# Supplementary material for: Microbial and small zooplankton communities predict density of baleen whales in the southern California Current Ecosystem
Source: PLoS One. 2026 May 6;21(5):e0334209. doi: 10.1371/journal.pone.0334209 (PMC13148692; doi:10.1371/journal.pone.0334209)
Supplement: S1 Table — (XLSX) [file pone.0334209.s001.xlsx]

## Sheet: stbl1-ednasampling-long
marker	year	season	start.date	end.date	min.depth	max.depth	090.0	093.3	076.7	080.0	083.3	086.7	081.8	n.samples
16S	2014	winter	2014-01-29	2014-02-04	10	75	8	6						14
16S	2014	spring	2014-04-02	2014-04-16	9	112	10	6	4	6	2	4		32
16S	2014	summer	2014-07-06	2014-07-19	10	114	6	8		6		6		26
16S	2014	fall	2014-11-08	2014-11-22	9	95	4	8	2	4	4	4		26
16S	2015	winter	2015-01-15	2015-01-29	0	87	8	6	2	6	2	2	2	28
16S	2015	spring	2015-04-08	2015-04-17	10	100	10			4				14
16S	2015	summer	2015-07-08	2015-07-23	0	113	8	6	2	4	2		2	24
16S	2015	fall	2015-11-01	2015-11-10	10	96	6		2	6	4	4		22
16S	2016	winter	2016-01-09	2016-01-20	8	115	6	4	2	4	2	4		22
16S	2016	spring	2016-04-01	2016-04-14	8	130	4	6	2	2	2	6		22
16S	2016	summer	2016-07-10	2016-07-24	8	125	4	8		2	2	2		18
16S	2016	fall	2016-11-06	2016-11-20	8	87	10	6	2	4	2	2		26
16S	2017	winter	2017-01-06	2017-01-18	8	100	16	6	2	6	4	2	2	38
16S	2017	spring	2017-03-29	2017-04-12	10	100	12	6	2	6	2	4		32
16S	2017	summer	2017-08-02	2017-08-13	0	113	14	4	2	8		6		34
16S	2017	fall	2017-11-09	2017-11-22	2	86	12	8		8	2		2	32
16S	2018	winter	2018-02-01	2018-02-09	10	87	18	2		12	10	12	2	56
16S	2018	spring	2018-04-06	2018-04-20	8	110	10	4	4	4	4	6		32
16S	2018	summer	2018-06-11	2018-06-23	10	115	12	4	4	6	2	2	2	32
16S	2018	fall	2018-10-14	2018-10-27	8	87	12	6	2	8	2	4		34
16S	2019	winter	2019-02-07	2019-02-12	10	87	6			4	2	2		14
16S	2019	spring	2019-04-03	2019-04-17	9	112	12	4	2	6	2	4	2	32
16S	2019	summer	2019-07-11	2019-07-26	8	115	14	8	2	10	2	6	2	44
16S	2019	fall	2019-11-05	2019-11-17	8	113	14	6	2	2	2	6	2	34
16S	2020	winter	2020-01-05	2020-01-18	8	100	10	4	2	4	2	4		26
16S	2020	spring	2020-07-14	2020-07-25	10	90	10	4	2	6	2	2		26
16S	2020	summer	2020-10-12	2020-10-22	0	87	10	2	4	8	4	4		32
18SV4	2014	winter	2014-01-29	2014-02-04	10	63	6	6						12
18SV4	2014	spring	2014-04-02	2014-04-16	9	112	10	6	4	6	2	4		32
18SV4	2014	summer	2014-07-06	2014-07-19	10	114	6	8		6		6		26
18SV4	2014	fall	2014-11-09	2014-11-22	9	95	4	6	2	4	4	4		24
18SV4	2015	winter	2015-01-15	2015-01-29	0	87	8	6	2	6	2	2	2	28
18SV4	2015	spring	2015-04-08	2015-04-17	10	100	10			4				14
18SV4	2015	summer	2015-07-08	2015-07-23	0	113	6	6	2	4	2		2	22
18SV4	2015	fall	2015-11-01	2015-11-10	10	96	6		2	6	4	4		22
18SV4	2016	winter	2016-01-09	2016-01-20	8	115	6	4	2	4	2	4		22
18SV4	2016	spring	2016-04-01	2016-04-14	8	130	4	6	2	2	2	6		22
18SV4	2016	summer	2016-07-10	2016-07-24	8	125	4	8		2	2	2		18
18SV4	2016	fall	2016-11-06	2016-11-20	8	87	10	6	2	4	2	2		26
18SV4	2017	winter	2017-01-09	2017-01-18	8	100	16		2	6	4	2	2	32
18SV4	2017	spring	2017-03-29	2017-04-12	10	100	12	6	2	6	2	4		32
18SV4	2017	summer	2017-08-02	2017-08-13	0	113	14	4	2	6				26
18SV4	2017	fall	2017-11-09	2017-11-22	2	67	4	6		8	2			20
18SV4	2018	winter	2018-02-01	2018-02-09	10	87	18	2		12	10	12	2	56
18SV4	2018	spring	2018-04-06	2018-04-20	8	110	10	4	4	4	4	6		32
18SV4	2018	summer	2018-06-11	2018-06-23	10	115	12	4	4	6	2	2	2	32
18SV4	2018	fall	2018-10-14	2018-10-27	8	87	12	6	2	8	2	4		34
18SV4	2019	winter	2019-02-07	2019-02-12	10	87	6			4	2	2		14
18SV4	2019	spring	2019-04-03	2019-04-17	9	112	12	4	2	6	2	4	2	32
18SV4	2019	summer	2019-07-11	2019-07-26	8	115	14	8	2	10	2	6	2	44
18SV4	2019	fall	2019-11-05	2019-11-17	8	113	14	6	2	4	2	6	2	36
18SV4	2020	winter	2020-01-05	2020-01-18	8	100	10	4	2	4	2	4		26
18SV4	2020	spring	2020-07-14	2020-07-25	10	90	10	4	2	6	2	2		26
18SV4	2020	summer	2020-10-12	2020-10-22	0	87	10	2	4	8	4	4		32
18SV9	2014	winter	2014-01-29	2014-02-04	10	63	6	6						12
18SV9	2014	spring	2014-04-02	2014-04-16	9	112	10	6	4	6	2	4		32
18SV9	2014	summer	2014-07-06	2014-07-19	10	114	6	8		4		6		24
18SV9	2014	fall	2014-11-09	2014-11-22	9	95	4	6	2	4	4	4		24
18SV9	2015	winter	2015-01-15	2015-01-29	0	87	8	6	2	6	2	2	2	28
18SV9	2015	spring	2015-04-08	2015-04-17	10	100	10			4				14
18SV9	2015	summer	2015-07-08	2015-07-23	0	113	8	6	2	4	2		2	24
18SV9	2015	fall	2015-11-01	2015-11-10	10	96	6		2	6	4	4		22
18SV9	2016	winter	2016-01-09	2016-01-20	8	115	6	4	2	4	2	4		22
18SV9	2016	spring	2016-04-01	2016-04-14	8	130	4	6	2	2	2	6		22
18SV9	2016	summer	2016-07-10	2016-07-24	8	125	4	8		2	2	2		18
18SV9	2016	fall	2016-11-06	2016-11-20	8	87	10	6	2	4	2	2		26
18SV9	2017	winter	2017-01-06	2017-01-18	8	100	16	6	2	6	4	2	2	38
18SV9	2017	spring	2017-03-29	2017-04-12	10	100	12	6	2	6	2	4		32
18SV9	2017	summer	2017-08-02	2017-08-13	0	113	14	4	2	8		6		34
18SV9	2017	fall	2017-11-09	2017-11-22	2	86	12	8		8	2		2	32
18SV9	2018	winter	2018-02-01	2018-02-09	10	87	18	2		12	10	12	2	56
18SV9	2018	spring	2018-04-06	2018-04-20	8	110	10	2	4	4	4	6		30
18SV9	2018	summer	2018-06-11	2018-06-23	10	115	12	4	4	6	2	2	2	32
18SV9	2018	fall	2018-10-14	2018-10-27	8	87	12	6	2	8	2	4		34
18SV9	2019	winter	2019-02-07	2019-02-12	10	87	6			4	2	2		14
18SV9	2019	spring	2019-04-03	2019-04-17	9	112	12	4	2	6	2	4	2	32
18SV9	2019	summer	2019-07-11	2019-07-26	8	115	14	8	2	10	2	6	2	44
18SV9	2019	fall	2019-11-05	2019-11-17	8	113	14	6	2	4	2	6	2	36
18SV9	2020	winter	2020-01-05	2020-01-18	8	100	10	4	2	4	2	4		26
18SV9	2020	spring	2020-07-14	2020-07-25	10	90	10	4	2	6	2	2		26
18SV9	2020	summer	2020-10-12	2020-10-22	0	87	10	2	4	8	4	4		32
