# Supplementary material for: Microbial and small zooplankton communities predict density of baleen whales in the southern California Current Ecosystem
Source: PLoS One. 2026 May 6;21(5):e0334209. doi: 10.1371/journal.pone.0334209 (PMC13148692; doi:10.1371/journal.pone.0334209)
Supplement: S2 Table — Table divided into (a) 16S, (b) 18S-V4, and (c) 18S-V9 markers. (XLSX) [file pone.0334209.s002.xlsx]

## Sheet: stbl2a-candidates16s
feature.id	short.id	silva.confidence	d	p	c	o	f	g	s
00006f0784f7dbb2f162408abb6da629	asv.1	0.978058480380946	Bacteria	Proteobacteria	Gammaproteobacteria	Vibrionales	Vibrionaceae	Vibrio
000c3ef2a4ff469d6650dc771f6e7b64	asv.9	0.943964459096972	Bacteria	Proteobacteria	Alphaproteobacteria	SAR11clade	CladeII	CladeII
0014615dbc7bed50b074a0db764ca4f5	asv.12	0.999999999999999	Bacteria	Planctomycetota	BD7-11	BD7-11	BD7-11	BD7-11
00232f374cfc930f3fffbaef0d0c6d80	asv.20	0.996396541614798	Bacteria	Proteobacteria	Gammaproteobacteria	HgCo23	HgCo23	HgCo23
002ae12276a5da377dd6f7d5452a388a	asv.24	0.999953254152193	Bacteria	Bacteroidota	Bacteroidia	Flavobacteriales	NS9marinegroup	NS9marinegroup
004df6318adef99fc6c11b0600617b8f	asv.43	0.950887264317281	Bacteria	Proteobacteria	Gammaproteobacteria	Alteromonadales	Alteromonadaceae	Aestuariibacter	unculturedAlteromonadaceae
004ef5f0b061f934b459cc4664a2088e	asv.45	0.732775166195174	Bacteria	Bdellovibrionota	Oligoflexia	Oligoflexales	uncultured	uncultured	unculturedbacterium
004f36aced7c149fc387472c29a3ff5d	asv.46	0.813709953344409	Bacteria	Cyanobacteria	Cyanobacteriia	Chloroplast	Chloroplast	Chloroplast	uncultureddiatom
005a74c1ad32aaf0ce86eb7f5affba17	asv.52	0.895377724368564	Bacteria	Cyanobacteria	Cyanobacteriia	Chloroplast	Chloroplast	Chloroplast	Phalacromamitra
005e0e382cf794c32e587e2c38e99afa	asv.54	0.924075621080696	Bacteria	Proteobacteria	Alphaproteobacteria	AT-s3-44	AT-s3-44	AT-s3-44	unculturedbacterium
006af17b67417f2db2c9c2ea1b93546d	asv.62	0.99908344051295	Bacteria	Planctomycetota	BD7-11	BD7-11	BD7-11	BD7-11	unculturedPlanctomycetaceae
00785edf5d4150bf0b38d491484a9596	asv.72	0.995927316000191	Bacteria	Marinimicrobia(SAR406clade)	Marinimicrobia(SAR406clade)	Marinimicrobia(SAR406clade)	Marinimicrobia(SAR406clade)	Marinimicrobia(SAR406clade)	unculturedbacterium
009257b156ab4a9dd2f0b0dd33100b7e	asv.83	0.877181580756992	Bacteria	Marinimicrobia(SAR406clade)	Marinimicrobia(SAR406clade)	Marinimicrobia(SAR406clade)	Marinimicrobia(SAR406clade)	Marinimicrobia(SAR406clade)	hydrothermalvent
00c4c1c65d8669ed9f07abe149f9a01d	asv.110	0.830974403922185	Bacteria	Proteobacteria	Alphaproteobacteria	Parvibaculales	OCS116clade	OCS116clade	unculturedmarine
00c8b24781f4893e83bba0f9f75555cf	asv.113	0.977679215205949	Bacteria	Margulisbacteria	Margulisbacteria	Margulisbacteria	Margulisbacteria	Margulisbacteria	unculturedbacterium
00cd3490d552cf4817065b628ef6856a	asv.116	0.987704917393871	Bacteria	Proteobacteria	Alphaproteobacteria	Micavibrionales	uncultured	uncultured	unculturedbacterium
00da1b61215b171925e8384abbd4f45a	asv.128	0.885994227969003	Bacteria	Proteobacteria	Alphaproteobacteria	Rickettsiales	Mitochondria	Mitochondria	unculturedbacterium
00e047a89c3cc1d2d459545ac75f18ed	asv.131	0.995778250889342	Bacteria	Bdellovibrionota	Bdellovibrionia	Bdellovibrionales	Bdellovibrionaceae	OM27clade	unculturedmarine
00e6c13fe86364a5084987093afa1916	asv.134	0.865728997162992	Bacteria	Proteobacteria	Alphaproteobacteria	Puniceispirillales	SAR116clade	SAR116clade
00e786013bef0744586482eb58b4630a	asv.135	0.930783979819317	Bacteria	Proteobacteria	Gammaproteobacteria	EPR3968-O8a-Bc78	EPR3968-O8a-Bc78	EPR3968-O8a-Bc78	unculturedbacterium
010918e5bd3a17ab5594326e783614e2	asv.146	0.999999947932008	Bacteria	Bacteroidota	Bacteroidia	Cytophagales	Cyclobacteriaceae	Ekhidna
011bce143193e1f2b407acfedf875fb8	asv.158	0.99107141401319	Bacteria	Proteobacteria	Alphaproteobacteria	Sneathiellales	Sneathiellaceae	Sneathiella	unculturedbacterium
012054e3f62502aff7f455e1592ea87f	asv.161	0.999999999735579	Bacteria	Proteobacteria	Gammaproteobacteria	SAR86clade	SAR86clade	SAR86clade
012df664537b445d7e50eacafcfeb542	asv.166	0.995043826591279	Bacteria	Proteobacteria	Alphaproteobacteria	Rickettsiales	Mitochondria	Mitochondria	unculturedbacterium
0131c1c8d12aaf82a92197b684c6e232	asv.168	0.903876376271397	Bacteria	Desulfobacterota	Desulfuromonadia	PB19	PB19	PB19	unculturedmarine
0140b526d3415323c7385ac29cf2c5ef	asv.173	0.989744905286841	Bacteria	Proteobacteria	Gammaproteobacteria	Coxiellales	Coxiellaceae	Coxiella	unculturedbacterium
01470070bc67e6374830474ff9e3cef6	asv.176	0.980920991224403	Bacteria	Proteobacteria	Gammaproteobacteria	Coxiellales	Coxiellaceae	Coxiella	unculturedmarine
014c7e33bb3b263770bc10a68ecdabe2	asv.183	0.754181110769545	Bacteria	Proteobacteria	Alphaproteobacteria	Rickettsiales	AB1	AB1
014e53f3b5b4592cb69ee7ad57df5676	asv.186	0.999999999999997	Bacteria	Cyanobacteria	Cyanobacteriia	Chloroplast	Chloroplast	Chloroplast
014f787aad2075307d98a4489ca0b218	asv.188	0.707833410166315	Bacteria	Proteobacteria	Gammaproteobacteria	Burkholderiales	Nitrosomonadaceae	oc32	unculturedRhodocyclaceae
016b3b4d3fa8e3e2a9e6fe3560525463	asv.215	0.999024602710112	Bacteria	Bdellovibrionota	Bdellovibrionia	Bdellovibrionales	Bdellovibrionaceae	OM27clade	unculturedmarine
016cfc3b4a7e67e1198b6b8844dba663	asv.216	0.712973315761257	Bacteria	Bdellovibrionota	Bdellovibrionia	Bdellovibrionales	Bdellovibrionaceae	OM27clade	uncultureddelta
0172677a0e72f9e58450f144d2e2b66e	asv.217	0.989495128352757	Bacteria	Cyanobacteria	Cyanobacteriia	Chloroplast	Chloroplast	Chloroplast
01770ea2fb7f041c787e5a481888c27e	asv.219	0.993691010517591	Bacteria	Bacteroidota	Bacteroidia	Flavobacteriales	Cryomorphaceae	NS10marinegroup	unculturedBacteroidetes
0180292e080cac28fd1da43b45360b6a	asv.225	0.994882531466036	Bacteria	Proteobacteria	Alphaproteobacteria	Rickettsiales	Mitochondria	Mitochondria	unculturedbacterium
01874a5f6a88aa5196a4c6d1db4d910d	asv.229	0.755318140662896	Archaea	Thermoplasmatota	Thermoplasmata	MarineGroupII	MarineGroupII	MarineGroupII	unidentifiedarchaeon
018ac94f5f794bb10edae0c9849c3b34	asv.230	0.893648043502566	Bacteria	Cyanobacteria	Cyanobacteriia	Chloroplast	Chloroplast	Chloroplast
019fb5fe7d37847b5fa5b1052376729b	asv.249	0.999873562378687	Bacteria	Proteobacteria	Gammaproteobacteria	Ectothiorhodospirales	Ectothiorhodospiraceae	uncultured	unculturedmarine
01a90f5d2446b3023d99c2524333d618	asv.252	0.705842620165083	Bacteria	Marinimicrobia(SAR406clade)	Marinimicrobia(SAR406clade)	Marinimicrobia(SAR406clade)	Marinimicrobia(SAR406clade)	Marinimicrobia(SAR406clade)	unculturedbacterium
01b308c6394a6af3fc03ac301c5067c9	asv.259	0.999997495762069	Bacteria	NB1-j	NB1-j	NB1-j	NB1-j	NB1-j	unculturedmarine
01b6766d8eaa7f84d26fe60e5b5bab98	asv.263	0.754524286744356	Bacteria	Proteobacteria	Gammaproteobacteria	Oceanospirillales	Oceanospirillaceae	Oceanospirillum	Oceanospirillumlinum
01c518a33e41babc2b401fd94e6e53cd	asv.267	0.999989214907296	Bacteria	Proteobacteria	Gammaproteobacteria	GammaproteobacteriaIncertaeSedis	UnknownFamily	UnknownFamily	unculturedmarine
01cc2516697cf1b59d3bdcdc881c233e	asv.274	0.99991095233002	Bacteria	Proteobacteria	Gammaproteobacteria	Oceanospirillales	Saccharospirillaceae	Oleispira
01e3a10453a0f7cc6f327b8091090c58	asv.286	0.834490976504989	Bacteria	Cyanobacteria	Cyanobacteriia	Chloroplast	Chloroplast	Chloroplast	unculturedCryptomonadaceae
01eaf38e711e1f49a82995f045e548fc	asv.291	0.806136578820409	Bacteria	Bacteroidota	Bacteroidia	Flavobacteriales	NS9marinegroup	NS9marinegroup	unculturedmarine
01f81b77beac72bb2b7ec0725643c68a	asv.294	0.822829791217339	Bacteria	Proteobacteria	Gammaproteobacteria	Francisellales	Francisellaceae	Francisella	Francisellasp.
02125f9ec5134e17794f204f4f7c0698	asv.311	0.999999999992066	Bacteria	Marinimicrobia(SAR406clade)	Marinimicrobia(SAR406clade)	Marinimicrobia(SAR406clade)	Marinimicrobia(SAR406clade)	Marinimicrobia(SAR406clade)
0214cf550d84589b8fb5ec5d3bdd6963	asv.313	0.999999999999994	Bacteria	Proteobacteria	Alphaproteobacteria	SAR11clade
021ad2d6095ce74998a13276588c7e68	asv.316	0.731776792623596	Bacteria	Proteobacteria	Alphaproteobacteria	Rhodospirillales	Magnetospiraceae	uncultured	unculturedRhodospirillaceae
02204e3c05716c062949f6d6f455ecf4	asv.318	0.999931303487927	Bacteria	Chloroflexi	Dehalococcoidia	SAR202clade	SAR202clade	SAR202clade	marinemetagenome
023dc9460d7d476d3009fc5015add602	asv.334	0.999999536366595	Bacteria	Proteobacteria	Alphaproteobacteria	Rickettsiales	Fokiniaceae	MD3-55	unculturedproteobacterium
0246deda996d13c1096ab108d2c051fa	asv.338	0.982635542052262	Bacteria	Proteobacteria	Gammaproteobacteria	Coxiellales	Coxiellaceae	Coxiella	unculturedmarine
0257df5ce232ff8a46974cb959347ab4	asv.346	0.999999334964179	Bacteria	Proteobacteria	Gammaproteobacteria	Alteromonadales	Pseudoalteromonadaceae	Pseudoalteromonas
02598367c3084826db395f6a326aa50f	asv.348	0.999999999999968	Bacteria	Cyanobacteria	Cyanobacteriia	Chloroplast	Chloroplast	Chloroplast
0267836ecddb907537dbf5d6274eed2d	asv.356	0.778096542835031	Bacteria	Proteobacteria	Alphaproteobacteria	Puniceispirillales	SAR116clade	SAR116clade	alphaproteobacterium
0273b8f67bb30678f81651563945b974	asv.360	0.973169872972251	Bacteria	Proteobacteria	Alphaproteobacteria	Rhodobacterales	Rhodobacteraceae	Sulfitobacter
027557c171a271bb3bb7d61768f19ef3	asv.362	0.814599503052848	Bacteria	Marinimicrobia(SAR406clade)	Marinimicrobia(SAR406clade)	Marinimicrobia(SAR406clade)	Marinimicrobia(SAR406clade)	Marinimicrobia(SAR406clade)	unculturedbacterium
0275791eb24e4e6ca164e4d1fd59aba2	asv.364	0.999740756130654	Bacteria	Proteobacteria	Alphaproteobacteria	Rickettsiales	Mitochondria	Mitochondria	unculturedbacterium
027d80e55ffb602b4eeacf99b3e25508	asv.368	0.998772065929077	Bacteria	Proteobacteria	Gammaproteobacteria	Coxiellales	Coxiellaceae	Coxiella
0297b109b45b15633cecb44726aa9d4d	asv.385	0.721158460086411	Bacteria	Proteobacteria	Gammaproteobacteria	Piscirickettsiales	Piscirickettsiaceae	CandidatusEndoecteinascidia	unculturedbacterium
02a24115232b57750fdad54e4e4333eb	asv.392	0.715084411891178	Bacteria	Proteobacteria	Alphaproteobacteria	Rickettsiales	S25-593	S25-593	unculturedmarine
02a6b187b591d2ce2dbcbffc13bf1fa8	asv.394	0.866289758009307	Bacteria	Bdellovibrionota	Bdellovibrionia	Bdellovibrionales	Bdellovibrionaceae	OM27clade	uncultureddelta
02a7dea3187de6b271b99be30ea4ae78	asv.395	0.999999999990692	Bacteria	Proteobacteria	Alphaproteobacteria	Rhodobacterales	Rhodobacteraceae
02c5912d06b1123659db92767fbdd763	asv.407	0.999999999253482	Bacteria
02c59af0d7b7e54d921ad5d795d696dd	asv.408	0.870568809546432	Bacteria	Bacteroidota	Bacteroidia	Flavobacteriales	Flavobacteriaceae	Tenacibaculum
02c7a4a6d559467833f4a32e8022d92c	asv.409	0.827231658411142	Bacteria	Proteobacteria	Alphaproteobacteria	Rickettsiales	Mitochondria	Mitochondria	unculturedbacterium
02e7bae8f84a992b2b7f09070de77d03	asv.423	0.984795684862972	Bacteria	Proteobacteria	Alphaproteobacteria	Rickettsiales	Mitochondria	Mitochondria	unculturedbacterium
02eaf4688fab1bc3f481c09a739d2fef	asv.426	0.8152127407557	Bacteria	Cyanobacteria	Cyanobacteriia	Chloroplast	Chloroplast	Chloroplast	unculturedMamiellophyceae
02f6041a7dd66a1bd2737309c9286e21	asv.433	0.994585642982263	Bacteria	Myxococcota	Myxococcia	Myxococcales	Myxococcaceae	P3OB-42	unculturedmarine
02f845fa99cbc7d533146ff2bd2b6b11	asv.434	0.999999997440692	Bacteria	Proteobacteria	Alphaproteobacteria	Rhodobacterales	Rhodobacteraceae
02f958a986eaec38e427007101c2a413	asv.435	0.960371709262178	Bacteria	Proteobacteria	Alphaproteobacteria	Rickettsiales	Mitochondria	Mitochondria	unculturedbacterium
02fa160f3586360b09c00c7180a9f58b	asv.436	0.99999999999999	Bacteria	Proteobacteria	Alphaproteobacteria	SAR11clade	CladeIV	CladeIV
02fa780ab769a2fbe95fa8b155f3a60d	asv.437	0.999999257991566	Bacteria	Proteobacteria	Gammaproteobacteria	HOC36	HOC36	HOC36
0303fffc309f658e951b719e56985301	asv.445	0.998809384932114	Bacteria	Proteobacteria	Alphaproteobacteria	Rickettsiales	Mitochondria	Mitochondria	unculturedbacterium
03096865fa9dcf49509649420b6411a4	asv.448	0.733162603146783	Bacteria	Proteobacteria	Gammaproteobacteria	Coxiellales	Coxiellaceae	Coxiella	unculturedLegionella
0321245cb7775078d1985c442cf9e76e	asv.461	0.999988161520273	Bacteria	Proteobacteria	Gammaproteobacteria	Burkholderiales	Methylophilaceae	OM43clade
033ca2e74ed71763ba39ff2a73a7f45b	asv.469	0.989626742603296	Bacteria	Proteobacteria	Alphaproteobacteria	Rickettsiales	Mitochondria	Mitochondria	unculturedbacterium
0342e7c6821bd5ae51258529018b7e7c	asv.473	0.999999995248145	Bacteria	Proteobacteria	Gammaproteobacteria	Piscirickettsiales	Piscirickettsiaceae	CandidatusEndoecteinascidia
0343cb92b11190a72724c538545342d1	asv.475	0.999999128461687	Bacteria	Cyanobacteria	Cyanobacteriia	Chloroplast	Chloroplast	Chloroplast
0349fd9746d112abbccefa8e169afcd5	asv.480	0.928529658922358	Bacteria	Proteobacteria	Alphaproteobacteria	SAR11clade	CladeI	CladeIa
0369ed25113dc257ea5bed8edc5bfd9d	asv.493	0.902643182294346	Bacteria	Proteobacteria	Gammaproteobacteria	SAR86clade	SAR86clade	SAR86clade	Rhodobacteraceaebacterium
03740853bd28777bef922a85a3c74091	asv.499	0.999999999999988	Bacteria	Cyanobacteria	Cyanobacteriia	Chloroplast	Chloroplast	Chloroplast
0383243e27a3d43f11dff49c43889f1e	asv.507	0.999999999987452	Bacteria	Cyanobacteria	Cyanobacteriia	Chloroplast	Chloroplast	Chloroplast
039d539997e3a01a59e016fcbdbac226	asv.532	0.757327305683766	Bacteria	Planctomycetota	Planctomycetes	Pirellulales	Pirellulaceae	Rubripirellula	unculturedbacterium
039ecff143df7b77d95da785b6e8b6fb	asv.533	0.999937221607608	Bacteria	Proteobacteria	Alphaproteobacteria	uncultured	uncultured	uncultured	unculturedmarine
03a55478fafde8d367ca33e4207b4e63	asv.538	0.82084289254412	Bacteria	Proteobacteria	Alphaproteobacteria	SAR11clade	CladeI	CladeIb
03ab93d845083373ace598d92ee9765a	asv.540	0.999544808554882	Bacteria	Bacteroidota	Bacteroidia	Flavobacteriales	Cryomorphaceae	uncultured	unculturedOwenweeksia
03ade93499f49eb6124289c9981c6b4b	asv.543	0.994510994815958	Bacteria	Proteobacteria	Alphaproteobacteria	Rickettsiales	Mitochondria	Mitochondria	unculturedbacterium
03ca97871ca8f0bb40743fe46391c63b	asv.560	0.884065880243166	Bacteria	Proteobacteria	Alphaproteobacteria	Rickettsiales	Mitochondria	Mitochondria	unculturedbacterium
03f3d084a9cda27c3659b433156ce0e8	asv.583	0.962665498389141	Bacteria	Marinimicrobia(SAR406clade)	Marinimicrobia(SAR406clade)	Marinimicrobia(SAR406clade)	Marinimicrobia(SAR406clade)	Marinimicrobia(SAR406clade)	unculturedbacterium
03f9b4536cfa51fc6adddc65b22bbfc8	asv.585	0.981271971870743	Bacteria	Bacteroidota	Bacteroidia	Chitinophagales	Saprospiraceae	uncultured	unculturedBacteroidetes
040326cfa264b512d23d6dc4920af828	asv.589	0.999999999999907	Bacteria	Bacteroidota	Bacteroidia	Flavobacteriales	Flavobacteriaceae
04228cd02891acf44653b0710acb24d2	asv.602	1	Bacteria	Proteobacteria	Alphaproteobacteria	SAR11clade	CladeIV	CladeIV
042a58cb1db374a440c295dab9546c81	asv.607	0.805309066314429	Bacteria	Cyanobacteria	Cyanobacteriia	Chloroplast	Chloroplast	Chloroplast	unculturedprymnesiophyte
042f38c37f7fc4793a5f14332518c78a	asv.611	0.715923097346889	Bacteria	Marinimicrobia(SAR406clade)	Marinimicrobia(SAR406clade)	Marinimicrobia(SAR406clade)	Marinimicrobia(SAR406clade)	Marinimicrobia(SAR406clade)	unculturedbacterium
043c3e904f20d0ae3be1485358949813	asv.617	0.982465313809488	Bacteria	Marinimicrobia(SAR406clade)	Marinimicrobia(SAR406clade)	Marinimicrobia(SAR406clade)	Marinimicrobia(SAR406clade)	Marinimicrobia(SAR406clade)	metagenome
04406e0bcd703cddc78e5862dc4f222a	asv.620	0.989630587567135	Bacteria
0445b0df703ac985893c04d9080f0be9	asv.622	0.999999996384901	Bacteria	Cyanobacteria	Cyanobacteriia	Chloroplast	Chloroplast	Chloroplast	Chloropiconprimus
045611a05d48187c69fe952185bee5a9	asv.628	0.705788842143208	Bacteria	Proteobacteria	Gammaproteobacteria	KI89Aclade	KI89Aclade	KI89Aclade	unculturedmarine
045d98a7e4f0ed5847ae030a06b16efa	asv.636	0.904769640199236	Bacteria	Proteobacteria	Alphaproteobacteria	SAR11clade	CladeI	CladeIb
04640173e71c32e7a1fe04a7395750e6	asv.640	0.999375073890717	Bacteria	Proteobacteria	Gammaproteobacteria
0467b0e862223ac0b0d31efdd12b7b0d	asv.643	0.999776448840021	Bacteria	Proteobacteria	Gammaproteobacteria	Cellvibrionales	Halieaceae	OM60(NOR5)clade
0470b2a5e34e44101af3d003a2264ece	asv.647	1	Bacteria	Actinobacteriota	Acidimicrobiia	Actinomarinales	Actinomarinaceae	CandidatusActinomarina
0474303ad3962c3705e794cc3d3c7191	asv.650	0.740619046269981	Bacteria	Bacteroidota	Bacteroidia	Flavobacteriales	Flavobacteriaceae	Flavicella	unculturedbacterium
04804b83754a488bca6bd9268182d80d	asv.654	0.999994966183464	Bacteria	Cyanobacteria	Cyanobacteriia	Chloroplast	Chloroplast	Chloroplast
04980465ef5ec2335b080a29ede5f19b	asv.666	0.860836218890959	Archaea	Thermoplasmatota	Thermoplasmata	MarineGroupII	MarineGroupII	MarineGroupII	unculturedeuryarchaeote
04a47212749ae920d5426a2650d9f8e4	asv.675	0.996465736523099	Bacteria	Chloroflexi	Dehalococcoidia	SAR202clade	SAR202clade	SAR202clade	metagenome
04acec34db432f280c810d02b0c30ab0	asv.679	0.830870431060358	Bacteria	SAR324clade(MarinegroupB)	SAR324clade(MarinegroupB)	SAR324clade(MarinegroupB)	SAR324clade(MarinegroupB)	SAR324clade(MarinegroupB)	unculturedSAR324
04af00e2198cbc0d332a4172aa87307c	asv.683	0.77593448720032	Bacteria	Proteobacteria	Alphaproteobacteria	SAR11clade	CladeII	CladeII
04b0328a66801edda7b8a23047b2b736	asv.684	0.96599455583421	Bacteria	Marinimicrobia(SAR406clade)	Marinimicrobia(SAR406clade)	Marinimicrobia(SAR406clade)	Marinimicrobia(SAR406clade)	Marinimicrobia(SAR406clade)	unculturedmarine
04b1e2d670f05d67b7377de23d739e6b	asv.686	0.752577849997607	Bacteria	Proteobacteria	Alphaproteobacteria	AT-s3-44	AT-s3-44	AT-s3-44	unculturedmarine
04c11c6bab497a6727d0a5f39c38bd36	asv.692	0.879490965200472	Bacteria	Proteobacteria	Alphaproteobacteria	Rhodospirillales	Magnetospiraceae	uncultured	unculturedmarine
04c2c1813f6c2573b15129d465a9b301	asv.695	0.918574875619307	Bacteria	Proteobacteria	Alphaproteobacteria	Rhodobacterales	Rhodobacteraceae	Ascidiaceihabitans
04c7824b6c5fe9ee3329555020c88642	asv.699	0.999793325800571	Bacteria	Proteobacteria	Alphaproteobacteria	Defluviicoccales	uncultured	uncultured	unidentifiedmarine
04d4763d622605be9a0a2fbfc26dafd7	asv.704	0.940531663644864	Bacteria	Proteobacteria	Gammaproteobacteria	KI89Aclade	KI89Aclade	KI89Aclade	unculturedmarine
04e2efe6d0936e92597f5340ba40e900	asv.710	0.999976731385613	Bacteria	Proteobacteria	Alphaproteobacteria	SAR11clade	CladeI
04e9a15f2b37c1c1fceb2e0121a7edca	asv.715	0.996249265078234	Bacteria	Proteobacteria	Alphaproteobacteria	Rhizobiales
05334dd6078efc19b922ea10887888ba	asv.758	0.999934021626711	Bacteria	Proteobacteria	Gammaproteobacteria	Coxiellales	Coxiellaceae	Coxiella
053a4c83b24cc1893976e627f6a8a2be	asv.762	0.99102019672435	Bacteria	Proteobacteria	Gammaproteobacteria	Coxiellales	Coxiellaceae	Coxiella	unculturedbacterium
05454a3be88ebbe43d22ba8a253f3a2c	asv.769	0.964339771521207	Bacteria	Proteobacteria	Alphaproteobacteria	Rhodospirillales	AEGEAN-169marinegroup	AEGEAN-169marinegroup	unidentifiedmarine
0554fdec364a35e5faf5b149b5cd0f9a	asv.776	0.981910907651252	Bacteria	Proteobacteria	Gammaproteobacteria	Alteromonadales	Alteromonadaceae	Aliiglaciecola	unculturedbacterium
055bbcf22b07409fe1b729e8e64dabba	asv.782	0.999939495342838	Bacteria	Verrucomicrobiota	Verrucomicrobiae	Arctic97B-4marinegroup	Arctic97B-4marinegroup	Arctic97B-4marinegroup	marinemetagenome
055d1ea6efa613ebec01f338452320e7	asv.783	0.999992433641043	Bacteria	Bacteroidota	Bacteroidia	Flavobacteriales	Flavobacteriaceae	Pseudofulvibacter
05667db2c2977769a7dbc18622cfd939	asv.791	0.999999999999986	Bacteria	Cyanobacteria	Cyanobacteriia	Chloroplast	Chloroplast	Chloroplast
056e8dc2b4e9a1253a53d9dca9531da6	asv.794	0.973234751765672	Bacteria	Bacteroidota	Bacteroidia	Flavobacteriales	NS9marinegroup	NS9marinegroup	unculturedmarine
0583dc84616f1c3d411701e68dba9a4a	asv.805	0.805717210338468	Bacteria	Cyanobacteria	Cyanobacteriia	Chloroplast	Chloroplast	Chloroplast	Phalacromamitra
059e19af8d76d2b54bdca2b75b619936	asv.819	0.843793031720518	Bacteria	Proteobacteria	Gammaproteobacteria	Coxiellales	Coxiellaceae	Coxiella	unculturedLegionella
05a041827e96b8af3dbdf1e933b7692d	asv.821	0.999999999971205	Bacteria	Cyanobacteria	Cyanobacteriia	Chloroplast	Chloroplast	Chloroplast
05a90cb47fab4c34a515494e80d6a51e	asv.826	0.979722683076785	Bacteria	Bacteroidota	Bacteroidia	Cytophagales	Cyclobacteriaceae	Marinoscillum	marinemetagenome
05abf18d6aaf1ac93a7f6584f4f72adf	asv.827	0.999998066421846	Bacteria	Margulisbacteria	Margulisbacteria	Margulisbacteria	Margulisbacteria	Margulisbacteria	unculturedbacterium
05b1a3ab2aede05c0794a9a83eb5a936	asv.831	0.888861432858875	Bacteria	Proteobacteria	Gammaproteobacteria	GammaproteobacteriaIncertaeSedis	UnknownFamily	Marinicella	Marinicellalitoralis
05bec6b7a60751f8c5c184a6eb8a0d44	asv.842	0.720152100392579	Bacteria	Proteobacteria	Gammaproteobacteria	UBA10353marinegroup	UBA10353marinegroup	UBA10353marinegroup	unculturedgamma
05cbdc23373e8d3a6fe05b6c6eb48df0	asv.849	0.999999669415697	Bacteria	Bacteroidota	Bacteroidia	Flavobacteriales	Flavobacteriaceae	NS4marinegroup
05d69eb35aa651db2dd85f1c374bedc5	asv.859	0.999999999999883	Bacteria	Verrucomicrobiota	Verrucomicrobiae	Opitutales	Puniceicoccaceae	MB11C04marinegroup
0608920eaef3730a27eb594705106353	asv.886	0.83810869466735	Bacteria	Proteobacteria	Gammaproteobacteria	Burkholderiales	Comamonadaceae	Comamonas
060a41f2fe00db83a5f383c6d0c7c90e	asv.887	0.999999991859043	Bacteria	Cyanobacteria	Cyanobacteriia	Chloroplast	Chloroplast	Chloroplast
0610930a536e19b0dcc65186c0f70cd3	asv.891	0.794713873712463	Bacteria	Proteobacteria	Alphaproteobacteria	Rhodobacterales	Rhodobacteraceae	Yoonia-Loktanella	unculturedAlphaproteobacteria
06118fb2cd2d11122541c8e4e253dd81	asv.892	0.963609456036722	Bacteria	Proteobacteria	Alphaproteobacteria	SAR11clade	CladeII	CladeII
0617e3f013e273d8bbefc26bacf8314c	asv.895	0.921596269395474	Bacteria	Cyanobacteria	Cyanobacteriia	Synechococcales	Cyanobiaceae	SynechococcusCC9902
06396b39180532dfc3365dec702d6660	asv.912	0.9999999999827	Bacteria	Verrucomicrobiota	Verrucomicrobiae	Opitutales	Puniceicoccaceae	MB11C04marinegroup
063d5bbbeb5f032318171c26a209c4f5	asv.913	0.999999845719362	Bacteria	Cyanobacteria	Cyanobacteriia	Chloroplast	Chloroplast	Chloroplast
0659140fbf4d944a0111bc4f95e54a7e	asv.921	0.941724741862744	Bacteria	Cyanobacteria	Cyanobacteriia	Chloroplast	Chloroplast	Chloroplast	Phalacromamitra
065c3ad4976dab7d7986ee113b3aee25	asv.923	0.989676545367809	Bacteria	Desulfobacterota	Desulfuromonadia	PB19	PB19	PB19	unculturedbacterium
065ff58c0fa83d132af969cb2365d93b	asv.925	0.999999999999472	Bacteria	Proteobacteria	Gammaproteobacteria	SAR86clade	SAR86clade	SAR86clade
0663ade4d06e30955491ebeae3b9fe19	asv.927	0.999999999521918	Bacteria	Bacteroidota	Bacteroidia	Flavobacteriales	Crocinitomicaceae	Crocinitomix	unculturedBacteroidetes/Chlorobi
067160096693d6f6df7ffb03dc4440de	asv.932	0.999748126136215	Bacteria	Proteobacteria	Alphaproteobacteria	Rickettsiales	Mitochondria	Mitochondria
0676f4e1b46f8f379d41fcf88712c18a	asv.936	0.999999999908081	Bacteria	NB1-j	NB1-j	NB1-j	NB1-j	NB1-j
06811a5440a3d6dd6d501fcbc3feae66	asv.941	0.998215582512259	Bacteria	Proteobacteria	Alphaproteobacteria	Rickettsiales	Mitochondria	Mitochondria	marinemetagenome
0682a38546f2166e0e53889e2ff8d8eb	asv.942	0.995609062677536	Bacteria	Proteobacteria	Gammaproteobacteria	SAR86clade	SAR86clade	SAR86clade	unculturedbacterium
0682a4002169743377bc66e7c0bba28f	asv.943	0.99942834873597	Bacteria	Proteobacteria	Alphaproteobacteria	Defluviicoccales	uncultured	uncultured	unidentifiedmarine
0684bb268335c0b29c113e37c4aaa236	asv.945	0.706026364645464	Bacteria	Proteobacteria	Alphaproteobacteria	Rhodobacterales	Rhodobacteraceae	uncultured	marinemetagenome
06a02c8a852b27651ddef23c4174e201	asv.958	0.999998860596099	Bacteria	Nitrospinota	Nitrospinia	Nitrospinales	Nitrospinaceae	LS-NOB
06a28aed4533b9efae1c94df2b04777b	asv.962	0.995324478655921	Bacteria
06aca698e941e9c3cf4e9ece85459287	asv.966	0.936487993428763	Bacteria	Proteobacteria	Gammaproteobacteria	Alteromonadales	Alteromonadaceae	uncultured
06ad8aee2710d4b77d4121a90e32bfb7	asv.967	0.99999985534669	Bacteria	Bacteroidota	Bacteroidia	Flavobacteriales	Flavobacteriaceae	NS5marinegroup
06b34b6a8ea65d8540e3c90e0c27d7e1	asv.971	0.999753355982754	Bacteria	Proteobacteria	Gammaproteobacteria	Ectothiorhodospirales	Ectothiorhodospiraceae	uncultured	unculturedmarine
06d048f45ef1118807e149c1666c69ae	asv.981	0.760831713641835	Bacteria	Proteobacteria	Alphaproteobacteria	SAR11clade	CladeII	CladeII
06d4f04e67269647f6c6016ddec751ed	asv.983	1	Bacteria	Cyanobacteria	Cyanobacteriia	Chloroplast	Chloroplast	Chloroplast
06d800163731ef4bed5fd706e6d2eca6	asv.984	0.999999769565049	Bacteria	Cyanobacteria	Cyanobacteriia	Chloroplast	Chloroplast	Chloroplast	Prasinodermacoloniale
06e38a086135b897d14f8c8aa92a3cc5	asv.990	0.88567095293911	Bacteria	Cyanobacteria	Cyanobacteriia	Chloroplast	Chloroplast	Chloroplast	unculturedprymnesiophyte
06f3cbd4937cde6953f8b5c1b5b8bfe8	asv.1001	0.995212897565372	Bacteria	Bacteroidota	Bacteroidia	Flavobacteriales	Cryomorphaceae	uncultured	unculturedOwenweeksia
06f9c81a7a5042ca912b945f4b1d3a95	asv.1005	0.877387241823844	Bacteria	Proteobacteria	Alphaproteobacteria	Rickettsiales	Mitochondria	Mitochondria	unculturedbacterium
070be9d5bb9df6ffbaddc0d945cda9e1	asv.1015	0.999733859040658	Bacteria	Proteobacteria	Alphaproteobacteria	Rickettsiales	Mitochondria	Mitochondria	unculturedbacterium
0710be985fb3a0377b9bbad68b9d5246	asv.1017	0.99956708327225	Bacteria	Proteobacteria	Gammaproteobacteria	Burkholderiales	Oxalobacteraceae
07258579010d142b8c17945ce0edbf15	asv.1025	0.932657882991517	Bacteria	Proteobacteria	Gammaproteobacteria	Piscirickettsiales	Piscirickettsiaceae	CandidatusEndoecteinascidia
074dd3c5f98f908b9cb924bc02c591da	asv.1043	0.999754474209478	Bacteria	Planctomycetota	Phycisphaerae	Phycisphaerales	Phycisphaeraceae	FS140-16B-02marinegroup	unculturedplanctomycete
0755b277e75dd680c1447ecd8f5f6ad9	asv.1046	0.892540366853955	Bacteria	SAR324clade(MarinegroupB)	SAR324clade(MarinegroupB)	SAR324clade(MarinegroupB)	SAR324clade(MarinegroupB)	SAR324clade(MarinegroupB)	unculturedSAR324
07593ecdf1fba9b480acb31e6af0f89f	asv.1049	0.997538097104095	Bacteria	Proteobacteria	Alphaproteobacteria	Rhizobiales	Xanthobacteraceae	Bradyrhizobium
075c32e386967d7aa9b1b4a27c9b4854	asv.1052	0.99228626838453	Bacteria	Marinimicrobia(SAR406clade)	Marinimicrobia(SAR406clade)	Marinimicrobia(SAR406clade)	Marinimicrobia(SAR406clade)	Marinimicrobia(SAR406clade)	metagenome
076ab9f3090189179024fd8d1faa16de	asv.1062	0.999994531854539	Bacteria	Proteobacteria	Gammaproteobacteria	Alteromonadales	Pseudoalteromonadaceae	Pseudoalteromonas
0780c22c545ff02f8993b1837b08b3c5	asv.1073	0.933296220644599	Bacteria	SAR324clade(MarinegroupB)	SAR324clade(MarinegroupB)	SAR324clade(MarinegroupB)	SAR324clade(MarinegroupB)	SAR324clade(MarinegroupB)	unculturedmarine
078a4b2634fe2074777b35aaf299c431	asv.1076	0.999999999994031	Bacteria	Marinimicrobia(SAR406clade)	Marinimicrobia(SAR406clade)	Marinimicrobia(SAR406clade)	Marinimicrobia(SAR406clade)	Marinimicrobia(SAR406clade)
079371fb8cd7f51322f235bee045e597	asv.1079	0.999994144873827	Bacteria	Bacteroidota	Bacteroidia	Cytophagales	Cyclobacteriaceae	uncultured	unculturedCytophaga
079a7f3c47a450326ee5b68c56c9715b	asv.1083	0.999965172908688	Bacteria	Proteobacteria	Gammaproteobacteria	Burkholderiales	Methylophilaceae	OM43clade
07aaa77ecf15feb1425c3214f44f3695	asv.1091	0.746037792998378	Bacteria	Proteobacteria	Alphaproteobacteria	Rhodospirillales	Magnetospiraceae	uncultured	unculturedbacterium
07c746bc83ad0a05fcdcfcc201cd246c	asv.1107	0.987491828306634	Bacteria	Cyanobacteria	Cyanobacteriia	Chloroplast	Chloroplast	Chloroplast	Cymbomonastetramitiformis
07cbb4b08197efe6360e984894445b12	asv.1112	0.999999999999919	Bacteria	SAR324clade(MarinegroupB)	SAR324clade(MarinegroupB)	SAR324clade(MarinegroupB)	SAR324clade(MarinegroupB)	SAR324clade(MarinegroupB)
07d70655ddeddf68d7509f612af7553f	asv.1118	0.988097120483831	Bacteria	Margulisbacteria	Margulisbacteria	Margulisbacteria	Margulisbacteria	Margulisbacteria	unculturedmarine
07da51533d76a2b51b4181834a0a2a7a	asv.1119	0.995084902058557	Bacteria
07fa0d8b7eee9470e6fa1496e595332b	asv.1131	0.963597402786597	Bacteria	Bdellovibrionota	Bdellovibrionia	Bdellovibrionales	Bdellovibrionaceae	OM27clade	unculturedmarine
080b42e13f8a1d4010cacbaca813d9b2	asv.1138	0.989081604411622	Archaea	Crenarchaeota	Nitrososphaeria	Nitrosopumilales	Nitrosopumilaceae	CandidatusNitrosopelagicus
08190daf098c9594b7142298a0dc9de8	asv.1146	0.995863728664411	Bacteria	Proteobacteria	Alphaproteobacteria	Rhodobacterales	Rhodobacteraceae	uncultured
081ddff84ee4223899638eb0a84c939b	asv.1150	0.998574965653336	Bacteria	Margulisbacteria	Margulisbacteria	Margulisbacteria	Margulisbacteria	Margulisbacteria	unculturedbacterium
0822ee867544cdbd9001655d14571024	asv.1153	0.999999999915827	Bacteria	Marinimicrobia(SAR406clade)	Marinimicrobia(SAR406clade)	Marinimicrobia(SAR406clade)	Marinimicrobia(SAR406clade)	Marinimicrobia(SAR406clade)
08632fe510c88a3b9fe745839e297d85	asv.1195	0.999994614327246	Bacteria	Actinobacteriota	Actinobacteria	Pseudonocardiales	Pseudonocardiaceae	Pseudonocardia
086663da1ee063e24db3b5c45e4a9098	asv.1197	0.999999999997054	Bacteria	SAR324clade(MarinegroupB)	SAR324clade(MarinegroupB)	SAR324clade(MarinegroupB)	SAR324clade(MarinegroupB)	SAR324clade(MarinegroupB)
086701f9033187ea7dfa5d6a8d7b6598	asv.1198	0.929821079200729	Bacteria	Proteobacteria	Alphaproteobacteria	SAR11clade	CladeI	CladeIb
086f8f97715c3033655ee2d1dcda8245	asv.1203	0.832152405351499	Bacteria	Cyanobacteria	Cyanobacteriia	Chloroplast	Chloroplast	Chloroplast	unculturedbacterium
087360e58d6a624e97294447849ec2cb	asv.1208	0.996889390101195	Bacteria	Chloroflexi	Dehalococcoidia	SAR202clade	SAR202clade	SAR202clade	metagenome
08862b9f1ea3b1941c197ece8cd1e0e6	asv.1220	0.998193541401828	Bacteria	Proteobacteria	Alphaproteobacteria	Defluviicoccales	uncultured	uncultured	unidentifiedmarine
0894b4173e40a3b6bf80912837b32dac	asv.1225	0.788602395232499	Bacteria	Proteobacteria	Alphaproteobacteria	Puniceispirillales	SAR116clade	CandidatusPuniceispirillum	unculturedbacterium
0896742d9d8bc0ebf55ddfcd17ba1826	asv.1227	0.999984509608707	Bacteria	Proteobacteria	Gammaproteobacteria	Alteromonadales	Colwelliaceae	Colwellia
089af12968128b4569d9736131574131	asv.1230	0.926938489204059	Bacteria	Proteobacteria	Alphaproteobacteria	Rickettsiales	Mitochondria	Mitochondria	unculturedbacterium
089b8a2ee643cd20feb8fdb864be07b3	asv.1231	0.999146886960384	Bacteria	Cyanobacteria	Cyanobacteriia	Cyanobacteriales	Nostocaceae	RicheliaHH01	unculturedcyanobacterium
089e893995c241178a915698563cf29e	asv.1233	0.99999999997336	Bacteria	Marinimicrobia(SAR406clade)	Marinimicrobia(SAR406clade)	Marinimicrobia(SAR406clade)	Marinimicrobia(SAR406clade)	Marinimicrobia(SAR406clade)
08abe4e2b6272fff1861b935503c02f2	asv.1237	0.79817430113866	Bacteria	Proteobacteria	Gammaproteobacteria	Piscirickettsiales	Piscirickettsiaceae	CandidatusEndoecteinascidia	unculturedgamma
08ba943ce0cf32695d974c92dccb2ad3	asv.1246	0.94447914064672	Bacteria	Marinimicrobia(SAR406clade)	Marinimicrobia(SAR406clade)	Marinimicrobia(SAR406clade)	Marinimicrobia(SAR406clade)	Marinimicrobia(SAR406clade)	unculturedmarine
08c08432dc9f237faf2c21a3a51a5243	asv.1251	1	Bacteria	Proteobacteria	Alphaproteobacteria	SAR11clade
08c7a45fbef0e28d822a051ca1a8088d	asv.1256	0.999925836358958	Bacteria	Proteobacteria	Alphaproteobacteria	Sneathiellales	Sneathiellaceae	uncultured	unculturedbacterium
08d2ee1612c4d9fa85d7cf521ac3c4ed	asv.1262	0.914242005962324	Bacteria	Bdellovibrionota	Bdellovibrionia	Bdellovibrionales	Bdellovibrionaceae	OM27clade	uncultureddelta
08e784976e07367c0497e5d13c7716a3	asv.1271	0.996146245158702	Bacteria	Proteobacteria	Alphaproteobacteria	SAR11clade	CladeII	CladeII
0903420341fcd490e0444b3c56db39d5	asv.1282	0.999559760873912	Bacteria	Proteobacteria	Gammaproteobacteria	Coxiellales	Coxiellaceae	Coxiella
090819bdf1ef84f3fa7cf9221317e8ec	asv.1284	0.712891445976438	Bacteria	Cyanobacteria	Cyanobacteriia	Chloroplast	Chloroplast	Chloroplast	unculturedmarine
090b6a95f78f381425ee15668adf5a85	asv.1286	0.999652340614195	Bacteria	Proteobacteria	Alphaproteobacteria	SAR11clade	CladeI
090bf6c0cec370fcf85a33c0562193bc	asv.1289	0.999999877467737	Bacteria	Myxococcota	Myxococcia	Myxococcales	Myxococcaceae	P3OB-42
0917d3fe5256b0b655575c06629290e0	asv.1300	0.998486773850248	Bacteria	Proteobacteria	Gammaproteobacteria	EPR3968-O8a-Bc78	EPR3968-O8a-Bc78	EPR3968-O8a-Bc78	unculturedmarine
0926599c89a38cf227c06b0ab38f94c0	asv.1306	0.867212547035792	Bacteria	Proteobacteria	Alphaproteobacteria	Rhodospirillales	Magnetospiraceae	uncultured	unculturedbacterium
092a1e06d547999a906e5d843b2d57e7	asv.1310	0.757405962039458	Bacteria	Proteobacteria	Alphaproteobacteria	Caulobacterales	Caulobacteraceae	Brevundimonas	Brevundimonasbullata
092d28903d86898bdbbf2a294e70ba2a	asv.1312	0.752731498480774	Bacteria	Cyanobacteria	Cyanobacteriia	Chloroplast	Chloroplast	Chloroplast	unculturedprymnesiophyte
0933d49077e73295f56d137ba2770e89	asv.1317	0.991863275536063	Bacteria	Proteobacteria	Gammaproteobacteria
09363519990864f68e026a165d9dbd61	asv.1319	0.948807083701488	Bacteria	Proteobacteria	Gammaproteobacteria	KI89Aclade	KI89Aclade	KI89Aclade	unculturedbacterium
09383f3babfd32418e7ba07634680e12	asv.1320	0.812114571388465	Bacteria	Proteobacteria	Alphaproteobacteria	Rhizobiales	Stappiaceae	Pannonibacter	Pannonibacterphragmitetus
093e7bac77c71ffb730381060d54ca6f	asv.1323	0.962882561347253	Bacteria	Proteobacteria	Alphaproteobacteria
093e8a0fae723909969b775fc74daca3	asv.1324	0.831650673377321	Bacteria	Proteobacteria	Alphaproteobacteria	SAR11clade	CladeII	CladeII
094c807aa8b1422ebaa2188d5c8f301f	asv.1328	0.999999730189283	Bacteria	Proteobacteria	Alphaproteobacteria	Caulobacterales	Caulobacteraceae	Brevundimonas
095fc9119cf3281ceeaa14bea826fc57	asv.1335	0.700398391292699	Bacteria	Proteobacteria	Alphaproteobacteria	SAR11clade	CladeI	CladeIb
096f3f0d355015c9033ce79a90715ad5	asv.1345	0.701151236850702	Bacteria	Proteobacteria	Gammaproteobacteria	Cellvibrionales	Halieaceae	OM60(NOR5)clade	unculturedbacterium
0973a43169745075b84a5153a8d57fac	asv.1349	0.999954988639698	Bacteria	Cyanobacteria	Cyanobacteriia	Chloroplast	Chloroplast	Chloroplast
09955ece7604d9e2b862eee1ad36d5c2	asv.1366	0.996733276397305	Bacteria	Bdellovibrionota	Oligoflexia	Silvanigrellales	Silvanigrellaceae	Silvanigrella
09bc82575473641d338c12424ab5e9ea	asv.1383	1	Bacteria	Cyanobacteria	Cyanobacteriia	Chloroplast	Chloroplast	Chloroplast
09c5541f881afeaa0ce6f20b29cca151	asv.1389	0.999813267315442	Bacteria	Proteobacteria	Gammaproteobacteria	Coxiellales	Coxiellaceae	Coxiella
09db2d44b979088ad8ec8b3ee8334085	asv.1404	0.768170142640472	Bacteria	Cyanobacteria	Cyanobacteriia	Chloroplast	Chloroplast	Chloroplast	unculturedmarine
09ebbdcb6eefecb8b142c1a4e70a71f6	asv.1410	0.996329365883451	Bacteria	Proteobacteria	Alphaproteobacteria	Rickettsiales	S25-593	S25-593	unculturedmarine
09f3ccaa7ce243136b6a1a0a457c899f	asv.1413	0.999999994375142	Bacteria	Cyanobacteria	Cyanobacteriia	Chloroplast	Chloroplast	Chloroplast
09f7b598ad51f5503b04c868e1762ad3	asv.1414	0.871590314756184	Bacteria	Proteobacteria	Alphaproteobacteria	Puniceispirillales	SAR116clade	SAR116clade	alphaproteobacterium
09f81ab6d2724fc5226a8fff6608ff16	asv.1415	0.822321225378794	Bacteria	Proteobacteria	Alphaproteobacteria	Rhodobacterales	Rhodobacteraceae	Planktotalea
0a0423c63801a5440b3f3128ecd40873	asv.1419	0.998058837746176	Bacteria	Proteobacteria	Alphaproteobacteria	Rickettsiales	Mitochondria	Mitochondria
0a0c0cc1d60dded966873760b1aeeae9	asv.1425	0.993248059057574	Bacteria	Bacteroidota	Bacteroidia	Flavobacteriales	Flavobacteriaceae	NS5marinegroup	unculturedFlavobacteriales
0a0f7517d610c87e7b6a62aeee9788af	asv.1430	0.749397633514466	Bacteria	Bacteroidota	Bacteroidia	Cytophagales	Cyclobacteriaceae	Marinoscillum	marinemetagenome
0a14265ac69d6ad55e81112e5ad8d0cd	asv.1432	0.704603742443707	Bacteria	Cyanobacteria	Cyanobacteriia	Chloroplast	Chloroplast	Chloroplast	Chrysochromulinasp.
0a16beaf983f7a7eba00545c77becc01	asv.1437	0.999841578478208	Bacteria	Proteobacteria	Alphaproteobacteria	Rickettsiales	Mitochondria	Mitochondria	unculturedbacterium
0a1a360fde37d10a9eb88ed6aa4d5963	asv.1440	0.85866954371921	Bacteria	Verrucomicrobiota	Verrucomicrobiae	Arctic97B-4marinegroup	Arctic97B-4marinegroup	Arctic97B-4marinegroup	metagenome
0a218cc11d286e6d6fd79bc9e0865422	asv.1446	0.807293919823195	Bacteria	Proteobacteria	Gammaproteobacteria	Alteromonadales	Shewanellaceae	Ferrimonas
0a21916d91b42ea5a87e3f094b01a4a7	asv.1447	0.76082246871006	Bacteria	Actinobacteriota	Acidimicrobiia	Actinomarinales	Actinomarinaceae	CandidatusActinomarina	unculturedmarine
0a3310b91837b5b6a969af3a405882ee	asv.1456	0.926987715501489	Bacteria	Bacteroidota	Bacteroidia	Cytophagales	Cyclobacteriaceae	uncultured	unculturedBacteroidetes
0a3a0f447ec834c0457e23ddd5105ecd	asv.1461	0.999970103782106	Archaea	Crenarchaeota	Nitrososphaeria	Nitrosopumilales	Nitrosopumilaceae	CandidatusNitrosopumilus
0a56ded49fe769bad36d778dfc97e094	asv.1482	0.901488209082187	Bacteria	Proteobacteria	Alphaproteobacteria	SAR11clade	CladeII	CladeII
0a635599e3a612b93fef9bf232b5f23a	asv.1488	0.999999853641736	Bacteria	Bacteroidota	Bacteroidia	Cytophagales	Cyclobacteriaceae	uncultured	unculturedmarine
0a6456f1c408667a9f17ef2d952b2aa3	asv.1489	0.999986085223738	Bacteria	Nitrospinota	Nitrospinia	Nitrospinales	Nitrospinaceae	LS-NOB
0a7684e3f6eb95c0321700427e9a1662	asv.1496	0.999999999973387	Bacteria	Bacteroidota	Bacteroidia	Flavobacteriales	NS9marinegroup	NS9marinegroup
0a7ac58040901f7f8341c1093232ad60	asv.1504	0.999999992200308	Bacteria	Bacteroidota	Bacteroidia	Flavobacteriales	Flavobacteriaceae	NS5marinegroup
0a7c959485d7c38cc32bd0b5935f76c5	asv.1506	0.944576169080633	Bacteria	Proteobacteria	Gammaproteobacteria	Coxiellales	Coxiellaceae	Coxiella	unculturedbacterium
0a878bd0050198492ee8de37cbeae0ed	asv.1517	0.995880595299988	Bacteria	Cyanobacteria	Cyanobacteriia	Chloroplast	Chloroplast	Chloroplast
0a8bdc8c348d13fa89dbcd5763549599	asv.1519	0.775414854834274	Bacteria	Desulfobacterota	Desulfuromonadia
0a8ccba0d781061e8d1f0d37ee806d59	asv.1520	0.992178572682893	Bacteria	Proteobacteria	Alphaproteobacteria	Defluviicoccales	uncultured	uncultured	unidentifiedmarine
0a8e62e55df40c787ba89faa708711a8	asv.1521	0.737640017261305	Bacteria	Proteobacteria	Alphaproteobacteria	Rickettsiales	Mitochondria	Mitochondria	unculturedbacterium
0a9998a58118f76a6534907aa8305411	asv.1529	0.999859580281917	Bacteria	Proteobacteria	Gammaproteobacteria	Thiotrichales	Thiotrichaceae	uncultured	unculturedmarine
0a9f3bda321261f17df764298e6c4ecc	asv.1534	0.937276006104837	Bacteria	Proteobacteria	Gammaproteobacteria	Alteromonadales
0aa463d9650d30dc8445ef6dc659477b	asv.1535	0.999999999997434	Bacteria	Proteobacteria	Alphaproteobacteria	Rhodospirillales	AEGEAN-169marinegroup	AEGEAN-169marinegroup
0aa6a21e58b3382697a5b22a2ec69352	asv.1536	0.770577027992751	Bacteria	Bacteroidota	Bacteroidia	Flavobacteriales	NS9marinegroup	NS9marinegroup	unculturedFlavobacteriia
0aab1402e5f19567993ee8e9b5446ae7	asv.1541	0.813457397919423	Bacteria	Proteobacteria	Gammaproteobacteria	Burkholderiales	Nitrosomonadaceae	oc32	unculturedRhodocyclaceae
0aae395b3b70c171c8302384c6318e1f	asv.1542	0.996201825558686	Bacteria	Proteobacteria	Gammaproteobacteria	Burkholderiales	MWH-UniP1aquaticgroup	MWH-UniP1aquaticgroup	unculturedbacterium
0ab1e208645cf3245e86a3c3eae4327f	asv.1544	0.999997490601083	Bacteria	Proteobacteria	Alphaproteobacteria	Rhodospirillales	AEGEAN-169marinegroup	AEGEAN-169marinegroup	unculturedbacterium
0ab282f248a1367710f9396019158d8e	asv.1545	0.999999999999999	Bacteria	Proteobacteria	Alphaproteobacteria	SAR11clade
0abb6666e8f0d09f0ce54c11ed157a2f	asv.1551	0.728852894818568	Bacteria	Proteobacteria	Gammaproteobacteria	OM182clade	OM182clade	OM182clade	marinegamma
0ad812e4de09af2365dc65adf20c9dd9	asv.1568	0.86331738599661	Bacteria	Proteobacteria	Alphaproteobacteria	Sphingomonadales	Sphingomonadaceae	Sphingobium	Sphingobiumamiense
0add8b3231aded872f1b915a3ad9c658	asv.1578	0.987065762504563	Bacteria	Bdellovibrionota	Oligoflexia	Oligoflexales	uncultured	uncultured	unculturedbacterium
0ae326cb7185f7d9e2a60898456d8908	asv.1581	0.912781733647538	Bacteria	Proteobacteria	Alphaproteobacteria	Rickettsiales	Rickettsiaceae	CandidatusMegaira	metagenome
0ae8fa602b0672ede42fc43118e4b98f	asv.1584	0.912970169629715	Archaea	Thermoplasmatota	Thermoplasmata	MarineGroupII	MarineGroupII	MarineGroupII	unculturedarchaeon
0aec6e641351546f1744fdf48a81a033	asv.1586	0.999999982790968	Bacteria	Bdellovibrionota	Oligoflexia	053A03-B-DI-P58	053A03-B-DI-P58	053A03-B-DI-P58	unculturedmarine
0af1fef3475632ac5aee8fe069bfa40c	asv.1590	0.999991980452807	Bacteria	Bacteroidota	Bacteroidia	Flavobacteriales	Flavobacteriaceae
0af28d922604e34ae0cadc9578073342	asv.1591	0.952107527817175	Bacteria	Bacteroidota	Bacteroidia	Flavobacteriales	NS9marinegroup	NS9marinegroup	marinemetagenome
0af462855793e68049baacdcadc4e1b1	asv.1593	0.999999999999739	Bacteria	Proteobacteria	Alphaproteobacteria	SAR11clade	CladeIV	CladeIV
0affc9ccf465754f42161c11ca4ce153	asv.1598	0.999977168966188	Bacteria	Proteobacteria	Alphaproteobacteria	Rickettsiales	Mitochondria	Mitochondria	metagenome
0b1ad32329af0c07b79192cc56fb1a87	asv.1610	0.999891353656002	Bacteria	Myxococcota	Polyangia	Nannocystales	Nannocystaceae	uncultured	unculturedmarine
0b1bfe440f3f65f8fb4fc67df90ae491	asv.1611	0.978716798857175	Bacteria	Planctomycetota	Planctomycetes	Pirellulales	Pirellulaceae	uncultured	marinemetagenome
0b1c2b9ed02095f223b442c9bdd35006	asv.1612	0.98761786605283	Bacteria	Proteobacteria	Alphaproteobacteria	Rhodospirillales	AEGEAN-169marinegroup	AEGEAN-169marinegroup	metagenome
0b24da8e753303d556f9e2dfb50a3828	asv.1621	0.729464953290367	Bacteria	Proteobacteria	Alphaproteobacteria	Sphingomonadales	Sphingomonadaceae	Sphingomonas	Sphingomonasechinoides
0b28a02438f2c030c3cbfda9eb0f0fe1	asv.1626	0.991156181081798	Bacteria	Bacteroidota	Bacteroidia	Flavobacteriales	NS9marinegroup	NS9marinegroup	unculturedmarine
0b29a266d1d2a5fbe0d5407b0ef43bd5	asv.1628	0.876072089692681	Bacteria	Proteobacteria	Alphaproteobacteria	Rickettsiales	Mitochondria	Mitochondria	unculturedbacterium
0b5b2ed779ec77d6ae771f67acf83f9d	asv.1652	0.946741025657604	Bacteria	Proteobacteria	Alphaproteobacteria	Rhodospirillales	Magnetospiraceae	uncultured
0b655474ceb9344eb9f935d8c34b0eb6	asv.1658	0.962852020517201	Bacteria	Proteobacteria	Gammaproteobacteria	Coxiellales	Coxiellaceae	Coxiella	unculturedbacterium
0b7267ae37ab0ff526e67cf70b54d416	asv.1662	0.997729342358719	Bacteria	Proteobacteria	Alphaproteobacteria	SAR11clade	CladeII	CladeII
0b8ff2dad82617c4319ef5725929c7e5	asv.1675	0.800270753518415	Bacteria	Desulfobacterota	Desulfuromonadia	PB19	PB19	PB19	uncultureddelta
0b9143072f57ba3b07dc8fbda6310089	asv.1676	0.999999994873149	Bacteria	Bdellovibrionota	Bdellovibrionia	Bacteriovoracales	Bacteriovoracaceae	uncultured
0b93ee5459acf0fb14001fd503db656c	asv.1677	0.999995319168504	Bacteria	Bdellovibrionota	Bdellovibrionia	Bacteriovoracales	Bacteriovoracaceae	Peredibacter
0b94d72b8f3d8d19db558b7c1efd7d18	asv.1679	0.999999291543015	Bacteria	Bacteroidota	Bacteroidia	Flavobacteriales	Flavobacteriaceae	Joostella	Joostellamarina
0b95feee5c93b0e3ad04838407a82f2f	asv.1680	0.999999997462109	Bacteria	Bacteroidota	Bacteroidia	Flavobacteriales	NS7marinegroup	NS7marinegroup
0b9b1393639f98bb9c82d4486d3ce529	asv.1686	0.876954429467775	Bacteria	Proteobacteria	Alphaproteobacteria	uncultured	uncultured	uncultured
0b9f2c7d9f6bac28e2bf64d0f7124ddd	asv.1688	0.876655400008774	Bacteria	Bdellovibrionota	Bdellovibrionia	Bdellovibrionales	Bdellovibrionaceae	OM27clade	uncultureddelta
0bd4691038d87145818f267ed227d5ed	asv.1709	0.999999999999991	Bacteria	Cyanobacteria	Cyanobacteriia	Chloroplast	Chloroplast	Chloroplast
0bd9db76f97a9397f97fb3d8dbbf051b	asv.1713	0.999999035442159	Bacteria	Proteobacteria	Gammaproteobacteria	Oceanospirillales	Alcanivoracaceae1	Alcanivorax
0bdc602d2698f5dd65b051fd8f85e75d	asv.1716	0.762236001664746	Bacteria	Proteobacteria	Gammaproteobacteria	Oceanospirillales	Pseudohongiellaceae	Pseudohongiella	unculturedmarine
0be164e4155fcae099524dd8292b2000	asv.1717	0.999886480910209	Bacteria	Actinobacteriota	Actinobacteria	Corynebacteriales	Mycobacteriaceae	Mycobacterium
0be18a6d9f6671930325aded69e53ea1	asv.1718	0.999999999999985	Bacteria	Cyanobacteria	Cyanobacteriia	Chloroplast	Chloroplast	Chloroplast
0be74ec26cf7e61004833f5409c8308b	asv.1721	0.999999999999659	Bacteria	Cyanobacteria	Cyanobacteriia	Chloroplast	Chloroplast	Chloroplast	Gymnodiniumaureolum
0befaf1dff7353c11ffa013945343cb8	asv.1727	0.999999915387461	Bacteria	Proteobacteria	Gammaproteobacteria	Cellvibrionales	Porticoccaceae	SAR92clade
0bf041a4ed66b03b51779c2b6dc293f7	asv.1728	0.869727722734787	Bacteria	Cyanobacteria	Cyanobacteriia	Chloroplast	Chloroplast	Chloroplast
0bf0bb51fcc995c9ec7e0cd1784c6a08	asv.1729	0.987592573766193	Bacteria	Cyanobacteria	Cyanobacteriia	Chloroplast	Chloroplast	Chloroplast	Micromonascommoda
0bfeaf87d7d1addf1c8e1355d41ec3f1	asv.1735	0.99985915473348	Bacteria	Proteobacteria	Gammaproteobacteria	KI89Aclade	KI89Aclade	KI89Aclade	unculturedbacterium
0c16f47dfcf41bcc2988a631fe5639ef	asv.1752	0.718896413736429	Bacteria	Proteobacteria	Alphaproteobacteria
0c1d773b0deec99722e976a719dc2e4f	asv.1755	0.999526863846996	Bacteria	Proteobacteria	Alphaproteobacteria	Rickettsiales	Rickettsiaceae	uncultured	unculturedbacterium
0c3215e8f45298d8028cb3c9d25729c2	asv.1765	0.778156089920337	Bacteria	Margulisbacteria	Margulisbacteria	Margulisbacteria	Margulisbacteria	Margulisbacteria	unculturedbacterium
0c385a2f6f1bf23dee30ae1a85a97ecc	asv.1769	0.999999999904765	Bacteria	Cyanobacteria	Cyanobacteriia	Chloroplast	Chloroplast	Chloroplast
0c50d14f3047ace7f0b5afb58ebb5387	asv.1778	0.998745649606924	Bacteria	Proteobacteria	Alphaproteobacteria	Rickettsiales	Mitochondria	Mitochondria	unculturedbacterium
0c590d9a7287aed457ad9512030c87fd	asv.1784	0.919651898960401	Bacteria	Proteobacteria	Gammaproteobacteria	OM182clade	OM182clade	OM182clade	unculturedgamma
0c75e1f45bdb2629c229dabd9b346a09	asv.1801	0.726993226424782	Bacteria	Proteobacteria	Alphaproteobacteria	Puniceispirillales	SAR116clade	SAR116clade	alphaproteobacterium
0c7b2717ea672107536748f4a88eda3b	asv.1804	0.900208621366134	Bacteria	Verrucomicrobiota	Verrucomicrobiae	Opitutales	Puniceicoccaceae	Coraliomargarita	unculturedPuniceicoccaceae
0c932b4661174252af22cbcad24a83fb	asv.1813	0.999970505773306	Bacteria	Bacteroidota	Bacteroidia	Flavobacteriales	NS9marinegroup	NS9marinegroup
0c9555db9393750e7e5fa8c36125c9f6	asv.1815	0.9999345984524	Bacteria	Proteobacteria	Gammaproteobacteria	Cellvibrionales	Porticoccaceae	SAR92clade
0cab99130139f84c5b9bfc1d71e04afd	asv.1828	0.999999999997109	Bacteria	Verrucomicrobiota	Verrucomicrobiae	Opitutales	Puniceicoccaceae	MB11C04marinegroup
0cc11497326c22546a1ba76411aea7d2	asv.1840	0.996105501194832	Bacteria	Proteobacteria	Gammaproteobacteria	Vibrionales	Vibrionaceae	Vibrio
0cc1167de056bccb3eef09094fd07edf	asv.1841	0.835900815805978	Bacteria	Proteobacteria	Gammaproteobacteria	SAR86clade	SAR86clade	SAR86clade	unculturedbacterium
0cc35acf7a544c913594d4cd1f3b02ec	asv.1846	0.88971942718334	Bacteria	Bacteroidota	Bacteroidia	Flavobacteriales	Flavobacteriaceae	Formosa	unculturedmarine
0cc3e86069a841f76b4e0a62c8fb8741	asv.1848	0.953129693032861	Bacteria	Proteobacteria	Alphaproteobacteria	Rhodospirillales	AEGEAN-169marinegroup	AEGEAN-169marinegroup	unidentifiedmarine
0cd48c78f0e2aebd43ed06a50a29025c	asv.1857	0.989905570628546	Bacteria	Proteobacteria	Alphaproteobacteria	Rhodospirillales	AEGEAN-169marinegroup	AEGEAN-169marinegroup	unculturedbacterium
0ce41283cda3bff2f2e5716f4662084c	asv.1864	0.965985460738945	Bacteria	Proteobacteria	Gammaproteobacteria	Francisellales	Francisellaceae	Francisella	Francisellasp.
0ce721d312f4da95031a3d0ed0d965d2	asv.1867	0.999999999974735	Bacteria	Cyanobacteria	Cyanobacteriia	Chloroplast	Chloroplast	Chloroplast
0cf66bc1cb858de72442b45bb083477f	asv.1875	0.995671465925837	Bacteria	Proteobacteria	Gammaproteobacteria	Coxiellales	Coxiellaceae	Coxiella	unculturedmarine
0d176fda5b305a9bebd7689de9d97d6e	asv.1894	0.981627528541462	Bacteria	Cyanobacteria	Cyanobacteriia
0d1faf22846c797b9e4411958c314d2f	asv.1898	0.956154037992401	Bacteria	Cyanobacteria	Cyanobacteriia	Chloroplast	Chloroplast	Chloroplast	unculturedprymnesiophyte
0d22b7e4a1259d36db15ecf563f64057	asv.1901	0.746077723084513	Bacteria	Bacteroidota	Bacteroidia	Flavobacteriales	Cryomorphaceae	uncultured	unculturedmarine
0d251e4f4b61b3cbfe422e1145203e64	asv.1903	0.748104370466105	Bacteria	Proteobacteria	Alphaproteobacteria	SAR11clade	CladeI	CladeIa
0d292c9b9a980846d860ad672b86c703	asv.1906	0.998804301285866	Bacteria	Bdellovibrionota	Bdellovibrionia	Bdellovibrionales	Bdellovibrionaceae	OM27clade	unculturedmarine
0d3001c47d4f5061378d3fd000680ce9	asv.1909	0.991899345537193	Bacteria	Bacteroidota	Bacteroidia	Flavobacteriales	Cryomorphaceae	uncultured	unculturedOwenweeksia
0d391ddc849fe8fe54de114a4a6b3d46	asv.1915	0.99999997591076	Bacteria	Bacteroidota	Bacteroidia	Flavobacteriales	Flavobacteriaceae	Muricauda
0d3ddf6d8159e3e8f368b2b176f73b8a	asv.1917	0.999839896136393	Bacteria	Proteobacteria	Alphaproteobacteria	Rickettsiales	Mitochondria	Mitochondria	Nitzschiasp.
0d4e7628c2b9d4703f2fe67d2888e48a	asv.1925	1	Bacteria	Cyanobacteria	Cyanobacteriia	Chloroplast	Chloroplast	Chloroplast
0d57e77076624f88f341a23d83aa72e5	asv.1930	0.999999999999662	Bacteria	Cyanobacteria	Cyanobacteriia	Chloroplast	Chloroplast	Chloroplast
0d5b6246eedeb38a2b5ef518d8f7d391	asv.1934	0.937253000780392	Bacteria	Proteobacteria	Gammaproteobacteria	Alteromonadales	Pseudoalteromonadaceae	uncultured	unculturedPseudoalteromonadaceae
0d605690b3d628a9c7692c423914abfc	asv.1935	0.930854522127947	Bacteria	Cyanobacteria	Cyanobacteriia	Chloroplast	Chloroplast	Chloroplast	unculturedmarine
0d6a8264376b5c5dbfe181ec38d5b68e	asv.1943	0.874914318228349	Bacteria	Proteobacteria	Alphaproteobacteria	Defluviicoccales	uncultured	uncultured	unidentifiedmarine
0d754b3546373fe64021cd1d8957fa91	asv.1947	0.980304506964351	Bacteria	Proteobacteria	Gammaproteobacteria	Alteromonadales	Alteromonadaceae	Alteromonas
0d780823469dde894b24db3f3df9e691	asv.1950	0.936827908118205	Bacteria	Proteobacteria	Alphaproteobacteria	Parvibaculales	PS1clade	PS1clade	unculturedbacterium
0d7e7aa696e485b5e7fcef465dda8a6f	asv.1953	0.826806995917032	Bacteria	Bacteroidota	Bacteroidia	Flavobacteriales	NS9marinegroup	NS9marinegroup	unculturedFlavobacteriia
0d8665762580b15609a4ac9f1ef02fbf	asv.1958	0.999999999999967	Bacteria	Proteobacteria	Alphaproteobacteria	Rhodospirillales	AEGEAN-169marinegroup	AEGEAN-169marinegroup
0d8909233307413e5d89d9ae0a0e9eea	asv.1959	0.896204473009451	Archaea	Thermoplasmatota	Thermoplasmata	MarineGroupII	MarineGroupII	MarineGroupII	metagenome
0d91a3f764606e82e7dd8a3954ac4ab3	asv.1960	0.874174875945501	Bacteria	Proteobacteria	Alphaproteobacteria	SAR11clade	CladeI	CladeIa
0d92a6d02cf6ce05171d27e1ec81a8be	asv.1962	0.980188580419158	Bacteria	Proteobacteria	Gammaproteobacteria	SAR86clade	SAR86clade	SAR86clade	unculturedOceanospirillales
0da991139f7c652c669545b690fa4468	asv.1974	0.999999999998919	Bacteria	Bacteroidota	Bacteroidia	Flavobacteriales	NS9marinegroup	NS9marinegroup
0daa3481ddd8fd4f767c0a04459d95e7	asv.1975	0.972598885175478	Bacteria	Bacteroidota	Bacteroidia	Flavobacteriales	NS9marinegroup	NS9marinegroup	unculturedmarine
0db5229df07f814733ae3ad70fe703d1	asv.1981	0.887891280914347	Bacteria	Marinimicrobia(SAR406clade)	Marinimicrobia(SAR406clade)	Marinimicrobia(SAR406clade)	Marinimicrobia(SAR406clade)	Marinimicrobia(SAR406clade)	unculturedbacterium
0db7d835584ba6ab4b7b9983385584f0	asv.1982	0.999863738379692	Bacteria	Proteobacteria	Gammaproteobacteria
0dc5aa23f43245a83cd1647fe88deb13	asv.1988	0.99910764864761	Bacteria	Bacteroidota	Bacteroidia	Flavobacteriales	Flavobacteriaceae	uncultured
0dc5bf2d92f1b100c9c2af60ebe3495c	asv.1989	0.999240864030448	Bacteria	Bdellovibrionota	Bdellovibrionia	Bdellovibrionales	Bdellovibrionaceae	OM27clade	unculturedmarine
0dc6a4375723cbc6fd3b2b00109ebe3b	asv.1991	0.874662889247304	Bacteria	Bacteroidota	Bacteroidia	Flavobacteriales	Crocinitomicaceae	Crocinitomix	unidentifiedmarine
0dc97fcdfd210c4d7abb3cad22f9ae7b	asv.1992	0.999999945534326	Bacteria	Proteobacteria	Alphaproteobacteria	Rickettsiales	Rickettsiaceae	CandidatusMegaira
0ddc8f6121e1d86a4944c7065024dccc	asv.2011	0.999999959701545	Bacteria	Bacteroidota	Bacteroidia	Flavobacteriales	Flavobacteriaceae	NS5marinegroup
0deb1c39b8db14508ad3817a2e31a0c4	asv.2019	0.999475028969035	Bacteria	Proteobacteria	Gammaproteobacteria	Francisellales	Francisellaceae	uncultured	unculturedmarine
0e02908de67f0ad036f61dc10bff2241	asv.2029	0.984069290769524	Bacteria	Bacteroidota	Bacteroidia	Flavobacteriales	Flavobacteriaceae	NS5marinegroup	marinemetagenome
0e06948e4a7d6a8a43e7bf5734b8e661	asv.2032	0.936308018942455	Bacteria	Proteobacteria	Gammaproteobacteria	Coxiellales	Coxiellaceae	Coxiella	unculturedbacterium
0e224a0be0ffa56fbffabf719b66614a	asv.2046	0.820462766939828	Bacteria	Proteobacteria	Gammaproteobacteria	Cellvibrionales	Halieaceae	Parahaliea	unculturedgamma
0e26d35a67af25a2b4ce071c774db4a2	asv.2048	0.895893101087486	Bacteria	Marinimicrobia(SAR406clade)	Marinimicrobia(SAR406clade)	Marinimicrobia(SAR406clade)	Marinimicrobia(SAR406clade)	Marinimicrobia(SAR406clade)	unculturedmarine
0e3090e52280ba2a5365bc56c1883789	asv.2051	0.999999999924102	Bacteria	Marinimicrobia(SAR406clade)	Marinimicrobia(SAR406clade)	Marinimicrobia(SAR406clade)	Marinimicrobia(SAR406clade)	Marinimicrobia(SAR406clade)
0e5915bd9df9a70a51abcfa8739f1a84	asv.2073	0.999999894964111	Bacteria	Bdellovibrionota	Oligoflexia	Oligoflexales	uncultured	uncultured	marinemetagenome
0e7959588285f026aedf33526286a64f	asv.2090	0.999999999999999	Archaea	Thermoplasmatota	Thermoplasmata	MarineGroupII	MarineGroupII	MarineGroupII
0e80a784681f2dfe7b4eb664685e24bc	asv.2094	0.997981123173257	Bacteria	Actinobacteriota	Acidimicrobiia	Microtrichales	Microtrichaceae	Sva0996marinegroup
0e80c62e0ecb395c0bfef1c36202032d	asv.2095	0.853130156307594	Bacteria	Bacteroidota	Bacteroidia	Flavobacteriales	NS9marinegroup	NS9marinegroup	unculturedFlavobacteriia
0e83728f7ad4609c0503c725c0ca4881	asv.2097	0.998101549585997	Archaea	Thermoplasmatota	Thermoplasmata	MarineGroupII	MarineGroupII	MarineGroupII	Marinegroup
0e870cf5b3e442a9eb2a224ed00fe56e	asv.2100	0.751907387811618	Bacteria	Proteobacteria	Alphaproteobacteria	Rhodospirillales	AEGEAN-169marinegroup	AEGEAN-169marinegroup	unculturedAlphaproteobacteria
0e8ef46b88ffe5681382741cf4855aea	asv.2104	0.997466523081273	Bacteria	Myxococcota	Polyangia	Nannocystales	Nannocystaceae	uncultured	uncultureddelta
0e96c448565cf61a21df1ca798042540	asv.2108	0.992089596372693	Bacteria	Proteobacteria	Alphaproteobacteria	Rickettsiales	Mitochondria	Mitochondria	unculturedbacterium
0eaddfbd3095d5bbe49801919241cf5a	asv.2119	0.720732901910601	Bacteria	Proteobacteria	Alphaproteobacteria	SAR11clade	CladeIV	CladeIV	unculturedbacterium
0eb4f1d19d516df4f641ea04d7786408	asv.2120	0.999999999998072	Bacteria	Cyanobacteria	Cyanobacteriia	Chloroplast	Chloroplast	Chloroplast
0eb5e310c759b9339cc84558b1344db4	asv.2123	0.999999997912125	Bacteria	Proteobacteria	Alphaproteobacteria	Rhodobacterales	Rhodobacteraceae
0ec706b168a53fe174340cf17598a7bc	asv.2137	0.998879971079952	Bacteria	Proteobacteria	Alphaproteobacteria	Rhodobacterales	Rhodobacteraceae	uncultured
0ed1ab38ea91b61ed18463804c03162f	asv.2142	0.915563540598581	Bacteria	Cyanobacteria	Cyanobacteriia	Synechococcales	Cyanobiaceae	ProchlorococcusMIT9313
0ef73da1cacd0220354a909c5d6e20f6	asv.2162	0.999999999999732	Bacteria	Cyanobacteria	Cyanobacteriia	Chloroplast	Chloroplast	Chloroplast
0f01504b8f447f12dc5e640471936316	asv.2168	0.999999999934454	Bacteria	Marinimicrobia(SAR406clade)	Marinimicrobia(SAR406clade)	Marinimicrobia(SAR406clade)	Marinimicrobia(SAR406clade)	Marinimicrobia(SAR406clade)
0f015621821dc67327191c4347c0ebd8	asv.2169	0.898088503127125	Bacteria	Bdellovibrionota	Bdellovibrionia	Bdellovibrionales	Bdellovibrionaceae	OM27clade	unculturedbacterium
0f05fae3b771b22b64e175b8731e3511	asv.2173	0.956693541124869	Bacteria	Proteobacteria	Gammaproteobacteria	Coxiellales	Coxiellaceae	Coxiella	unculturedmarine
0f2f29af0588c3b3ac42e727424869df	asv.2191	0.999999999992718	Bacteria	Bacteroidota	Bacteroidia	Flavobacteriales	Crocinitomicaceae
0f3e2d2003b6646b8019b4765658c85d	asv.2200	0.999999996843627	Bacteria	Cyanobacteria	Cyanobacteriia	Chloroplast	Chloroplast	Chloroplast	Chloropiconprimus
0f45bbf0101ad702929384c8befb9943	asv.2203	0.811440619586533	Bacteria	Verrucomicrobiota	Verrucomicrobiae	Verrucomicrobiales	DEV007	DEV007	unculturedbacterium
0f4867ac3d8eda87fb59883f131d1e69	asv.2207	0.999999999999924	Bacteria	Cyanobacteria	Cyanobacteriia	Chloroplast	Chloroplast	Chloroplast
0f66fa0c945c20a10b949e9982cb5ad0	asv.2223	0.984110847163878	Bacteria	Bdellovibrionota	Bdellovibrionia	Bacteriovoracales	Bacteriovoracaceae	uncultured	unculturedmarine
0f79b444a54365940c806774cc8280ff	asv.2228	0.999871791775215	Bacteria	Proteobacteria	Alphaproteobacteria	Rickettsiales
0f7d7e0293b0b1ecf7915c5d9251b932	asv.2233	0.984676001243425	Bacteria	Planctomycetota	OM190	OM190	OM190	OM190	unidentifiedmarine
0f836da6417b4fe8b9791fd06a99457c	asv.2241	0.999997756422127	Bacteria	Cyanobacteria	Cyanobacteriia	Chloroplast	Chloroplast	Chloroplast
0f90b77a10e5cae78cfc235d73e3baf4	asv.2249	0.994778104801448	Bacteria	Proteobacteria	Gammaproteobacteria	Alteromonadales	Alteromonadaceae	Alteromonas
0fa5254260fce73581504d8f797670c9	asv.2257	0.985867434636031	Bacteria	Proteobacteria	Alphaproteobacteria	Rhodospirillales	Magnetospiraceae	uncultured	marinemetagenome
0fb1f7555f863d7b314d2fb0bfbddf0a	asv.2264	0.996900549758208	Bacteria	Cyanobacteria	Cyanobacteriia	Synechococcales	Cyanobiaceae	ProchlorococcusMIT9313
0fc294384aed7687b12a4969995343d8	asv.2270	0.765521877654025	Bacteria	Proteobacteria	Alphaproteobacteria	Rickettsiales
0fc45c9945e993ae1d0a0f54ae9b254f	asv.2273	0.907875388621637	Bacteria	Bdellovibrionota	Oligoflexia	Oligoflexales	uncultured	uncultured	unculturedmarine
0fc5ef87bcf60271e7344f9cafdc693b	asv.2275	0.999999999436077	Bacteria	Proteobacteria	Alphaproteobacteria	Puniceispirillales	SAR116clade
0fca412bdcb737e5b7e1a2b0cdceada3	asv.2280	0.99999999999995	Bacteria	Proteobacteria	Alphaproteobacteria	Rhodospirillales	AEGEAN-169marinegroup	AEGEAN-169marinegroup
0fe6feb5fe0f7f4756f7950b610ded77	asv.2294	0.999999999996146	Bacteria	Cyanobacteria	Cyanobacteriia	Chloroplast	Chloroplast	Chloroplast
0feb00dd28ccec7cb1a9189e9e71b8ae	asv.2296	0.999633482691531	Bacteria	Proteobacteria	Alphaproteobacteria	Defluviicoccales	uncultured	uncultured	unidentifiedmarine
0feb576bace2f6a22f51c27a8a3940e5	asv.2297	0.868073667637277	Bacteria	Proteobacteria	Alphaproteobacteria	Rickettsiales	Mitochondria	Mitochondria	unculturedbacterium
0feeb7ea5ea92de38b34df4dabfc3110	asv.2301	0.885496758484729	Bacteria	Proteobacteria	Gammaproteobacteria	Cellvibrionales	Halieaceae	OM60(NOR5)clade	unculturedHaliea
0ffbeeacaaa4517bafd50b705ab44316	asv.2310	0.942847586354186	Bacteria	Cyanobacteria	Cyanobacteriia	Synechococcales	Cyanobiaceae	SynechococcusCC9902
0ffff6d98691c2ee6c54666764ae6029	asv.2312	0.757060940093384	Bacteria	Proteobacteria	Alphaproteobacteria	Rickettsiales	Rickettsiaceae	CandidatusCryptoprodotis	unculturedbacterium
10075557320b477c285208e846e52748	asv.2317	0.999999999723677	Bacteria	Cyanobacteria	Cyanobacteriia	Chloroplast	Chloroplast	Chloroplast
100b7f1075e9ef6c8d7657988dca40c4	asv.2321	0.99524063450782	Bacteria	Proteobacteria	Alphaproteobacteria	SAR11clade	CladeII	CladeII
1016e624a20ea2de01a3a0bfa0b876a4	asv.2332	0.999999961129021	Bacteria	Proteobacteria	Alphaproteobacteria	Rickettsiales	Mitochondria	Mitochondria	unculturedbacterium
101ba781189fda59ae3bf70af911eed7	asv.2334	0.918426612289536	Bacteria	Bdellovibrionota	Bdellovibrionia	Bacteriovoracales	Bacteriovoracaceae	uncultured	unculturedmarine
10307742f61c0a8240b18923a55a6311	asv.2344	0.993499370266124	Bacteria	Verrucomicrobiota	Verrucomicrobiae	Opitutales	Puniceicoccaceae	Lentimonas	unculturedbacterium
1040ac2ea3623b07c3b076572151499b	asv.2351	0.909034640066196	Bacteria	Marinimicrobia(SAR406clade)	Marinimicrobia(SAR406clade)	Marinimicrobia(SAR406clade)	Marinimicrobia(SAR406clade)	Marinimicrobia(SAR406clade)	unculturedbacterium
1045c0f5a3d3b13ddbfd58a0b300f875	asv.2354	0.932129740631438	Bacteria	Marinimicrobia(SAR406clade)	Marinimicrobia(SAR406clade)	Marinimicrobia(SAR406clade)	Marinimicrobia(SAR406clade)	Marinimicrobia(SAR406clade)	unculturedbacterium
105c30f3114ea413f233182e2329f0ab	asv.2365	0.739447900771588	Bacteria	Cyanobacteria	Cyanobacteriia	Chloroplast	Chloroplast	Chloroplast	Guillardiatheta
105ddff909a5089b78bee0927ac25731	asv.2368	0.97155568445887	Bacteria	Proteobacteria	Alphaproteobacteria	Rickettsiales	Mitochondria	Mitochondria	unculturedbacterium
106209c63c6f9d60ab3c95823bf9357f	asv.2371	1.00000000000001	Bacteria	Cyanobacteria	Cyanobacteriia	Chloroplast	Chloroplast	Chloroplast
106de14622212e4e98c4befe2358d1d7	asv.2380	0.999964072444331	Bacteria	Bacteroidota	Bacteroidia	Flavobacteriales	NS9marinegroup	NS9marinegroup
1087fa1066bc092b4ee546edb82b1f97	asv.2394	0.999978383613478	Bacteria	Bacteroidota	Bacteroidia	Flavobacteriales	Cryomorphaceae	uncultured	metagenome
108e8f2b6c69fdf2badc423087c1144a	asv.2398	0.897308157970552	Bacteria	Proteobacteria	Gammaproteobacteria	Coxiellales	Coxiellaceae	Coxiella	unculturedbacterium
10937812a8cd1af330124b28d002884c	asv.2402	0.967409065851638	Bacteria	Bacteroidota	Bacteroidia	Flavobacteriales	Flavobacteriaceae	NS4marinegroup	unculturedFlavobacteriaceae
10aa8d6cc26407576105b7d1c55f98e2	asv.2410	0.999998626621348	Bacteria	Proteobacteria	Gammaproteobacteria	Alteromonadales	Pseudoalteromonadaceae	Pseudoalteromonas
10d7518b796854a0a8f6cbbf706fbd5a	asv.2438	0.99923328614463	Bacteria	Proteobacteria	Alphaproteobacteria	Rickettsiales	Mitochondria	Mitochondria	unculturedbacterium
10e71f49e96a5a8ed34e172f05e5bd69	asv.2445	0.967254333989877	Bacteria	Bacteroidota	Bacteroidia	Flavobacteriales	Flavobacteriaceae	NS5marinegroup	marinemetagenome
1114a40b39115a11a8579dca770120b4	asv.2469	0.801291063073756	Bacteria	Bacteroidota	Bacteroidia	Flavobacteriales	Flavobacteriaceae	NS5marinegroup	unculturedFlavobacterium
11237aadfb30ceb7379301fb3c7e8089	asv.2478	0.998507327394065	Bacteria	Proteobacteria	Gammaproteobacteria	Francisellales	Francisellaceae
11254cea51c1389ddabe05661e40c231	asv.2479	0.999672348219985	Bacteria	Cyanobacteria	Cyanobacteriia	Chloroplast	Chloroplast	Chloroplast	unculturedMamiellophyceae
11281c93dc6932e52702c68eec6f7c46	asv.2481	0.998340079416824	Bacteria	Proteobacteria	Alphaproteobacteria	Rickettsiales	Mitochondria	Mitochondria	Nitzschiasp.
112aacf4b7c1b233642e1a7458fb5a5c	asv.2486	0.999999999996869	Bacteria	Proteobacteria	Gammaproteobacteria	SAR86clade	SAR86clade	SAR86clade
112b7867ef473384e2de834b6f98a157	asv.2487	0.999999999999918	Bacteria	Bacteroidota	Bacteroidia	Flavobacteriales	Flavobacteriaceae
112f0ed9aee2f052ad7ff4f14d13bf59	asv.2490	0.999997283642836	Bacteria	Bacteroidota	Bacteroidia	Flavobacteriales	Flavobacteriaceae	NS5marinegroup
11397247d70a09b3719c6f9acccb5d4e	asv.2498	0.999999999999959	Bacteria	Proteobacteria	Gammaproteobacteria
1140e05ba561d7308c7868a120db8af8	asv.2502	0.999999999069643	Bacteria	Bacteroidota	Bacteroidia	Flavobacteriales	Cryomorphaceae	uncultured
114340f960312ae5aad4517b03864e27	asv.2503	0.768574155979865	Bacteria	Proteobacteria	Alphaproteobacteria	Rhodospirillales	AEGEAN-169marinegroup	AEGEAN-169marinegroup	unidentifiedmarine
114513a7ca64ad0431ab6f15a60eee3b	asv.2506	0.944827676623738	Bacteria	Cyanobacteria	Cyanobacteriia	Synechococcales	Cyanobiaceae	SynechococcusCC9902
1147069933872773ac11223ba5c3c66c	asv.2507	0.906556772987362	Bacteria	Proteobacteria	Gammaproteobacteria	Cellvibrionales	Halieaceae	OM60(NOR5)clade	unculturedHaliea
1157633a70d59c200701c7961c15d99d	asv.2512	0.992800643093941	Bacteria	Proteobacteria	Gammaproteobacteria	Burkholderiales	Methylophilaceae	OM43clade
1169e4a9b8791b0ba26c062c610fed24	asv.2521	0.897976063651055	Bacteria	Proteobacteria	Gammaproteobacteria	Alteromonadales	Alteromonadaceae	Alteromonas
117111ba8d2e175166c8bdfa86449a61	asv.2529	0.969583507285698	Bacteria	Proteobacteria	Gammaproteobacteria	Coxiellales	Coxiellaceae	Coxiella	unculturedLegionellales
1173fccaa54750eb254767a659ea6a93	asv.2532	0.999999431479514	Bacteria	Margulisbacteria	Margulisbacteria	Margulisbacteria	Margulisbacteria	Margulisbacteria	unculturedbacterium
117693e77c88e4d8afc96b21790d63e4	asv.2533	0.999533561229378	Bacteria	Proteobacteria	Alphaproteobacteria	Rickettsiales	Mitochondria	Mitochondria	unculturedbacterium
1188174ccca730205f43e859bbc46cb5	asv.2541	0.920885715856916	Bacteria	Proteobacteria	Alphaproteobacteria	Puniceispirillales	SAR116clade	SAR116clade	unculturedalpha
1196e2b1e523db85db2be29935a836ae	asv.2547	0.895600840480124	Bacteria	Marinimicrobia(SAR406clade)	Marinimicrobia(SAR406clade)	Marinimicrobia(SAR406clade)	Marinimicrobia(SAR406clade)	Marinimicrobia(SAR406clade)	unculturedmarine
11989bc401407f4fb11b8faee669acdc	asv.2549	0.999999999414243	Bacteria	Proteobacteria	Gammaproteobacteria	Arenicellales	Arenicellaceae	HTCC5015	unculturedgamma
11b29d87cae7d04ee1e069600c7f61e2	asv.2568	0.853155361939874	Bacteria	Proteobacteria	Alphaproteobacteria	Rickettsiales	Mitochondria	Mitochondria	unculturedbacterium
11b850a57b3e37ef7a73f822634f3a84	asv.2575	0.790440263083557	Bacteria	Cyanobacteria	Cyanobacteriia	Synechococcales	Cyanobiaceae	ProchlorococcusMIT9313	Prochlorococcusmarinus
11c269ee61e54d437a0940886bb995ca	asv.2581	0.729440505982413	Bacteria	Proteobacteria	Alphaproteobacteria	Rhodobacterales	Rhodobacteraceae	Ascidiaceihabitans	unculturedbacterium
11d3c28da71232a78b7698ff4e1a0535	asv.2589	0.999999999789528	Bacteria	Proteobacteria	Alphaproteobacteria	Rhodobacterales	Rhodobacteraceae
11d8fa7c7587796c4ccc8938f0faa5a1	asv.2594	0.888959252869581	Bacteria	Proteobacteria	Alphaproteobacteria	Rickettsiales	Mitochondria	Mitochondria	Nitzschiasp.
11dc8e81ac474c6eb103232a22f7df25	asv.2595	0.759491177825763	Bacteria	Proteobacteria	Alphaproteobacteria	Rickettsiales	Mitochondria	Mitochondria	unculturedbacterium
11e25c7438f8bc11e78f6acf2af36587	asv.2598	0.95939128626721	Bacteria	Marinimicrobia(SAR406clade)	Marinimicrobia(SAR406clade)	Marinimicrobia(SAR406clade)	Marinimicrobia(SAR406clade)	Marinimicrobia(SAR406clade)	hydrothermalvent
11eebfce6fbdfb492350e33370742c5b	asv.2606	0.810976891836309	Bacteria	Verrucomicrobiota	Verrucomicrobiae	Opitutales	Puniceicoccaceae	Coraliomargarita	unculturedVerrucomicrobia
1200c8790170c35af29a0810ec48d411	asv.2619	0.999999999999957	Bacteria	Proteobacteria	Alphaproteobacteria	Rhodospirillales	AEGEAN-169marinegroup	AEGEAN-169marinegroup
120280fc97ebd779015768474c7252e9	asv.2621	0.775896984107075	Bacteria	Cyanobacteria	Cyanobacteriia	Chloroplast	Chloroplast	Chloroplast	unculturedbacterium
1205e727f6682bfe439254c25ff9d760	asv.2623	0.999999996644201	Bacteria	Bacteroidota	Bacteroidia	Flavobacteriales	NS7marinegroup	NS7marinegroup
121a9603e5d4e76e6ea53d311fb54213	asv.2632	0.993728796335684	Bacteria	Proteobacteria	Gammaproteobacteria	Steroidobacterales	Woeseiaceae	Woeseia	unculturedmarine
12237c5245c16426720b28d7cfd51c17	asv.2640	0.999976854052939	Bacteria
12342bc5a8b458024ce32abaebef3521	asv.2651	0.953713203154559	Bacteria	Proteobacteria	Alphaproteobacteria	Rhodobacterales	Rhodobacteraceae	Ascidiaceihabitans
123e674b226a35848c9f3394a57eb6fc	asv.2655	0.999689633151929	Bacteria	Cyanobacteria	Cyanobacteriia	Chloroplast	Chloroplast	Chloroplast	Pyramimonastetrarhynchus
123f4e8651d96310ac60b81ff557ce58	asv.2656	0.835579964864526	Bacteria	Cyanobacteria	Cyanobacteriia	Chloroplast	Chloroplast	Chloroplast	unculturedbacterium
123f87ad0fda987a2c438df016e29760	asv.2657	0.998978179631066	Bacteria	Proteobacteria	Alphaproteobacteria	Rickettsiales	AB1	AB1	unculturedAlphaproteobacteria
1246f2723d2f98c64c3353a95c8703cf	asv.2664	0.863481862813405	Bacteria	Marinimicrobia(SAR406clade)	Marinimicrobia(SAR406clade)	Marinimicrobia(SAR406clade)	Marinimicrobia(SAR406clade)	Marinimicrobia(SAR406clade)	unculturedbacterium
12470788bf1ada9fcf5ed7dd6f0b6b84	asv.2665	0.938764352616609	Bacteria	Cyanobacteria	Cyanobacteriia	Chloroplast	Chloroplast	Chloroplast	uncultureddiatom
1249ea636a5905c115691a61ea084d98	asv.2667	0.99999999999936	Bacteria	Marinimicrobia(SAR406clade)	Marinimicrobia(SAR406clade)	Marinimicrobia(SAR406clade)	Marinimicrobia(SAR406clade)	Marinimicrobia(SAR406clade)
1253ffda9e917f6b8b79576aa07549e7	asv.2673	0.87387190653914	Bacteria	Proteobacteria	Alphaproteobacteria	Rickettsiales	S25-593	S25-593	unculturedmarine
126350824ab127f93ca685cf85758d76	asv.2681	0.95785126770366	Bacteria	Proteobacteria	Alphaproteobacteria	Rickettsiales	Mitochondria	Mitochondria	unculturedbacterium
12723ae4ada953c1f3a26577d2e60425	asv.2694	0.996602074650358	Bacteria	Cyanobacteria	Cyanobacteriia	Chloroplast	Chloroplast	Chloroplast	Tetraselmissp.
127438ddaebedb754d91e47193098eb0	asv.2697	0.999915417586801	Bacteria	Margulisbacteria	Margulisbacteria	Margulisbacteria	Margulisbacteria	Margulisbacteria	unculturedbacterium
1285267786486441d8e8c601f4e07b04	asv.2710	0.999999999999037	Bacteria	Verrucomicrobiota	Verrucomicrobiae	Verrucomicrobiales	Rubritaleaceae	Roseibacillus
1288f7a69dc599f1ce6329814d332db7	asv.2713	0.880239431857358	Bacteria	Proteobacteria	Alphaproteobacteria	Thalassobaculales	uncultured	uncultured	unculturedbacterium
1297fb20fe2f6093433f21594d690a03	asv.2720	0.985809793740039	Bacteria	Marinimicrobia(SAR406clade)	Marinimicrobia(SAR406clade)	Marinimicrobia(SAR406clade)	Marinimicrobia(SAR406clade)	Marinimicrobia(SAR406clade)	unculturedFibrobacteres/Acidobacteria
129e21da3d1fcc853f2b45458144789b	asv.2723	0.99999999955304	Bacteria	Chloroflexi	Dehalococcoidia	SAR202clade	SAR202clade	SAR202clade	marinemetagenome
12ad3300b7b9053ffd86b2308c47f8d1	asv.2731	0.790894338126023	Bacteria	Cyanobacteria	Cyanobacteriia	Chloroplast	Chloroplast	Chloroplast	Phalacromamitra
12b992f5eb0eee42c5cbfb57d1081529	asv.2736	0.805985853949346	Bacteria	Proteobacteria	Gammaproteobacteria	Cellvibrionales	Cellvibrionaceae	uncultured	unculturedbacterium
12fc3adae6db29fc278b8bbe034d8815	asv.2771	0.999437234125552	Bacteria	Bacteroidota	Bacteroidia	Flavobacteriales	Flavobacteriaceae	Flavicella	unculturedbacterium
130e07f834b1719837bc72932caab55f	asv.2777	0.99736079626615	Bacteria	Proteobacteria	Alphaproteobacteria	SAR11clade	CladeI	CladeIa
13109e675921a4f70261fa7632cf4085	asv.2779	0.761834313177136	Bacteria	Proteobacteria	Gammaproteobacteria	Coxiellales	Coxiellaceae	Coxiella	unculturedbacterium
131a120b13941a2ab7f940ccc1f6e0c1	asv.2784	0.999999997897459	Bacteria	Proteobacteria	Alphaproteobacteria	Rhodobacterales	Rhodobacteraceae
1326e2e33b3beb4b11fabe0e2bddbae2	asv.2790	0.807634698551117	Bacteria	Proteobacteria	Alphaproteobacteria	SAR11clade	CladeII	CladeII
132b23cd99d25e2647f69b2c10c44a3a	asv.2793	0.79384566077044	Bacteria	Proteobacteria	Gammaproteobacteria	Alteromonadales	Colwelliaceae	Thalassotalea	Thalassomonassp.
13403735b5c6ea15301c21aa06f66a6a	asv.2802	0.999999999582848	Archaea	Thermoplasmatota	Thermoplasmata	Thermoplasmata	Thermoplasmata	MarineGroupIII
13422e7c32e87c0ff478e37a90dedbeb	asv.2804	0.997510369371257	Bacteria	Proteobacteria	Alphaproteobacteria	Defluviicoccales	uncultured	uncultured	unculturedPelagibacterales
13423b069093579076d05ba42f427106	asv.2805	0.702020226612216	Bacteria	Proteobacteria
13464f6e80ba89bdf797b9a6508515de	asv.2807	0.98359822120656	Bacteria	Marinimicrobia(SAR406clade)	Marinimicrobia(SAR406clade)	Marinimicrobia(SAR406clade)	Marinimicrobia(SAR406clade)	Marinimicrobia(SAR406clade)	unidentifiedmarine
1349107ded88ea96c02c60ffe7d5d39f	asv.2808	0.999999137584328	Bacteria	Margulisbacteria	Margulisbacteria	Margulisbacteria	Margulisbacteria	Margulisbacteria	unculturedbacterium
13525f6ca8223acdf940198e3d2688c4	asv.2816	0.971192271126464	Bacteria	Proteobacteria	Gammaproteobacteria	Francisellales	Francisellaceae	uncultured	unculturedbacterium
135b70c427d463e98996f4e155af0dbd	asv.2819	0.997369151583564	Bacteria	Proteobacteria	Alphaproteobacteria	Rhodospirillales	Rhodospirillaceae	uncultured	unculturedAlphaproteobacteria
13739a5f55f4b17581e4bac606cb56ad	asv.2831	0.957957475884951	Bacteria	Proteobacteria	Gammaproteobacteria	Burkholderiales	Nitrosomonadaceae	mle1-7	unculturedbacterium
137e962072c4a2a0c6c3d973fb98332c	asv.2842	0.919653741046059	Bacteria	Proteobacteria	Gammaproteobacteria	Cellvibrionales	Porticoccaceae	SAR92clade	unculturedmarine
138442d83b59a9527123b6d17a1cdbb6	asv.2844	0.998986420418416	Bacteria	Proteobacteria	Alphaproteobacteria	Rickettsiales	Mitochondria	Mitochondria	unculturedbacterium
1388f2d81945f7ccc1aa13d1701122b1	asv.2850	0.999503085985748	Bacteria	Gemmatimonadota	BD2-11terrestrialgroup	BD2-11terrestrialgroup	BD2-11terrestrialgroup	BD2-11terrestrialgroup	unculturedmarine
138ec6b5eb435edc5427652dea72639a	asv.2856	0.821305532289104	Bacteria	Proteobacteria	Gammaproteobacteria	Tenderiales	Tenderiaceae	CandidatusTenderia	unculturedgamma
1395ec7e5eb225239b46b9d8b7116a19	asv.2865	0.752375220984988	Bacteria	Bacteroidota	Bacteroidia	Flavobacteriales	Flavobacteriaceae	uncultured	unculturedBacteroidetes
13a3ac9b6aecb30353a4f16058455c77	asv.2873	0.990422082460839	Bacteria	Bdellovibrionota	Bdellovibrionia	Bdellovibrionales	Bdellovibrionaceae	OM27clade	unculturedmarine
13b3a505b4953e193a61190855875c4a	asv.2881	0.99956077595066	Bacteria	Proteobacteria	Gammaproteobacteria	Cellvibrionales	Halieaceae	OM60(NOR5)clade
13e1001ff4ccb38036cd8cf1f00b8e34	asv.2899	0.999977037692895	Bacteria	Bacteroidota	Bacteroidia	Flavobacteriales	NS9marinegroup	NS9marinegroup
13e798527b5f42e6cf497ffa43ac6a40	asv.2903	0.99999999999992	Bacteria	Proteobacteria	Alphaproteobacteria	SAR11clade	CladeIV	CladeIV
13e901c11bca01d956c297138859b47f	asv.2905	0.999711974294316	Bacteria	Cyanobacteria	Cyanobacteriia	Chloroplast	Chloroplast	Chloroplast	Aureococcusanophagefferens
13eea987393ec9079bd9805404f0d4b3	asv.2908	0.923980714815763	Bacteria	Proteobacteria	Alphaproteobacteria	SAR11clade	CladeI	CladeIb
13efcca478252ea968a1ef9686a00fd3	asv.2909	0.863577289199053	Bacteria	Verrucomicrobiota	Verrucomicrobiae	Opitutales	Puniceicoccaceae	MB11C04marinegroup	unculturedVerrucomicrobia
13f153220428b8626b9ef34307601c0e	asv.2911	0.998235122859834	Bacteria	Proteobacteria	Alphaproteobacteria	SAR11clade	CladeI	CladeIa
13f2ac0162272c59f37b174e34f400e9	asv.2913	0.984496720661774	Bacteria	Proteobacteria	Gammaproteobacteria	Oceanospirillales	Nitrincolaceae	uncultured
141eb9e0e09d690fd1f5df9892160ea8	asv.2932	0.999999963380534	Bacteria	Bdellovibrionota	Bdellovibrionia	Bdellovibrionales	Bdellovibrionaceae	OM27clade
1429d0e47975412cde2ae2575f4b906f	asv.2942	0.991381988652302	Bacteria
143ebcc053425eefa45ff4ec867b4448	asv.2954	0.999999209774588	Bacteria	Bdellovibrionota	Bdellovibrionia	Bdellovibrionales	Bdellovibrionaceae	OM27clade
144a15b31a42f9a59e89dd3ae65dbb19	asv.2960	0.97291201390607	Bacteria	Bdellovibrionota	Bdellovibrionia	Bacteriovoracales	Bacteriovoracaceae	Peredibacter	unculturedbacterium
144a2b97f20462e3f0d366d743f59137	asv.2961	0.868478962755731	Bacteria
145a8363b421ba815c1aa7447a6c5a70	asv.2970	0.9989055591633	Bacteria	Proteobacteria	Gammaproteobacteria	Francisellales	Francisellaceae	Francisella	unculturedbacterium
145fa6f451bd87bb4dd838f2a69ddaae	asv.2975	0.848057449961882	Bacteria	Proteobacteria	Alphaproteobacteria	Rickettsiales	Mitochondria	Mitochondria	unculturedbacterium
14697736d2fb9a2a4547d60d8866364d	asv.2979	0.898362781090271	Bacteria	Bdellovibrionota	Oligoflexia	Oligoflexales	uncultured	uncultured	unculturedbacterium
14729f7bdf1ab1ec68b81b9b6dcd0225	asv.2983	0.815561614696718	Bacteria	Proteobacteria	Gammaproteobacteria	SAR86clade	SAR86clade	SAR86clade	unculturedbacterium
147f21732864bdcd2c876cb4f2bf6006	asv.2990	0.84373935642408	Bacteria	Proteobacteria	Gammaproteobacteria	Cellvibrionales	Cellvibrionaceae	CandidatusEndobugula	Eioneaflava
1481f8b92c7857fa8e928af93c96b45f	asv.2992	0.998985385421221	Bacteria	Proteobacteria	Alphaproteobacteria	Rickettsiales	Rickettsiaceae	uncultured	unculturedbacterium
148e5ea0db1ad45e9babf42c63c00473	asv.2999	0.976705312078534	Bacteria	Bdellovibrionota	Bdellovibrionia	Bdellovibrionales	Bdellovibrionaceae	OM27clade	uncultureddelta
1490e4f1e7fa82249315fb84f6e1283c	asv.3001	0.952423952822691	Bacteria	Bdellovibrionota	Bdellovibrionia	Bdellovibrionales	Bdellovibrionaceae	OM27clade	unculturedmarine
149406eca345af3438fc056cf5da206f	asv.3004	0.998143552576678	Bacteria	Proteobacteria	Alphaproteobacteria	SAR11clade	CladeII	CladeII
1495a38173805a34e9e1b93b341e9e58	asv.3006	0.994957086862647	Bacteria	Planctomycetota	Planctomycetes	Pirellulales	Pirellulaceae	uncultured	marinemetagenome
14b7b98330bd1047e6893952cb973b59	asv.3023	0.996778610121091	Bacteria	Bacteroidota	Bacteroidia	Flavobacteriales	NS7marinegroup	NS7marinegroup	unculturedbacterium
14b80c114f83d3890a10ea17a66e3ac5	asv.3024	0.999999999802485	Bacteria	Proteobacteria	Gammaproteobacteria	SAR86clade	SAR86clade	SAR86clade
14c0ff65256c6c4cd99c3eebf7565149	asv.3026	0.999999998173598	Bacteria	Bacteroidota	Bacteroidia	Flavobacteriales	Flavobacteriaceae	Dokdonia
14cf1749c9eb4df97694203b73958cf9	asv.3033	0.908464172783363	Bacteria	Proteobacteria	Alphaproteobacteria	Puniceispirillales	SAR116clade	SAR116clade	unculturedOceanibaculum
14d4b2f7dd29a7ab7ff109330b6b3b3f	asv.3038	0.999355194590808	Bacteria	Bacteroidota	Bacteroidia	Flavobacteriales	Flavobacteriaceae	Flavicella	unculturedbacterium
14d55e983d4815c82c4f99b47bb9df88	asv.3039	0.90908914823183	Bacteria	Bacteroidota	Bacteroidia	Flavobacteriales	Crocinitomicaceae	Crocinitomix	unculturedCrocinitomix
14e0ca5c4572ebac69df5000a2dcf370	asv.3045	0.978196849531096	Bacteria	Bacteroidota	Bacteroidia	Flavobacteriales	NS9marinegroup	NS9marinegroup	unculturedmarine
14eb697a195fc486bc71042de434271b	asv.3048	0.999999999999997	Bacteria	Cyanobacteria	Cyanobacteriia	Chloroplast	Chloroplast	Chloroplast
14fd49a8b208e9aaad4b29c7dea560c0	asv.3055	0.996421596446373	Bacteria
14fecd5000cea1102ac7374fc576fdff	asv.3056	0.716868622842068	Bacteria	Proteobacteria	Alphaproteobacteria	Rhodospirillales	AEGEAN-169marinegroup	AEGEAN-169marinegroup	unculturedAlphaproteobacteria
15008de871def8fac730cc3418fe963b	asv.3057	0.988808302619155	Bacteria	Cyanobacteria	Cyanobacteriia	Chloroplast	Chloroplast	Chloroplast
15049c8b65ea9984c2b435d1942de665	asv.3059	0.943678201500646	Bacteria	Bacteroidota	Bacteroidia	Flavobacteriales	NS9marinegroup	NS9marinegroup	unculturedmarine
151c58bc559a90f510031d8755d7a62f	asv.3077	0.999999999054213	Bacteria	Bacteroidota	Bacteroidia	Cytophagales	Cyclobacteriaceae	Marinoscillum
1534f70b6999779fbd9ab20469022ce1	asv.3096	0.996060160002454	Bacteria	Proteobacteria	Gammaproteobacteria	Steroidobacterales	Woeseiaceae	Woeseia	unculturedmarine
15389755392c5a004bc8f89af3fe6945	asv.3099	0.834241346557359	Bacteria	Cyanobacteria	Cyanobacteriia	Chloroplast	Chloroplast	Chloroplast	unculturedprymnesiophyte
153d2c6c2ba173880a2a9a94653af058	asv.3104	0.986283468093546	Bacteria	Proteobacteria	Alphaproteobacteria	Rickettsiales	Rickettsiaceae	CandidatusMegaira
153f18965b263bf068b6666936923d45	asv.3105	0.999999996396022	Bacteria	Proteobacteria	Gammaproteobacteria	Pseudomonadales	Moraxellaceae	Psychrobacter
1566da34ce41d77d586d28295e9aed55	asv.3131	0.999999999999829	Bacteria	Cyanobacteria	Cyanobacteriia	Chloroplast	Chloroplast	Chloroplast
156acba325fcfd45098259fcd526e1f1	asv.3136	0.996840557637134	Bacteria	Proteobacteria	Alphaproteobacteria	Rhodospirillales	AEGEAN-169marinegroup	AEGEAN-169marinegroup	metagenome
1575f064b2a2daaaadd40c03082f2b6d	asv.3141	0.720142255390334	Bacteria	Bacteroidota	Bacteroidia	Flavobacteriales	Flavobacteriaceae	Polaribacter	Polaribactersp.
15777fac0dd4347a683d98ac33799987	asv.3143	0.914644298500997	Bacteria	Proteobacteria	Gammaproteobacteria	KI89Aclade	KI89Aclade	KI89Aclade	unculturedbacterium
1588952ad9bd36ed5e29d206af58a58c	asv.3149	0.999915508599148	Bacteria	Desulfobacterota	Desulfuromonadia	PB19	PB19	PB19	unculturedmarine
158a3f8555fdc3887ddf8dbc5340efdd	asv.3150	0.999993325742935	Bacteria	Proteobacteria	Alphaproteobacteria
15a827058eb223164e11875d5e0566a6	asv.3166	0.966311458366407	Bacteria	Bdellovibrionota	Bdellovibrionia	Bacteriovoracales	Bacteriovoracaceae	uncultured	unculturedmarine
15be0f800b11c9d3801b50a61e3bf22b	asv.3179	0.967296647128394	Bacteria	Proteobacteria	Gammaproteobacteria	Burkholderiales	Oxalobacteraceae	Collimonas	unculturedbacterium
15c176f5eb5e369c067a6915199a3e9e	asv.3183	0.999999999998852	Bacteria	Cyanobacteria	Cyanobacteriia	Chloroplast	Chloroplast	Chloroplast
15c52b9639064b1263a979d4aa439047	asv.3185	0.99481302699604	Bacteria	Proteobacteria	Alphaproteobacteria	Rickettsiales	S25-593	S25-593	unculturedmarine
15c9138bed2cadb953ba99dc482d9875	asv.3189	0.999999992950034	Bacteria	Bacteroidota	Bacteroidia	Flavobacteriales	NS7marinegroup	NS7marinegroup
15d1cf0e7ab434330e069473922627ca	asv.3197	0.999923240442172	Bacteria	Bacteroidota	Bacteroidia	Chitinophagales	Saprospiraceae	Aureispira	unculturedBacteroidetes
15d94350fca02777657e6cee8e45a3bd	asv.3201	0.937623629571029	Bacteria	Proteobacteria	Alphaproteobacteria	Puniceispirillales	EF100-94H03	EF100-94H03	unculturedAlphaproteobacteria
15d992301e9af918c764949ca43a182a	asv.3202	0.999999999999935	Bacteria	Cyanobacteria	Cyanobacteriia	Chloroplast	Chloroplast	Chloroplast
15dbee9ab33566629ea46076ed789dad	asv.3204	0.944556438076638	Bacteria	Bacteroidota	Bacteroidia	Flavobacteriales	Cryomorphaceae	Vicingus	unculturedCryomorphaceae
15dd5efcf6d8ee91d4527976980e6ce8	asv.3206	0.98956041425004	Bacteria	Proteobacteria	Alphaproteobacteria	Rickettsiales	Mitochondria	Mitochondria	unculturedbacterium
15df8fb3597a1ce78f5039e1f6fb63cb	asv.3209	0.786655150202106	Bacteria	Proteobacteria	Gammaproteobacteria	SAR86clade	SAR86clade	SAR86clade	unculturedbacterium
15e053d8d98583966a794629db6e4643	asv.3210	0.999999999929722	Bacteria	Cyanobacteria	Cyanobacteriia	Chloroplast	Chloroplast	Chloroplast
15eecee875be65a3dcf25259c36b6c34	asv.3220	0.998851272901761	Bacteria	Proteobacteria	Alphaproteobacteria	Rickettsiales	S25-593	S25-593	marinemetagenome
15f48325bbe38e851c19ab60989beda6	asv.3226	0.923052039677234	Bacteria	Proteobacteria	Gammaproteobacteria	Chromatiales
15f5ec3c52da2aeef903511ffc4e823d	asv.3227	0.997047206453577	Bacteria	Proteobacteria	Alphaproteobacteria	SAR11clade	CladeII	CladeII
1600cc3f02710eac238a8011f69aa4ff	asv.3234	0.998324980551198	Bacteria	Bdellovibrionota	Bdellovibrionia	Bacteriovoracales	Bacteriovoracaceae	uncultured	unculturedBacteriovoracaceae
16063ac605b72d2a374b8152594b8f85	asv.3236	0.834790808428208	Bacteria	Proteobacteria	Alphaproteobacteria	Sphingomonadales	Sphingomonadaceae	Altererythrobacter
161595f05a8e2a66579cb64da7b82a1c	asv.3246	0.816841100420938	Bacteria	Bdellovibrionota	Oligoflexia	Oligoflexales	uncultured	uncultured	unculturedbacterium
16330287efcdca6580b8e853cfa6cec0	asv.3262	0.999999999999908	Bacteria	Cyanobacteria	Cyanobacteriia	Chloroplast	Chloroplast	Chloroplast
1643704f00f825f83603d33925e43799	asv.3268	0.999997973719111	Bacteria	Proteobacteria	Gammaproteobacteria	GammaproteobacteriaIncertaeSedis	UnknownFamily	UnknownFamily	unculturedmarine
165d53a3627c5b13dc0e4d43a9585b35	asv.3283	0.996625657867185	Bacteria	Cyanobacteria	Cyanobacteriia	Synechococcales	Cyanobiaceae	ProchlorococcusMIT9313
1665ed9757bd0844616e88c9a76c343e	asv.3290	0.774207132030358	Bacteria	Proteobacteria	Alphaproteobacteria	Rickettsiales	S25-593	S25-593	unculturedmarine
167b5b3eeed0f9b502f7f1f245d5116c	asv.3304	0.999193049717103	Bacteria	Marinimicrobia(SAR406clade)	Marinimicrobia(SAR406clade)	Marinimicrobia(SAR406clade)	Marinimicrobia(SAR406clade)	Marinimicrobia(SAR406clade)	unidentifiedmarine
168a80b054cfc0ae1004a1c0689712af	asv.3312	0.995878380890429	Bacteria	Proteobacteria	Alphaproteobacteria	Rickettsiales	Mitochondria	Mitochondria	unculturedbacterium
16966d8edf942f2f8125c60c62493be7	asv.3318	0.999907599530492	Bacteria	Nitrospinota	Nitrospinia	Nitrospinales	Nitrospinaceae	Nitrospina
169af2a09b107672fdcb3197a6eaeab5	asv.3319	0.747924040322266	Bacteria	Myxococcota	Polyangia	Nannocystales	Nannocystaceae	uncultured	uncultureddelta
16ad649aaf92245e914aaea47232e4d7	asv.3323	0.9999999928989	Bacteria	Bacteroidota	Bacteroidia	Flavobacteriales	Flavobacteriaceae	NS4marinegroup
16b4a656f3136213c002651f86de2c08	asv.3327	0.984919006988587	Bacteria	SAR324clade(MarinegroupB)	SAR324clade(MarinegroupB)	SAR324clade(MarinegroupB)	SAR324clade(MarinegroupB)	SAR324clade(MarinegroupB)	unculturedSAR324
16b6bd762ae8ce7ffe5d77e5a7fd28d4	asv.3331	0.99999999999701	Bacteria	Verrucomicrobiota	Verrucomicrobiae	Opitutales	Puniceicoccaceae	MB11C04marinegroup
16bba8383724fc88a205d6f59cf72527	asv.3333	0.999926196918707	Bacteria	Proteobacteria	Alphaproteobacteria	Puniceispirillales	SAR116clade	SAR116clade	marinemetagenome
16c5b01ac0c9741f1847a9e4c0195ac6	asv.3341	0.75489018196995	Bacteria	Proteobacteria	Alphaproteobacteria	SAR11clade	CladeI	CladeIa	unculturedPelagibacterales
16dfd09ba1698691a338cd8ae064fa42	asv.3353	0.996983068558585	Bacteria	Proteobacteria	Alphaproteobacteria	Rhodobacterales	Rhodobacteraceae	uncultured
16fb70c1c80806b220ff83db187c9fb2	asv.3374	0.873131054287713	Bacteria	Proteobacteria	Alphaproteobacteria	SAR11clade	CladeI	CladeIa
16fd993c8d32aee2a4fa5a7dde1029cb	asv.3377	0.999999999975263	Bacteria	Marinimicrobia(SAR406clade)	Marinimicrobia(SAR406clade)	Marinimicrobia(SAR406clade)	Marinimicrobia(SAR406clade)	Marinimicrobia(SAR406clade)
17070aaaaef5e42d03d61008ea93b65a	asv.3385	0.702684770835323	Bacteria	Proteobacteria	Alphaproteobacteria	SAR11clade	CladeII	CladeII
17088f5d2fc640ad2c45354e1f873eea	asv.3387	0.999495853216886	Bacteria
170cf158a32f381a23e9836d398a9939	asv.3392	0.999999999999596	Bacteria	Cyanobacteria	Cyanobacteriia	Chloroplast	Chloroplast	Chloroplast
170dc904a688467f730c2e75362fcb1c	asv.3394	0.999996069297504	Bacteria	Proteobacteria	Gammaproteobacteria	KI89Aclade	KI89Aclade	KI89Aclade	unculturedbacterium
171b24c4aa64d6f18f366352ef46d1d1	asv.3401	1.00000000000001	Bacteria	Verrucomicrobiota	Lentisphaeria	Lentisphaerales	Lentisphaeraceae	Lentisphaera
1728437562fb723ee0af116379826612	asv.3406	0.995615197910149	Bacteria	Desulfobacterota	Desulfuromonadia	PB19	PB19	PB19	unculturedmarine
172aa089afc7811d972a1879394d0cb9	asv.3409	0.999981643365602	Bacteria	Proteobacteria	Gammaproteobacteria	Coxiellales	Coxiellaceae	Coxiella	unculturedmarine
172f9005fdffafc9c84cc2790c98f500	asv.3412	0.975563842778106	Bacteria	Proteobacteria	Gammaproteobacteria	Coxiellales	Coxiellaceae	Coxiella	unculturedbacterium
17326fd151795a7cf6361b861ef13b07	asv.3413	0.999999999872843	Bacteria	Bacteroidota	Bacteroidia	Flavobacteriales	NS9marinegroup	NS9marinegroup
1737888d1d43bef08ba02e666f978339	asv.3417	0.999999999999961	Bacteria	Proteobacteria	Alphaproteobacteria	SAR11clade	CladeIV	CladeIV
173c368a34ea25d60a049e4c288f43c2	asv.3421	0.925117961229418	Bacteria	Bacteroidota	Bacteroidia	Flavobacteriales	Flavobacteriaceae	Lutimonas
175f820d969ba153237630427456014c	asv.3441	0.81271322758402	Bacteria	Spirochaetota	Spirochaetia	Spirochaetales	Spirochaetaceae	Spirochaeta	unculturedbacterium
176243a65e5a7b0337538fe38e74eb7f	asv.3442	0.999999999995783	Bacteria	Bacteroidota	Bacteroidia	Flavobacteriales	Flavobacteriaceae
1763c86c427d6e02f9c8222b5da30c83	asv.3443	0.994528618018656	Bacteria	Cyanobacteria	Cyanobacteriia	Synechococcales	Cyanobiaceae	ProchlorococcusMIT9313
1764b259016a77c9a392d8b48abb33c0	asv.3445	0.823638713591627	Bacteria	Proteobacteria	Alphaproteobacteria	Rhodobacterales	Rhodobacteraceae	uncultured	marinemetagenome
176dbdd58dfd8a6e585d55bf3b7410dd	asv.3449	0.999633405723439	Bacteria
177c8bd3bc0d2345ef61a69d83378771	asv.3459	0.801618512122283	Bacteria	Proteobacteria	Gammaproteobacteria	Francisellales	Francisellaceae	Francisella	unculturedbacterium
1780e67253a91feb67ae8d87569ad81e	asv.3460	0.743376908469495	Bacteria	Proteobacteria	Alphaproteobacteria	Rickettsiales	Mitochondria	Mitochondria	unculturedbacterium
17894cd22fa9599e317e6c7151ccbd05	asv.3464	0.946638092751441	Bacteria	Proteobacteria	Alphaproteobacteria	Rickettsiales	Mitochondria	Mitochondria	unculturedbacterium
179cd634c2775323839be8b9b6df805d	asv.3473	0.75046141538027	Bacteria	Cyanobacteria	Cyanobacteriia	Cyanobacteriales	Nostocaceae	RicheliaHH01	Richeliaintracellularis
17a8b06ca4d8821b0b4c85bf8df184be	asv.3481	0.999995080204101	Bacteria	Proteobacteria	Gammaproteobacteria	Burkholderiales	MWH-UniP1aquaticgroup	MWH-UniP1aquaticgroup
17aa38dd0d158bab1867cdbcfd4cf321	asv.3482	0.999859810084696	Bacteria	Bacteroidota	Bacteroidia	Flavobacteriales	NS9marinegroup	NS9marinegroup
17ac018c446c0868afcefee1aa107d2f	asv.3484	0.819185003699097	Bacteria	Bacteroidota	Bacteroidia	Flavobacteriales	Flavobacteriaceae	NS2bmarinegroup	unculturedmarine
17b21b6f798685206ae031a985565b66	asv.3485	0.999939022595035	Bacteria	Bdellovibrionota	Bdellovibrionia	Bdellovibrionales	Bdellovibrionaceae	OM27clade	unculturedproteobacterium
17c0e917d4a8acd66d18b1d03ed898b4	asv.3494	0.990495972455531	Bacteria	Bacteroidota	Bacteroidia	Flavobacteriales	Cryomorphaceae	uncultured	unculturedOwenweeksia
17c9a6f332ab436646a401184ad1c0d8	asv.3501	0.992370477865749	Bacteria	Proteobacteria	Gammaproteobacteria	Coxiellales	Coxiellaceae	Coxiella	unculturedmarine
17e438c80b10674cc2729bc6369d5741	asv.3520	0.999953451242638	Bacteria	Marinimicrobia(SAR406clade)	Marinimicrobia(SAR406clade)	Marinimicrobia(SAR406clade)	Marinimicrobia(SAR406clade)	Marinimicrobia(SAR406clade)	metagenome
17eeb85da8cd0782fb5890c49245c19d	asv.3526	0.872361041898162	Archaea	Thermoplasmatota	Thermoplasmata	MarineGroupII	MarineGroupII	MarineGroupII	unculturedmarine
17f31fcd6cc7fb5a5460515560591be2	asv.3532	0.791677017827421	Bacteria	Proteobacteria	Gammaproteobacteria	Francisellales	Francisellaceae	[Caedibacter]taeniospiralisgroup	unculturedbacterium
180782077f5c7c92b2261aa703600a81	asv.3543	0.970639836886322	Bacteria	Proteobacteria	Alphaproteobacteria	Rickettsiales	Mitochondria	Mitochondria
180d31446f65d88af1543bcc0524cd30	asv.3547	0.995405202885488	Bacteria	Bdellovibrionota	Bdellovibrionia	Bacteriovoracales	Bacteriovoracaceae	uncultured	unculturedmarine
18100a59c7c5e99d864f5058168e81ef	asv.3549	0.999976164324379	Bacteria	Cyanobacteria	Cyanobacteriia	Chloroplast	Chloroplast	Chloroplast	unculturedprymnesiophyte
18123e25a327c779d6a1c76d6703bb68	asv.3552	0.999999990093642	Bacteria	Margulisbacteria	Margulisbacteria	Margulisbacteria	Margulisbacteria	Margulisbacteria	unculturedbacterium
1816e09570f69294ef9acec1652a8455	asv.3557	0.999999999999978	Bacteria	SAR324clade(MarinegroupB)	SAR324clade(MarinegroupB)	SAR324clade(MarinegroupB)	SAR324clade(MarinegroupB)	SAR324clade(MarinegroupB)
18175c295555c9d36a0b8fafaa74b08f	asv.3558	0.999999999999999	Bacteria	Cyanobacteria	Cyanobacteriia	Chloroplast	Chloroplast	Chloroplast
183a4cf554fb59928fb86354f106b845	asv.3576	0.999999999683065	Bacteria	Bacteroidota	Bacteroidia	Flavobacteriales	NS9marinegroup	NS9marinegroup
184cfb53afb15e18d67afeb2c3a5405a	asv.3590	0.961330180947463	Bacteria	Proteobacteria	Alphaproteobacteria	Rhodospirillales	AEGEAN-169marinegroup	AEGEAN-169marinegroup	unidentifiedmarine
185b66dbdd410e5dfd639785b0d2c11a	asv.3603	0.979384731206143	Bacteria	Bdellovibrionota	Bdellovibrionia	Bdellovibrionales	Bdellovibrionaceae	OM27clade	unculturedmarine
18609b8ac1cbb8f90eb582eb1a98e886	asv.3607	1.00000000000001	Bacteria	Cyanobacteria	Cyanobacteriia	Chloroplast	Chloroplast	Chloroplast
18715f11d0134543b6ebc1f1da700b24	asv.3617	0.993965971976296	Bacteria	Proteobacteria	Alphaproteobacteria	Micavibrionales	Micavibrionaceae	uncultured	unculturedorganism
1884f61709798b1581a43dab7120c00f	asv.3628	0.996986088468025	Bacteria	Proteobacteria	Alphaproteobacteria	Rickettsiales	Mitochondria	Mitochondria	unculturedbacterium
188bb8652549da5e31fdeabbc064b1ba	asv.3636	0.979032994245706	Bacteria	Proteobacteria	Alphaproteobacteria	Rhodospirillales	Rhodospirillaceae	uncultured	unculturedbacterium
1895b122691a500737a2d6d22b432933	asv.3640	0.994125057742225	Bacteria	Bacteroidota	Bacteroidia	Flavobacteriales	Cryomorphaceae	uncultured
189efedcbda87ba399a28310523b3713	asv.3645	0.99999999999995	Bacteria	Proteobacteria	Alphaproteobacteria	Rhodospirillales	AEGEAN-169marinegroup	AEGEAN-169marinegroup
189f4bf1ed23d1e2a45a83f6006c6f08	asv.3646	0.998460815117724	Bacteria	Proteobacteria	Alphaproteobacteria	Rickettsiales	Mitochondria	Mitochondria	unculturedbacterium
18b789718e9b8fca1d6d39f85d758beb	asv.3657	0.826303098645752	Bacteria	Proteobacteria	Alphaproteobacteria	Rhodobacterales	Rhodobacteraceae	RoseobactercladeNAC11-7lineage
18b85a655afeb96e8316fe9572d70416	asv.3659	0.97532364679975	Bacteria	Bdellovibrionota	Bdellovibrionia	Bdellovibrionales	Bdellovibrionaceae	OM27clade	unculturedmarine
18cc267524056e67d29e6a0548607b43	asv.3669	0.744121335362774	Bacteria	Cyanobacteria	Cyanobacteriia	Chloroplast	Chloroplast	Chloroplast	Virgulinellafragilis
18d157a090ff870bf4fc7a62a8f7f2d5	asv.3676	0.990170889364487	Bacteria	Bdellovibrionota	Bdellovibrionia	Bdellovibrionales	Bdellovibrionaceae	OM27clade	unculturedmarine
18d40d1f740b715bc06249d92d967e27	asv.3680	0.733706563358157	Bacteria	Bacteroidota	Bacteroidia	Flavobacteriales	Flavobacteriaceae	Pseudofulvibacter	unculturedFlavobacteriaceae
18e11277f60a2eb99bfe5d3981b4d6b2	asv.3687	0.999999993659405	Bacteria	Bacteroidota	Bacteroidia	Flavobacteriales	Flavobacteriaceae	NS5marinegroup
18f782b444afc630269982ded29f94f9	asv.3698	0.916758922699599	Bacteria	Bacteroidota	Bacteroidia	Flavobacteriales	Cryomorphaceae	Vicingus	unculturedCryomorphaceae
18f95f6786237221e936b4a40033a3d7	asv.3701	0.94700723570022	Bacteria	Proteobacteria	Alphaproteobacteria	Rickettsiales	Mitochondria	Mitochondria	unculturedbacterium
193ee21845d58c7b37a77a98dea14e01	asv.3739	0.999961334040534	Bacteria	Cyanobacteria	Cyanobacteriia	Chloroplast	Chloroplast	Chloroplast	Bathycoccusprasinos
1948c923ff6f3d20c3bdea3ca6c4688e	asv.3746	0.999819079744172	Archaea	Crenarchaeota	Nitrososphaeria	Nitrosopumilales	Nitrosopumilaceae	Nitrosopumilaceae
195d16225396d4466eaf0d521cb48728	asv.3754	0.763432995654976	Bacteria	SAR324clade(MarinegroupB)	SAR324clade(MarinegroupB)	SAR324clade(MarinegroupB)	SAR324clade(MarinegroupB)	SAR324clade(MarinegroupB)	unculturedSAR324
195fa447e7f4d01d4c1a0d0d7fbf085d	asv.3757	0.999999999839886	Bacteria	Bacteroidota	Bacteroidia	Chitinophagales	Saprospiraceae	Saprospira	unculturedbacterium
196afeb40ccfc061ecfdac286dc17ee8	asv.3766	0.897638789449193	Bacteria	Bacteroidota	Bacteroidia	Flavobacteriales	Cryomorphaceae	Vicingus	unculturedbacterium
196ff6c32f12bd0831f5744fe5e815d0	asv.3769	0.769137771583821	Archaea	Thermoplasmatota	Thermoplasmata	MarineGroupII	MarineGroupII	MarineGroupII	unculturedarchaeon
19710b0d393a98abf9c6e136eda86e42	asv.3770	0.999999999999984	Bacteria	Cyanobacteria	Cyanobacteriia	Chloroplast	Chloroplast	Chloroplast
1981354f99289c1409f89016001527e9	asv.3776	0.999999999997351	Bacteria	Bacteroidota	Bacteroidia	Flavobacteriales	NS9marinegroup	NS9marinegroup
19836d7255c32d68fcf7d332c6b91f24	asv.3778	0.999932261052459	Bacteria
1987e6f3b7cf27a4c28e9cd60849c05b	asv.3780	0.998909777721954	Bacteria	Proteobacteria	Alphaproteobacteria	Rickettsiales	Mitochondria	Mitochondria	unculturedbacterium
198ab35d9e3e24751c83b451ffae72b6	asv.3783	0.998685797616695	Bacteria
1993a98e4535bb7b0143c27c392ba3fd	asv.3784	0.999999999997259	Bacteria	Cyanobacteria	Cyanobacteriia	Chloroplast	Chloroplast	Chloroplast
19a426c6c336940a2142a985d85e30c6	asv.3795	0.999999443700287	Bacteria	Desulfobacterota	Desulfuromonadia	PB19	PB19	PB19
19a97ce61e5838cdf56cc50b2f113b02	asv.3800	0.978529683672008	Bacteria	Proteobacteria	Gammaproteobacteria	Alteromonadales	Alteromonadaceae	Alteromonas
19bdec301e02a69243a2e775b8fad21b	asv.3809	0.99999444670566	Bacteria	Proteobacteria	Gammaproteobacteria	UBA10353marinegroup	UBA10353marinegroup	UBA10353marinegroup
19be82437bfa547714979a8520de6074	asv.3810	0.999999997226738	Bacteria	Proteobacteria	Gammaproteobacteria	Cellvibrionales	Porticoccaceae	SAR92clade
19cb8efe1c753483c2589c74c7822ed9	asv.3814	0.998481626083102	Bacteria	Proteobacteria	Gammaproteobacteria	Thiomicrospirales	Thioglobaceae	SUP05cluster
19d003f4375cbffabcffe1b81cbe1623	asv.3817	0.999816514135586	Bacteria	Proteobacteria	Gammaproteobacteria	Coxiellales	Coxiellaceae	Coxiella
19d4543916f91161150487b1198750d2	asv.3819	0.99996556036957	Bacteria	Bacteroidota	Bacteroidia	Chitinophagales	uncultured	uncultured	unculturedSphingobacteriia
19e062c5fc157682fec64f0f75652ad8	asv.3829	0.999996229631631	Bacteria	Cyanobacteria	Cyanobacteriia	Chloroplast	Chloroplast	Chloroplast
19e7d9707904cb9d78a1b0840b2de9d0	asv.3833	0.99999022416475	Bacteria	Bdellovibrionota	Oligoflexia	Oligoflexales	uncultured	uncultured
19f2196e5d92fa86d79bda85f3b4ca8c	asv.3843	0.999999999551619	Bacteria	Cyanobacteria	Cyanobacteriia	Chloroplast	Chloroplast	Chloroplast	Nephroselmispyriformis
1a17ad23f1338cea01a867faf5b25e4e	asv.3864	0.999999999999953	Bacteria	Proteobacteria	Alphaproteobacteria	Rhodospirillales	AEGEAN-169marinegroup	AEGEAN-169marinegroup
1a1de12b59629c59dde5f70cc55349bc	asv.3867	0.998691160848974	Bacteria
1a343d63dc6d932791f31ca9478eeb41	asv.3872	0.751970174351803	Bacteria	Bacteroidota	Bacteroidia	Flavobacteriales	Flavobacteriaceae	NS4marinegroup	unculturedFlavobacteriaceae
1a38f260ab562d1bfbf034a2605258b4	asv.3874	0.999999999999994	Bacteria	PAUC34f	PAUC34f	PAUC34f	PAUC34f	PAUC34f
1a4160152a98a978fdeefccc70a112eb	asv.3879	0.712693944500264	Bacteria	Cyanobacteria	Cyanobacteriia	Chloroplast	Chloroplast	Chloroplast	unculturedmarine
1a4291d85b22a6e01e108e21e107c065	asv.3880	0.969742478320813	Bacteria	Proteobacteria	Alphaproteobacteria	Puniceispirillales	SAR116clade	CandidatusPuniceispirillum	unculturedbacterium
1a4c0403842795513ca90ae66d7c2644	asv.3886	0.986286179005262	Bacteria	Proteobacteria	Alphaproteobacteria	SAR11clade	CladeII	CladeII
1a6df430d3ccca917c68a0225e1d737b	asv.3902	0.971542033331462	Archaea	Crenarchaeota	Nitrososphaeria	Nitrosopumilales	Nitrosopumilaceae	CandidatusNitrosopelagicus
1a7732dfe27d6838b8c1778357f57964	asv.3907	0.846420331373867	Bacteria	Desulfobacterota	Desulfuromonadia	PB19	PB19	PB19	uncultureddelta
1a99b1713f29b76124e1036949572497	asv.3924	0.756277452935848	Bacteria	Proteobacteria	Alphaproteobacteria	SAR11clade	CladeI	CladeIb
1aa60f3a2015932c20a878382fa9474e	asv.3936	0.999999308373799	Bacteria	Bacteroidota	Bacteroidia	Chitinophagales	uncultured	uncultured	unculturedSphingobacteriia
1aa746b1113ecb71f624540a8fd7ffbe	asv.3937	0.875083094720492	Bacteria	Proteobacteria	Gammaproteobacteria	Piscirickettsiales	Piscirickettsiaceae	CandidatusEndoecteinascidia	unculturedbacterium
1ab5502b7b6461a4711db658c6594176	asv.3945	0.992103161651388	Bacteria	Proteobacteria	Alphaproteobacteria	Rickettsiales	Fokiniaceae	MD3-55
1ac4b71c8262bddc28ceba53696c5819	asv.3954	0.999999999878975	Bacteria	Verrucomicrobiota	Verrucomicrobiae	Verrucomicrobiales	DEV007	DEV007
1ac5c8a7efc1db4684ec228e4fc86fcd	asv.3957	0.874269874111369	Bacteria	Proteobacteria	Alphaproteobacteria	Rickettsiales	Mitochondria	Mitochondria	unculturedbacterium
1ad5c98fdc5c5dfdc6ba81ab92ace215	asv.3964	0.998493319560121	Bacteria	Proteobacteria	Alphaproteobacteria	Defluviicoccales	uncultured	uncultured	unidentifiedmarine
1ae30aeb6926121c5f5be2446e70f975	asv.3971	0.994190361847445	Bacteria	Myxococcota	Myxococcia	Myxococcales	Myxococcaceae	P3OB-42	unculturedbacterium
1ae65dc117a6a54fc7fa9150eb953522	asv.3973	0.973218498892754	Bacteria	Bacteroidota	Bacteroidia	Flavobacteriales	NS9marinegroup	NS9marinegroup	unculturedmarine
1af9ad51c5cb89f19385ab0ca3e207ed	asv.3983	0.763375542673701	Bacteria	Desulfobacterota	Desulfuromonadia	PB19	PB19	PB19	uncultureddelta
1afb48244a25826fab9efb26a97c4e11	asv.3985	1	Bacteria	Proteobacteria	Alphaproteobacteria	SAR11clade
1b1c0dcb342609be535e0db1616b61e6	asv.4002	0.996813610577514	Bacteria
1b35c3e27a2ff4a79b32028a017aaa34	asv.4013	0.995877652048065	Archaea	Thermoplasmatota	Thermoplasmata	MarineGroupII	MarineGroupII	MarineGroupII	marinemetagenome
1b37d11aa841556f12eaad5471453fb4	asv.4015	0.998379137086512	Bacteria	Verrucomicrobiota	Verrucomicrobiae	Opitutales	Puniceicoccaceae	Coraliomargarita
1b43d1f363aaf2aaa39e2bdd78b30a93	asv.4027	0.925706503325207	Bacteria	Bacteroidota	Bacteroidia	Flavobacteriales	Flavobacteriaceae	Formosa	unculturedmarine
1b4af60a64e85b90aecc7767638c4297	asv.4029	0.793176200504846	Bacteria	Proteobacteria	Gammaproteobacteria	Oceanospirillales	Nitrincolaceae	uncultured	unculturedbacterium
1b4b9127e41cd63ac3aedd961dccb149	asv.4031	0.728928183737911	Bacteria	Proteobacteria	Alphaproteobacteria	Parvibaculales	OCS116clade	OCS116clade	unculturedbacterium
1b555e6ba7afaac5e39c7c9758783a55	asv.4034	0.726242010522938	Bacteria	Actinobacteriota	Acidimicrobiia	Actinomarinales	Actinomarinaceae	CandidatusActinomarina	marinemetagenome
1b5bfe80730f6624fd2fcbd4f95992d0	asv.4038	0.999999999992311	Bacteria	Cyanobacteria	Cyanobacteriia	Chloroplast	Chloroplast	Chloroplast
1b6240ef11517450399ed4257d0ff6b2	asv.4040	0.999881265594135	Bacteria
1b68edda643b533c09a9c27ad19fb5a9	asv.4044	0.999999982180579	Bacteria	Proteobacteria	Alphaproteobacteria	Parvibaculales	Parvibaculaceae	Tepidicaulis
1b755d88f7eed9a9316f2169d7ba463d	asv.4050	0.704070462960213	Bacteria	Proteobacteria	Alphaproteobacteria
1b7ac7679f39ffef9116a6e41d150ed4	asv.4058	0.975693913489567	Bacteria	Proteobacteria	Alphaproteobacteria	Defluviicoccales	uncultured	uncultured	unidentifiedmarine
1b9e58c2b83d8b0be4ce7629b95316cb	asv.4074	0.75575459780209	Bacteria	Bacteroidota	Bacteroidia	Flavobacteriales	NS9marinegroup	NS9marinegroup	unculturedFlavobacteriia
1badf016901e74deb965a94fbc4f451c	asv.4082	0.999994984786093	Bacteria	Proteobacteria	Gammaproteobacteria	Alteromonadales	Pseudoalteromonadaceae	Pseudoalteromonas
1bae71d38993c7b04d6e4fdc9e66832f	asv.4083	0.987901864983807	Bacteria	Proteobacteria	Alphaproteobacteria	Rickettsiales	Mitochondria	Mitochondria	unculturedbacterium
1bbd428baf9db317603f2dd608f4baa9	asv.4094	0.85568468528731	Bacteria	Marinimicrobia(SAR406clade)	Marinimicrobia(SAR406clade)	Marinimicrobia(SAR406clade)	Marinimicrobia(SAR406clade)	Marinimicrobia(SAR406clade)	unculturedbacterium
1bbdba8bd33b4b5cef3022bcea48b9c9	asv.4095	0.999999097477606	Bacteria	Bacteroidota	Bacteroidia	Flavobacteriales	Crocinitomicaceae	Fluviicola
1bc515403fe3782d52bcbb710ae17af6	asv.4100	0.999888291341539	Bacteria	Proteobacteria	Alphaproteobacteria	Rickettsiales	Mitochondria	Mitochondria	marinemetagenome
1bca6cc2f98d39fbb3a06b32bdeb7575	asv.4101	0.999091324703145	Bacteria	Bacteroidota	Bacteroidia	Flavobacteriales	Cryomorphaceae	uncultured	unculturedbacterium
1bd3fcfdc43f73cb3450896c90012124	asv.4106	0.929616279161879	Bacteria	Proteobacteria	Alphaproteobacteria	Rhodospirillales	AEGEAN-169marinegroup	AEGEAN-169marinegroup	unidentifiedmarine
1bd4e1c7646374626f7428c74b3b69e3	asv.4107	0.848373855864242	Bacteria	Bacteroidota	Bacteroidia	Sphingobacteriales	Sphingobacteriaceae	Sphingobacterium	Sphingobacteriumfaecium
1be989868673897fa0bda04b1a02eb60	asv.4118	0.939525941441543	Bacteria	Proteobacteria	Gammaproteobacteria	Coxiellales	Coxiellaceae	Coxiella	unculturedmarine
1bf4a0f3343252fd06149daf4511fc52	asv.4124	0.962754729115009	Bacteria	Cyanobacteria	Cyanobacteriia	Chloroplast	Chloroplast	Chloroplast	unculturedprymnesiophyte
1bf86fa9f8390cda767993a8b0e1caa2	asv.4126	0.999999999827183	Archaea	Thermoplasmatota	Thermoplasmata	Thermoplasmata	Thermoplasmata	MarineGroupIII
1bfe09c474ee1edd9d7e22dc185e7bf7	asv.4130	0.975234000464008	Bacteria	Proteobacteria	Alphaproteobacteria
1c015cb1654f6afe1ddb34c62088d783	asv.4132	0.876149813404781	Bacteria	Bdellovibrionota	Bdellovibrionia	Bdellovibrionales	Bdellovibrionaceae	OM27clade	uncultureddelta
1c1ade7d4d18386f21bfc00d9529dba3	asv.4148	0.922041397608976	Bacteria	Bacteroidota	Bacteroidia	Flavobacteriales	Flavobacteriaceae	NS4marinegroup	unidentifiedmarine
1c2bbc953fc3b407e7fbffb4135f21be	asv.4157	0.914576192924653	Bacteria	Proteobacteria	Alphaproteobacteria	Rickettsiales	Mitochondria	Mitochondria	unculturedbacterium
1c2db6bdf83c503d1c7a4f2ff92c2e5c	asv.4159	0.99999941164327	Bacteria	Bacteroidota	Bacteroidia	Flavobacteriales	Crocinitomicaceae	Fluviicola
1c406f8a2c6eaea280fda9488a72ad44	asv.4169	0.999999999998877	Bacteria	Proteobacteria	Gammaproteobacteria	SAR86clade	SAR86clade	SAR86clade
1c6076d334639e4c270b1bf3dabd352d	asv.4182	0.999999999980598	Bacteria	Marinimicrobia(SAR406clade)	Marinimicrobia(SAR406clade)	Marinimicrobia(SAR406clade)	Marinimicrobia(SAR406clade)	Marinimicrobia(SAR406clade)
1c6ab43197584732bcccd6b91506d529	asv.4189	0.999999774861445	Bacteria	Bacteroidota	Bacteroidia	Flavobacteriales	Flavobacteriaceae	Pseudofulvibacter
1c6ea2c179b0306922916c1828edac33	asv.4193	0.999774842924738	Bacteria	Proteobacteria	Alphaproteobacteria	Rickettsiales	Mitochondria	Mitochondria
1c7b86271c7c904f586db329e1a3d566	asv.4200	0.985010202976449	Bacteria	Proteobacteria	Alphaproteobacteria	Rickettsiales	Rickettsiaceae
1c8804bd7dcbb353289e35e4772ee452	asv.4207	0.999999999322335	Bacteria	Cyanobacteria	Cyanobacteriia	Chloroplast	Chloroplast	Chloroplast
1c89d604203fc7ec2c41531aaeb9d85f	asv.4208	0.956951327437709	Bacteria	Proteobacteria	Alphaproteobacteria	Rickettsiales	Mitochondria	Mitochondria	unculturedbacterium
1c8f22b60e4020cc36e41aa39947606d	asv.4211	0.999983714916374	Bacteria	Proteobacteria	Gammaproteobacteria	Coxiellales	Coxiellaceae	Coxiella
1c945c284355f1a655df1c5ae795b7b4	asv.4214	0.980543231516857	Bacteria	Proteobacteria	Gammaproteobacteria
1c99989caeece514b0d72916708f9359	asv.4216	0.857105761465658	Bacteria	Marinimicrobia(SAR406clade)	Marinimicrobia(SAR406clade)	Marinimicrobia(SAR406clade)	Marinimicrobia(SAR406clade)	Marinimicrobia(SAR406clade)	unculturedmarine
1c9b341d61bd683e6bc6c837eb66da8d	asv.4217	0.999999998327809	Bacteria	Margulisbacteria	Margulisbacteria	Margulisbacteria	Margulisbacteria	Margulisbacteria	unculturedbacterium
1c9dfedb1efb0460abd8cf7404747215	asv.4219	0.999976440253863	Bacteria	Proteobacteria	Alphaproteobacteria	Rhizobiales	RhizobialesIncertaeSedis	Phreatobacter
1ca7c959166abc78074b7809245826e3	asv.4224	0.999999999999755	Bacteria	Cyanobacteria	Cyanobacteriia	Chloroplast	Chloroplast	Chloroplast
1caac5404f013b95a14e1f22ead8bab7	asv.4225	0.999999998917854	Bacteria	Cyanobacteria	Cyanobacteriia	Synechococcales	Cyanobiaceae
1caf0c416ee92fb8e1491fccfcbc02aa	asv.4227	1	Bacteria	Cyanobacteria	Cyanobacteriia	Chloroplast	Chloroplast	Chloroplast
1cbf0eadf4776193934fd0fd7d4851a0	asv.4233	0.999999988730815	Bacteria	Cyanobacteria	Cyanobacteriia	Chloroplast	Chloroplast	Chloroplast
1cc42e17861c0b9e85df3fcb268b5bb2	asv.4238	0.936133952866519	Bacteria	Proteobacteria	Alphaproteobacteria	Rickettsiales	S25-593	S25-593	unculturedmarine
1ccadf1650e7df7b232325e94cbd969b	asv.4241	0.88191017491226	Bacteria	Proteobacteria	Alphaproteobacteria	Rickettsiales	Mitochondria	Mitochondria	unculturedbacterium
1cd2716416ba793aacdfac96e73e0327	asv.4243	0.999682434728313	Bacteria	Proteobacteria	Gammaproteobacteria	Coxiellales	Coxiellaceae	Coxiella
1cd74eee9a57a775e7e7e68f5a021a47	asv.4246	0.853247803305952	Bacteria	Desulfobacterota	Desulfuromonadia	PB19	PB19	PB19	unculturedbacterium
1cd7d6272cbfb05b19d19df5e82446d8	asv.4247	0.999998956356545	Bacteria	Proteobacteria	Gammaproteobacteria	Coxiellales	Coxiellaceae	Coxiella
1cd9a4dc74a021b71ee7dbe028cf7d93	asv.4252	0.943631873754316	Bacteria	Proteobacteria	Alphaproteobacteria	Rickettsiales	Mitochondria	Mitochondria	unculturedbacterium
1cdb5d5915df9e73b9566a4ba790c49c	asv.4253	0.77918121208969	Bacteria	Proteobacteria	Alphaproteobacteria	Rhodospirillales	AEGEAN-169marinegroup	AEGEAN-169marinegroup	unculturedbacterium
1cebf18e96628f3e2a12a81a827e028e	asv.4264	0.85894137580347	Bacteria	Proteobacteria	Gammaproteobacteria	Oceanospirillales
1cf354e9fa6ab14d2e27b9aea534f5ba	asv.4267	0.901296701176592	Bacteria	Bacteroidota	Bacteroidia	Flavobacteriales	NS7marinegroup	NS7marinegroup	unculturedorganism
1d05011242f40ab21f3eb3cb3890ff1e	asv.4277	0.912880282710824	Archaea	Thermoplasmatota	Thermoplasmata	Thermoplasmata	Thermoplasmata	MarineGroupIII	marinemetagenome
1d059e749b158b1239e11276ae398c2e	asv.4278	0.974838776749629	Bacteria	Proteobacteria	Alphaproteobacteria	Rickettsiales	S25-593	S25-593	unculturedmarine
1d31fbe3d4165495b944dc7a5c46ed79	asv.4304	0.999999999999704	Bacteria	Cyanobacteria	Cyanobacteriia	Chloroplast	Chloroplast	Chloroplast
1d35682bbf076001bacfc9636fe9ef32	asv.4307	0.994784767172915	Bacteria	Bdellovibrionota	Bdellovibrionia	Bacteriovoracales	Bacteriovoracaceae	Peredibacter
1d39e9620392b886a35d3a246a2f64bf	asv.4311	0.983589777325352	Bacteria	Bacteroidota	Bacteroidia	Sphingobacteriales	NS11-12marinegroup	NS11-12marinegroup	unidentifiedmarine
1d3d26d4705ba0581eab75a8bd96a525	asv.4313	0.737756680056355	Bacteria	Bacteroidota	Bacteroidia	Flavobacteriales	NS9marinegroup	NS9marinegroup	unculturedFlavobacteriia
1d46f28fc4de09d3228df0894e9bc442	asv.4316	0.999999999998993	Bacteria	Cyanobacteria	Cyanobacteriia	Chloroplast	Chloroplast	Chloroplast
1d4c81120d1f75d089aca2353f4f811d	asv.4319	0.991741658454152	Bacteria	Proteobacteria	Alphaproteobacteria	Rickettsiales	Mitochondria	Mitochondria	unculturedbacterium
1d54c1e5bc8b24d38bae976b68cf0bc0	asv.4324	0.999987701992173	Bacteria	Margulisbacteria	Margulisbacteria	Margulisbacteria	Margulisbacteria	Margulisbacteria	unculturedbacterium
1d57ba2ab9e5c77424a6a96ef1c7a4c6	asv.4325	0.742084650706505	Bacteria	Proteobacteria	Alphaproteobacteria	Puniceispirillales	SAR116clade	SAR116clade	unculturedbacterium
1d695133b70c2025ea466cb6db5af14b	asv.4335	0.999999999989331	Bacteria	Proteobacteria	Alphaproteobacteria	Rickettsiales	S25-593	S25-593
1d6a2118b2778ba0a939bb94effccdc0	asv.4336	0.999630324882031	Bacteria	Bacteroidota	Bacteroidia	Chitinophagales	Saprospiraceae	Lewinella	unculturedmarine
1d6abc1035990ff3ad16f9f5e6c4a1af	asv.4337	0.999999999999995	Bacteria	Cyanobacteria	Cyanobacteriia	Chloroplast	Chloroplast	Chloroplast
1d6b2414733169def01df57f391938b0	asv.4338	0.999999998274071	Bacteria	Proteobacteria	Gammaproteobacteria	Oceanospirillales	Endozoicomonadaceae	Endozoicomonas
1d6b41d66ced4fd13fc247911e6fff69	asv.4339	0.984892829602635	Bacteria	Proteobacteria	Alphaproteobacteria	Rickettsiales	Mitochondria	Mitochondria	unculturedbacterium
1d80e5c35105d992b6efafc94a023f5d	asv.4347	0.86545886864649	Bacteria	Proteobacteria	Gammaproteobacteria	Oceanospirillales	Nitrincolaceae	uncultured	unculturedbacterium
1d8ee0be7f19241be4b40d0927bb8619	asv.4360	0.803836378471209	Bacteria	Proteobacteria	Gammaproteobacteria	Coxiellales	Coxiellaceae	Coxiella	unculturedbacterium
1da054f0de85f4f4f21d497b788ca7b3	asv.4369	0.999999997716723	Bacteria	Proteobacteria	Gammaproteobacteria	Oceanospirillales	Pseudohongiellaceae	Pseudohongiella
1da8740c41d85fddf0abadd8684b7827	asv.4376	0.999987764190872	Bacteria	Cyanobacteria	Cyanobacteriia	Chloroplast	Chloroplast	Chloroplast	Bathycoccusprasinos
1dc2285224a4e6f666c8cda660e8790f	asv.4388	0.901480454181271	Bacteria	Marinimicrobia(SAR406clade)	Marinimicrobia(SAR406clade)	Marinimicrobia(SAR406clade)	Marinimicrobia(SAR406clade)	Marinimicrobia(SAR406clade)	unculturedmarine
1dc9eafb6236460e98f6dca7ec47e476	asv.4390	0.987174894403698	Bacteria	Proteobacteria	Alphaproteobacteria	Rickettsiales	S25-593	S25-593	unculturedmarine
1dd6ed68898db5629124e1a98f1d54fb	asv.4395	0.998260416617904	Bacteria	Proteobacteria	Alphaproteobacteria	SAR11clade	CladeI	CladeIa
1ddbbd981ffe9debdc53a83e0fcf0725	asv.4397	0.999999999999904	Bacteria	Cyanobacteria	Cyanobacteriia	Chloroplast	Chloroplast	Chloroplast
1de79d6d49f3c7874f351b1f7878996b	asv.4401	0.953796063690005	Bacteria	Bacteroidota	Bacteroidia	Flavobacteriales	NS9marinegroup	NS9marinegroup	unculturedmarine
1dfdc1a078ef832c6aea42200dda184a	asv.4416	0.955791110387492	Bacteria	Cyanobacteria	Cyanobacteriia	Chloroplast	Chloroplast	Chloroplast	unculturedprymnesiophyte
1e01fa592457a71b3a20ce4ecb416aec	asv.4417	0.997355716457061	Bacteria	Proteobacteria	Gammaproteobacteria	Thiomicrospirales	Thioglobaceae	SUP05cluster
1e07fb2b3a9f0abd87f7f4407bf0801c	asv.4422	0.82199450615314	Bacteria	Bacteroidota	Bacteroidia	Flavobacteriales	Flavobacteriaceae	Tenacibaculum
1e11c6c38172aa5802e84152f89011bc	asv.4428	0.910988633045712	Bacteria	Proteobacteria	Gammaproteobacteria	Burkholderiales	MWH-UniP1aquaticgroup	MWH-UniP1aquaticgroup	marinemetagenome
1e25d32ca77d514df6265e7baacb0273	asv.4437	0.77548406228266	Bacteria	Proteobacteria	Alphaproteobacteria	SAR11clade	CladeI	CladeIa
1e2b88a984ef0ef937cc7c775604f06f	asv.4440	0.727136073576387	Archaea	Thermoplasmatota	Thermoplasmata	MarineGroupII	MarineGroupII	MarineGroupII	unculturedmarine
1e575b44097e11bcc3b65eede7bc1263	asv.4460	0.999160602050037	Bacteria	Cyanobacteria	Cyanobacteriia	Chloroplast	Chloroplast	Chloroplast
1e5a800989f68d49fffc4805ce128ace	asv.4461	0.999999986387631	Bacteria	Cyanobacteria	Cyanobacteriia	Chloroplast	Chloroplast	Chloroplast
1e614f8afc3f5658f8a367c418dde0f9	asv.4463	0.99998971139842	Bacteria	Bacteroidota	Bacteroidia	Flavobacteriales	Flavobacteriaceae	NS4marinegroup
1e69c9c9d36e838892bd47085bf21c01	asv.4468	0.962854716035997	Bacteria	Proteobacteria	Gammaproteobacteria	Cellvibrionales	Porticoccaceae	SAR92clade	unculturedbacterium
1e740855f147f61dbbe334f9f08a2163	asv.4476	0.930016733016051	Bacteria	Proteobacteria	Gammaproteobacteria	Francisellales	Francisellaceae	Francisella	Francisellahalioticida
1e83339a0ba994bce28c975d9837fa25	asv.4485	0.780273293917726	Bacteria	Cyanobacteria	Cyanobacteriia	Synechococcales	Cyanobiaceae	ProchlorococcusMIT9313	Prochlorococcusmarinus
1e85fa0471d71816003f3c9945ccb79d	asv.4486	0.999999996627764	Bacteria	Bacteroidota	Bacteroidia	Chitinophagales	Saprospiraceae	Saprospira	unculturedbacterium
1ec126a8d57c53fb49aa9f8e0b88336d	asv.4519	0.87416830963853	Bacteria	Proteobacteria	Alphaproteobacteria	SAR11clade	CladeII	CladeII
1ecdec74c5d149784151683f89f5fe49	asv.4526	0.788460227576076	Bacteria	SAR324clade(MarinegroupB)	SAR324clade(MarinegroupB)	SAR324clade(MarinegroupB)	SAR324clade(MarinegroupB)	SAR324clade(MarinegroupB)	unculturedSAR324
1edb5e7f2c40a9a01e735a7341210250	asv.4534	0.999996059268802	Bacteria	Bacteroidota	Bacteroidia	Flavobacteriales	NS9marinegroup	NS9marinegroup
1edecdc1039865bfb6718a87880fe9be	asv.4536	1	Bacteria	Cyanobacteria	Cyanobacteriia	Chloroplast	Chloroplast	Chloroplast
1ee761079e88482abc182ead6ae6f91d	asv.4543	0.980665739343705	Bacteria	Bdellovibrionota	Oligoflexia	053A03-B-DI-P58	053A03-B-DI-P58	053A03-B-DI-P58	unculturedbacterium
1ee9c26299f7dd3cf95bec714ff6084e	asv.4544	0.910247867806856	Bacteria	Proteobacteria	Gammaproteobacteria	Alteromonadales	Alteromonadaceae	Alteromonas
1ef0fce8a6c9de5667fa329dd029d876	asv.4550	0.776609453614083	Bacteria	Bacteroidota	Bacteroidia	Flavobacteriales	Cryomorphaceae	NS10marinegroup	marinemetagenome
1ef491eb408e17e53f8e0c8402b97ea8	asv.4551	0.899068323689318	Bacteria	Marinimicrobia(SAR406clade)	Marinimicrobia(SAR406clade)	Marinimicrobia(SAR406clade)	Marinimicrobia(SAR406clade)	Marinimicrobia(SAR406clade)	unculturedbacterium
1efba74d6a43407a18b73b42471a9045	asv.4554	0.732515652851894	Bacteria	SAR324clade(MarinegroupB)	SAR324clade(MarinegroupB)	SAR324clade(MarinegroupB)	SAR324clade(MarinegroupB)	SAR324clade(MarinegroupB)	unculturedSAR324
1f264e3a6a7b1c38d14ac53c0d96a4f8	asv.4585	0.989358690965783	Bacteria	Acidobacteriota	Vicinamibacteria	Vicinamibacterales	uncultured	uncultured
1f2bcab8ed94375915ace64c579c079a	asv.4588	0.894915347563336	Bacteria	Bacteroidota	Bacteroidia	Flavobacteriales	Flavobacteriaceae	NS5marinegroup	unculturedFlavobacterium
1f2e48090e50b432fa881db2849b2bf0	asv.4591	0.822479394843606	Bacteria	Proteobacteria	Alphaproteobacteria	SAR11clade	CladeI	CladeIb
1f344f9b751898ccc2e28e0593d6f2e9	asv.4592	0.999999999999995	Bacteria	Actinobacteriota	Acidimicrobiia	Actinomarinales	Actinomarinaceae	CandidatusActinomarina
1f3979a1f7e7fa64a19a407b08fa074a	asv.4595	0.999936720328937	Bacteria	Proteobacteria	Alphaproteobacteria	Parvibaculales	Parvibaculaceae	uncultured	unculturedAlphaproteobacteria
1f3c7839cd29437ce1e507b7cdbecafd	asv.4599	0.869806880158359	Bacteria	Cyanobacteria	Cyanobacteriia	Chloroplast	Chloroplast	Chloroplast	unculturedmarine
1f4f6d9b0e21bfd0bcc6e48d1e3b490c	asv.4612	0.999999999988375	Bacteria	Cyanobacteria	Cyanobacteriia	Chloroplast	Chloroplast	Chloroplast
1f59fc179ceb255b6dcdce1dbb6537e7	asv.4617	0.999943238267443	Bacteria	Proteobacteria	Alphaproteobacteria	Rhodospirillales	Rhodospirillaceae	uncultured	unculturedAlphaproteobacteria
1f613f28085b95a87deade2f8a72829e	asv.4627	0.999945136018369	Bacteria	Bdellovibrionota	Bdellovibrionia	Bdellovibrionales	Bdellovibrionaceae	OM27clade
1f6540f210aa24caa4354afe31cf8e7c	asv.4631	1.00000000000001	Bacteria	Cyanobacteria	Cyanobacteriia	Chloroplast	Chloroplast	Chloroplast
1f70250daa4a508ee228b32e5a2a073d	asv.4635	0.952478719160414	Bacteria	Bacteroidota	Bacteroidia	Flavobacteriales	Flavobacteriaceae	Winogradskyella
1f72abcb65043997d3aa9a6b09e35cbc	asv.4638	0.983414321605254	Bacteria	Proteobacteria	Gammaproteobacteria	Cellvibrionales	Halieaceae	OM60(NOR5)clade	unculturedHaliea
1f7554c94961f28b3893cb34bcebc513	asv.4639	0.928835574045638	Bacteria	Proteobacteria	Alphaproteobacteria	Parvibaculales	OCS116clade	OCS116clade	unculturedmarine
1f77150065e4f26e673ec04d0f28e758	asv.4640	0.79429940780725	Bacteria	Marinimicrobia(SAR406clade)	Marinimicrobia(SAR406clade)	Marinimicrobia(SAR406clade)	Marinimicrobia(SAR406clade)	Marinimicrobia(SAR406clade)	unculturedbacterium
1f8783a00dea9236be67709cd1734bf1	asv.4647	0.999511789367749	Bacteria	Bacteroidota	Bacteroidia	Flavobacteriales	Crocinitomicaceae	Fluviicola
1f88dddec21bfcaa6fdbaf3b70248833	asv.4648	0.98489376448346	Bacteria	Proteobacteria	Alphaproteobacteria	SAR11clade	CladeII	CladeII
1f8ca282cfb0f42d5afce37fa24618df	asv.4652	0.932243389441953	Bacteria	Verrucomicrobiota	Chlamydiae	Chlamydiales	Simkaniaceae	uncultured	metagenome
1f8cb25a72aac76a051a599db03e11ba	asv.4653	0.942440240546082	Bacteria	Proteobacteria	Alphaproteobacteria	Puniceispirillales	SAR116clade	SAR116clade	alphaproteobacterium
1f93492c6c359b73151f08666c4e4e86	asv.4658	0.773849525740957	Bacteria	Nitrospinota	Nitrospinia	Nitrospinales	Nitrospinaceae	LS-NOB	unculturedbacterium
1fa99bb48afb423a0d0dcf171061e970	asv.4670	0.999999999999782	Bacteria	Cyanobacteria	Cyanobacteriia	Chloroplast	Chloroplast	Chloroplast
1fb28aa76b44e454c56c8ddabf8fcbec	asv.4677	1	Bacteria	Cyanobacteria	Cyanobacteriia	Chloroplast	Chloroplast	Chloroplast	Gymnodiniumaureolum
1fc52eec5ae39273d6a48d13098515f2	asv.4682	0.850065828708579	Bacteria	Proteobacteria	Alphaproteobacteria	SAR11clade	CladeII	CladeII
1fca9cd331e5c5c21dd4cf0da9a3b3f2	asv.4685	0.999989555706343	Bacteria	Bacteroidota	Bacteroidia	Flavobacteriales	NS9marinegroup	NS9marinegroup
20036f38dfcdaf3a302a4eda9eb3f5ca	asv.4712	0.994742469327513	Bacteria	Proteobacteria	Alphaproteobacteria	Defluviicoccales	uncultured	uncultured	unidentifiedmarine
2015359c436a6f28b747fba7980fc5fe	asv.4722	0.790405988794627	Bacteria	Proteobacteria	Alphaproteobacteria	Puniceispirillales	SAR116clade	SAR116clade	unculturedOceanibaculum
2019e63a4747a1290e9d582396593752	asv.4725	0.812860132695592	Bacteria	Cyanobacteria	Cyanobacteriia	Synechococcales	Cyanobiaceae	ProchlorococcusMIT9313	Prochlorococcusmarinus
20245401aa5e927aeef6d7a11866a271	asv.4728	0.999025212567302	Bacteria	Proteobacteria	Gammaproteobacteria	Burkholderiales	Oxalobacteraceae
202658431e3d7608eb9c6fe33da8b0dd	asv.4730	0.999999999957625	Bacteria	Proteobacteria	Alphaproteobacteria	Rickettsiales	S25-593	S25-593
203b239e706255f69b65b3fb4df6d3e2	asv.4741	0.999999999998073	Bacteria	Proteobacteria	Gammaproteobacteria	SAR86clade	SAR86clade	SAR86clade
2041da03b2768cb74274a7659327ab5a	asv.4749	0.729107724391911	Bacteria	Cyanobacteria	Cyanobacteriia	Chloroplast	Chloroplast	Chloroplast	unculturedprymnesiophyte
2056907fc0b00ef53bb458907b75d082	asv.4759	0.999999999302112	Bacteria	Cyanobacteria	Cyanobacteriia	Chloroplast	Chloroplast	Chloroplast
20640cffa075616fc956b5ce512a93b2	asv.4769	0.999993963884815	Bacteria	Bacteroidota	Bacteroidia	Flavobacteriales	Flavobacteriaceae	NS5marinegroup
2068098ed7b9d97b644e14e220b74382	asv.4770	0.985498236268418	Bacteria	Proteobacteria	Alphaproteobacteria	SAR11clade	CladeI	CladeIb
207b6f8fbf03f38c263c6f082be86b1d	asv.4780	0.992622799664936	Bacteria	Verrucomicrobiota	Verrucomicrobiae	Verrucomicrobiales	Rubritaleaceae	Roseibacillus	marinemetagenome
208c6702a593590a95cda62dd78b4819	asv.4784	0.928381057724179	Bacteria	Cyanobacteria	Cyanobacteriia	Chloroplast	Chloroplast	Chloroplast
2093dcd98b4fe0314ffdaa46858989b9	asv.4789	0.87889609811858	Bacteria	Verrucomicrobiota	Verrucomicrobiae	Verrucomicrobiales	Rubritaleaceae	Rubritalea	unculturedbacterium
20a0d2f150b3312772f5c00e54fd7baf	asv.4800	0.718597881190997	Bacteria	Bacteroidota	Bacteroidia	Flavobacteriales	Flavobacteriaceae	NS2bmarinegroup	unculturedmarine
20acbdf95432de8cca8f4f8738b2a77f	asv.4806	0.992226588460168	Bacteria	Proteobacteria	Alphaproteobacteria	Rickettsiales	AB1	AB1
20b6fc421c4b84a3b642b018d6224408	asv.4811	0.999477321493382	Bacteria	Proteobacteria	Gammaproteobacteria	Cellvibrionales	Halieaceae	OM60(NOR5)clade
20e06cdae9393270b51fff91e74d483c	asv.4834	0.716816240781844	Bacteria	Proteobacteria	Alphaproteobacteria	Rickettsiales	S25-593	S25-593	unculturedmarine
20f8d3e9aa939ba6abd3fa5f6b06ae73	asv.4847	0.999998122246383	Bacteria	Cyanobacteria	Cyanobacteriia	Chloroplast	Chloroplast	Chloroplast	Aureococcusanophagefferens
2101f8f32d35a0ab00d4b66c1b0a5c66	asv.4852	0.84338528742763	Bacteria	Proteobacteria	Alphaproteobacteria	Rickettsiales	Mitochondria	Mitochondria	unculturedbacterium
210630f58f75b94a901a19f1702cb04b	asv.4857	0.999999999997843	Bacteria	Cyanobacteria	Cyanobacteriia	Chloroplast	Chloroplast	Chloroplast
2107ceba6d0f43a5ecc7880a2d4025ed	asv.4859	0.997201686397192	Bacteria	Proteobacteria	Gammaproteobacteria	Burkholderiales	MWH-UniP1aquaticgroup	MWH-UniP1aquaticgroup	unculturedmarine
2109369b6269185a6839ebdf312fdf3b	asv.4860	0.700033135496626	Bacteria	Proteobacteria	Gammaproteobacteria	Piscirickettsiales	Piscirickettsiaceae	CandidatusEndoecteinascidia
2115af707d041d3d152b033077c6f063	asv.4870	0.939668442360234	Bacteria	Bacteroidota	Bacteroidia	Flavobacteriales	Cryomorphaceae	Vicingus	unculturedCryomorphaceae
212dbf4c7d5ad96ed75d3444cd46c027	asv.4887	0.990568721810972	Bacteria	SAR324clade(MarinegroupB)	SAR324clade(MarinegroupB)	SAR324clade(MarinegroupB)	SAR324clade(MarinegroupB)	SAR324clade(MarinegroupB)	unculturedSAR324
21309be524d6d1292e823a3eabc03705	asv.4888	0.999999970384888	Bacteria	Bdellovibrionota	Bdellovibrionia	Bacteriovoracales	Bacteriovoracaceae	uncultured
21322505526edda428086b11608bf39c	asv.4889	0.997703731120494	Bacteria	Bdellovibrionota	Oligoflexia	Oligoflexales	uncultured	uncultured	unculturedbacterium
213a5ae944c9640f425afbe459354f4c	asv.4898	0.999999999875918	Bacteria	SAR324clade(MarinegroupB)	SAR324clade(MarinegroupB)	SAR324clade(MarinegroupB)	SAR324clade(MarinegroupB)	SAR324clade(MarinegroupB)
213fa583b4ef4d50c267ca5e32c8722b	asv.4902	0.9999999999988	Bacteria	SAR324clade(MarinegroupB)	SAR324clade(MarinegroupB)	SAR324clade(MarinegroupB)	SAR324clade(MarinegroupB)	SAR324clade(MarinegroupB)
21428d79cd6e86fe8d2b797edd805995	asv.4905	0.997120142361066	Bacteria	Bdellovibrionota	Bdellovibrionia	Bdellovibrionales	Bdellovibrionaceae	OM27clade
2163d4bf76bf0d30aefa68a2736f93f1	asv.4918	0.998965017587399	Bacteria	Proteobacteria	Alphaproteobacteria	Caulobacterales	Hyphomonadaceae	Litorimonas
21696b2da2304d7bda57b0d5295ff623	asv.4923	0.820633155255244	Bacteria	Proteobacteria	Gammaproteobacteria	Oceanospirillales	Nitrincolaceae	uncultured	unculturedbacterium
21793fe56d0c87f983ea2bfe00fc931c	asv.4934	0.984796767755383	Bacteria	Proteobacteria	Gammaproteobacteria	Oceanospirillales	Nitrincolaceae	Neptuniibacter	unculturedbacterium
217ed2fad897ef2a38d6974cf9fc3401	asv.4939	0.994650367539951	Bacteria	Bacteroidota	Bacteroidia	Flavobacteriales	NS9marinegroup	NS9marinegroup	hydrothermalvent
217fb1a19a3f8773d0b3da1ed81abb76	asv.4940	0.728353958407011	Bacteria	Bacteroidota	Bacteroidia	Flavobacteriales	NS9marinegroup	NS9marinegroup	unculturedFlavobacteriia
21811265d7657007e31e717b502710a5	asv.4941	0.999998044686107	Bacteria	Proteobacteria	Gammaproteobacteria	HOC36	HOC36	HOC36
21820febb5915e749e96de289881340c	asv.4942	0.967417759213812	Bacteria	Verrucomicrobiota	Verrucomicrobiae	Opitutales	Puniceicoccaceae	Lentimonas	unculturedmarine
2184e4fe540274d6ad4cc6827f0a57d8	asv.4946	0.999999897281532	Bacteria	Chloroflexi	Dehalococcoidia	SAR202clade	SAR202clade	SAR202clade
2194262d12e5d371bfa6a8c75a0d070c	asv.4953	0.735943082913055	Bacteria	Bacteroidota	Bacteroidia	Flavobacteriales	Crocinitomicaceae	Salinirepens	unculturedbacterium
219c0a7713176258b4caa228b1806b0a	asv.4959	0.999999999759777	Bacteria	Proteobacteria	Alphaproteobacteria	Rhodobacterales	Rhodobacteraceae
21af357e23202565367695ee0e5e84bc	asv.4967	0.997898465214365	Bacteria	Cyanobacteria	Cyanobacteriia	Chloroplast	Chloroplast	Chloroplast
21c4ec0b2c357366cd073051ea47549b	asv.4976	0.797204690542136	Bacteria	Proteobacteria	Gammaproteobacteria	Cellvibrionales	Spongiibacteraceae	BD1-7clade	unculturedbacterium
21cab8d4884aa8aad29f5d01c35c8d34	asv.4983	0.987898770118357	Bacteria	Marinimicrobia(SAR406clade)	Marinimicrobia(SAR406clade)	Marinimicrobia(SAR406clade)	Marinimicrobia(SAR406clade)	Marinimicrobia(SAR406clade)	unculturedmarine
21d302f9d735a495b0139527a88f5e7f	asv.4987	0.935351760511067	Bacteria	Cyanobacteria	Cyanobacteriia	Chloroplast	Chloroplast	Chloroplast	unculturedmarine
21d859f5982420bc35a604be93b268cf	asv.4991	0.959222483943555	Bacteria	Proteobacteria	Alphaproteobacteria	Rickettsiales	Mitochondria	Mitochondria	unculturedbacterium
21ddfc89c4ff2cf41bd991c7a8f4831f	asv.4997	0.970437026774941	Bacteria	Proteobacteria	Alphaproteobacteria	SAR11clade	CladeI	CladeIb
21e5f173793eefdb0290e5268912394f	asv.5003	0.999999993046805	Bacteria	Bacteroidota	Bacteroidia	Flavobacteriales	Flavobacteriaceae	NS4marinegroup
21e71daedc87c2eca2b3f90243e67f15	asv.5004	0.999783970739845	Archaea	Crenarchaeota	Nitrososphaeria	Nitrosopumilales	Nitrosopumilaceae	CandidatusNitrosopelagicus
221d14b7cea8f20d54c1edeb2515fb02	asv.5026	0.999999947484359	Bacteria	Bacteroidota	Bacteroidia	Flavobacteriales	Flavobacteriaceae	NS5marinegroup
2223744fa69840007ec459661c803a4e	asv.5028	0.999934486309392	Bacteria	Proteobacteria	Alphaproteobacteria	Puniceispirillales	SAR116clade	SAR116clade	marinemetagenome
2227623529b6f8990ef8556256165a80	asv.5029	0.999999999999044	Bacteria	Verrucomicrobiota	Verrucomicrobiae	Opitutales	Puniceicoccaceae	MB11C04marinegroup
222bddbb485619a34a9341d5224edace	asv.5032	0.709447298519108	Bacteria	Bacteroidota	Bacteroidia	Flavobacteriales	Flavobacteriaceae	Pseudofulvibacter	unculturedbacterium
2245ca23048e5ca95b50372e37c63755	asv.5044	0.733875792748408	Bacteria	Bacteroidota	Bacteroidia	Flavobacteriales	Flavobacteriaceae	NS5marinegroup	unculturedFlavobacterium
22682ce1efd43ce7120dc19023bd08a7	asv.5059	0.982364025792301	Bacteria	Proteobacteria	Alphaproteobacteria	Rickettsiales	S25-593	S25-593	unculturedmarine
226f10a2571fc9ca9866b41fc4a260c1	asv.5064	0.977940440778947	Bacteria	Proteobacteria	Alphaproteobacteria	Defluviicoccales	uncultured	uncultured
2271602193a8175dd54cb5fb6c6dd352	asv.5067	0.96189662426747	Bacteria	Cyanobacteria	Cyanobacteriia
22750def43d6b7db605384f1c8b12404	asv.5069	0.999992574812266	Bacteria	Myxococcota	Myxococcia	Myxococcales	Myxococcaceae	P3OB-42	unculturedmyxobacterium
227cb9d4382b00e66dea866cd6460ed2	asv.5074	0.751608327322963	Bacteria	Cyanobacteria	Cyanobacteriia	Synechococcales	Cyanobiaceae	ProchlorococcusMIT9313
2283ec7c006b506632b75cd2f2fc2500	asv.5078	0.976704854455735	Bacteria	Cyanobacteria	Cyanobacteriia	Chloroplast	Chloroplast	Chloroplast	Aureococcusanophagefferens
22ba3163c1363d64cbbeee6bff8c6517	asv.5103	0.99999998823009	Bacteria	Cyanobacteria	Cyanobacteriia	Chloroplast	Chloroplast	Chloroplast
22bd1d142b52907480642af3ab619f40	asv.5104	0.999217790843266	Bacteria	Cyanobacteria	Cyanobacteriia	Synechococcales	Cyanobiaceae	ProchlorococcusMIT9313
22c7532a2ad7789b0d0a8ae504bb595f	asv.5110	0.97572696888344	Bacteria	Proteobacteria	Gammaproteobacteria	Cellvibrionales	Porticoccaceae	SAR92clade	unculturedmarine
22d4b914fac917e5651e9779e55f2acf	asv.5118	0.99999999953802	Bacteria	Bacteroidota	Bacteroidia	Flavobacteriales	NS9marinegroup	NS9marinegroup
22e9ad31ad1a28bdf31120370efbf02f	asv.5133	0.999490619548789	Bacteria	Myxococcota	Polyangia	Nannocystales	Nannocystaceae	uncultured	unculturedmarine
22f6438c658dc3cc818117e99bf275d9	asv.5140	0.851428697629779	Bacteria	Proteobacteria	Gammaproteobacteria	KI89Aclade	KI89Aclade	KI89Aclade	unculturedmarine
23055c37de39165a762be57551f854fa	asv.5147	0.838063001694542	Bacteria	Planctomycetota	Phycisphaerae	Phycisphaerales	Phycisphaeraceae	Urania-1B-19marinesedimentgroup	unculturedbacterium
2305d2fd43ab080b41c70173ea95db32	asv.5148	0.759300865236359	Bacteria	Marinimicrobia(SAR406clade)	Marinimicrobia(SAR406clade)	Marinimicrobia(SAR406clade)	Marinimicrobia(SAR406clade)	Marinimicrobia(SAR406clade)	metagenome
2319c2234a244e106f54e8ae0bcad29e	asv.5160	0.799671094598787	Bacteria	Proteobacteria	Alphaproteobacteria	Rhodobacterales	Rhodobacteraceae	Lentibacter
23291c694c5b639414efc8d0466dedaa	asv.5167	0.999999999997953	Bacteria	Verrucomicrobiota	Verrucomicrobiae	Opitutales	Puniceicoccaceae	MB11C04marinegroup
232c9842c9756a943c5f2b619ea9a434	asv.5169	0.999831194158393	Bacteria	Proteobacteria	Gammaproteobacteria	Coxiellales	Coxiellaceae	Coxiella
2334a66e942b263c97368197a51c5671	asv.5177	0.975755342588574	Bacteria	Bacteroidota	Bacteroidia	Flavobacteriales	Cryomorphaceae	uncultured	unculturedbacterium
2346c22b93173a0e444afcb7022a0cc5	asv.5186	0.810246271865144	Bacteria	Cyanobacteria	Cyanobacteriia	Chloroplast	Chloroplast	Chloroplast	unculturedmarine
234b796563275a487ed5219aa6810362	asv.5190	0.790281649463	Bacteria	Proteobacteria	Gammaproteobacteria	Coxiellales	Coxiellaceae	Coxiella	unculturedLegionellales
234de92482f25f629356ca4ae81867f6	asv.5192	0.99999999634899	Bacteria	Cyanobacteria	Cyanobacteriia	Chloroplast	Chloroplast	Chloroplast
234e32785256a6771ae89b58316938a1	asv.5193	0.711520426440049	Bacteria	Proteobacteria	Gammaproteobacteria	Burkholderiales	Methylophilaceae	OM43clade	unculturedOM43
2351ef7c2bcf011c53711523dfedba3a	asv.5196	0.999999980568923	Bacteria	Cyanobacteria	Cyanobacteriia	Chloroplast	Chloroplast	Chloroplast
235644b275a295380675f1f2e45ceeb0	asv.5198	0.999999923512235	Bacteria	Cyanobacteria	Cyanobacteriia	Chloroplast	Chloroplast	Chloroplast
235d1bcfc082ca8129c30fcc3e274e8b	asv.5200	0.991120905966985	Bacteria	Proteobacteria	Gammaproteobacteria	SAR86clade	SAR86clade	SAR86clade	unculturedSAR156
2366b83af9baa9d5490b6a412e9c3a70	asv.5203	0.999391634901524	Bacteria	Proteobacteria	Alphaproteobacteria	Rickettsiales	Mitochondria	Mitochondria	unculturedbacterium
2367e73c8ce0630df50434793a5606b7	asv.5204	0.89486316989964	Bacteria	Proteobacteria	Alphaproteobacteria	Rickettsiales	Mitochondria	Mitochondria	unculturedbacterium
2368da8aa57c280202e67e92e9d1f2d7	asv.5206	0.767785543844738	Bacteria	Marinimicrobia(SAR406clade)	Marinimicrobia(SAR406clade)	Marinimicrobia(SAR406clade)	Marinimicrobia(SAR406clade)	Marinimicrobia(SAR406clade)	unculturedmarine
23711b1c213354917ff40e3373bad730	asv.5207	0.995710403687345	Bacteria	Proteobacteria	Alphaproteobacteria	Rhodospirillales	Magnetospiraceae	uncultured	marinemetagenome
2373be826473021706d55049538ad8e7	asv.5210	0.999999999999888	Bacteria	Bacteroidota	Bacteroidia	Flavobacteriales	Flavobacteriaceae
23749123cb918d49eadd4b59aa11efc2	asv.5212	0.700102640496583	Bacteria	Proteobacteria	Gammaproteobacteria	Oceanospirillales
2374c349b48712c7bfca4f570a099c37	asv.5213	0.999999999853076	Bacteria	Proteobacteria	Alphaproteobacteria	Puniceispirillales	SAR116clade
237a8f2d7ebed62724b8534c0ab4f598	asv.5216	0.818884189801381	Bacteria	Marinimicrobia(SAR406clade)	Marinimicrobia(SAR406clade)	Marinimicrobia(SAR406clade)	Marinimicrobia(SAR406clade)	Marinimicrobia(SAR406clade)	unculturedbacterium
237ea9b50a6a7a8affa900af54a4a4bb	asv.5218	0.999999999994045	Bacteria	Bacteroidota	Bacteroidia	Flavobacteriales	NS9marinegroup	NS9marinegroup
237fb0fe46f571bcbd809fe15414b732	asv.5220	0.846588652701765	Bacteria	Proteobacteria	Gammaproteobacteria	Arenicellales	Arenicellaceae	Arenicella	unculturedbacterium
238fd1ac747464e9aa4234cd82062e3a	asv.5231	0.820409292254352	Bacteria	Bdellovibrionota	Oligoflexia	Oligoflexales	uncultured	uncultured	unculturedmarine
2393d9272d8b06530fbedd07549ad99d	asv.5234	0.703522966514202	Bacteria	Cyanobacteria	Cyanobacteriia	Synechococcales	Cyanobiaceae	ProchlorococcusMIT9313	Prochlorococcusmarinus
2393e27277ca98b30eb275630f40d677	asv.5235	0.999999860273538	Bacteria	Cyanobacteria	Cyanobacteriia	Chloroplast	Chloroplast	Chloroplast
23af359ed0d4c7a9020cacef1f9b64c1	asv.5245	0.966852505207158	Bacteria	Proteobacteria	Gammaproteobacteria	Alteromonadales	Colwelliaceae	Colwellia
23c35ac9d3abd8fbd11b1df70f872f49	asv.5261	0.999978807911726	Bacteria	Bacteroidota	Bacteroidia	Flavobacteriales	NS9marinegroup	NS9marinegroup
23c5522522a9cb6ff45dddb2c86fffe0	asv.5262	0.928801289849148	Bacteria	Proteobacteria	Alphaproteobacteria	Rickettsiales	Mitochondria	Mitochondria	unculturedbacterium
23c926c710157bf50835f98824f55e45	asv.5265	0.999989716908979	Bacteria	Proteobacteria	Gammaproteobacteria	Coxiellales	Coxiellaceae	Coxiella
23d777f72e3e9e47b231190804e04fbb	asv.5273	0.957734964719627	Bacteria	Desulfobacterota
23d7843a53a2fa9465d2d9398257d71a	asv.5274	0.999999999991572	Bacteria	Bacteroidota	Bacteroidia	Flavobacteriales	NS9marinegroup	NS9marinegroup
23db8b79508ef2ab0cd52c14549ed531	asv.5278	0.967657644891084	Bacteria	Bacteroidota	Bacteroidia	Flavobacteriales	NS9marinegroup	NS9marinegroup	unculturedmarine
240095054d858a84d9d3163f096e7377	asv.5306	0.999999885920846	Bacteria	Cyanobacteria	Cyanobacteriia	Chloroplast	Chloroplast	Chloroplast
2428d8882d82b5c48cbe1c1182fe5b78	asv.5326	0.74361883364402	Bacteria	Proteobacteria	Alphaproteobacteria	Rhodobacterales	Rhodobacteraceae	Paracoccus
2428e9b2376a5633ab8b387e546e3c25	asv.5327	0.747218615605005	Bacteria	Cyanobacteria	Cyanobacteriia	Chloroplast	Chloroplast	Chloroplast
24391a61ecf7755e987d37a3383ff836	asv.5333	0.999999996090952	Bacteria	Bacteroidota	Bacteroidia	Flavobacteriales	NS7marinegroup	NS7marinegroup
24415ddc9cc2e1ac185f04d39ec5224a	asv.5338	0.876251921614176	Bacteria	Bacteroidota	Bacteroidia	Flavobacteriales	NS9marinegroup	NS9marinegroup	unculturedFlavobacteriia
244ee912d703c9f8785e17f736a3f7ac	asv.5343	0.803595269794897	Bacteria	Proteobacteria	Gammaproteobacteria	Oceanospirillales	Saccharospirillaceae	Litoribacillus	gammaproteobacterium
24540d892eb3a55350ebe6e57e22603b	asv.5346	0.983271905220163	Bacteria	Proteobacteria	Gammaproteobacteria	Enterobacterales
2455fd6542b7c10a2fb31a6e2a044893	asv.5349	0.739411485175069	Bacteria	Bacteroidota	Bacteroidia	Flavobacteriales	NS9marinegroup	NS9marinegroup	unculturedbacterium
24588d1aba7f603868d45ea77cff6d2b	asv.5354	0.994348056603428	Bacteria	Proteobacteria	Alphaproteobacteria	Rhodospirillales	Thalassospiraceae	Thalassospira
2459899735fff3239daf79e04e70b244	asv.5355	0.956460823246522	Bacteria	Bacteroidota	Bacteroidia	Flavobacteriales	NS9marinegroup	NS9marinegroup	unculturedmarine
2460d1c06e09e5fa235a5ddda10322b0	asv.5357	0.999999999976329	Bacteria	Cyanobacteria	Cyanobacteriia	Chloroplast	Chloroplast	Chloroplast
2487ebb90f38e309bfaecc53d0d2caed	asv.5375	0.994470552511316	Bacteria	Proteobacteria	Alphaproteobacteria	Rickettsiales	Mitochondria	Mitochondria	unculturedbacterium
24a1b19092d302a90f7fbd8191912f9e	asv.5382	0.947706335332571	Bacteria	Marinimicrobia(SAR406clade)	Marinimicrobia(SAR406clade)	Marinimicrobia(SAR406clade)	Marinimicrobia(SAR406clade)	Marinimicrobia(SAR406clade)	unidentifiedmarine
24b719db9da7a7997a9ac14d605cc6ed	asv.5386	0.993515016577471	Bacteria	Bacteroidota	Bacteroidia	Cytophagales	Cyclobacteriaceae	uncultured	unculturedBacteroidetes
24e35dc7376c08954c121bd530382ebc	asv.5409	0.992066303635416	Bacteria	Bacteroidota	Bacteroidia	Flavobacteriales	Cryomorphaceae	uncultured	marinemetagenome
24e8396f80930ad91ce87d14f9a15db5	asv.5412	0.999018026883868	Bacteria	Proteobacteria	Alphaproteobacteria	Rickettsiales	Mitochondria	Mitochondria	marinemetagenome
24ea523c20b180bd5ca66985729140cd	asv.5413	0.999999999890962	Bacteria	Marinimicrobia(SAR406clade)	Marinimicrobia(SAR406clade)	Marinimicrobia(SAR406clade)	Marinimicrobia(SAR406clade)	Marinimicrobia(SAR406clade)
24ef095b499cab718a9371c50c067e3f	asv.5418	0.995733967176198	Bacteria
24f5fffeaefa997f2c8caafbda63ef16	asv.5422	0.997398840583824	Bacteria	Proteobacteria	Gammaproteobacteria	EPR3968-O8a-Bc78	EPR3968-O8a-Bc78	EPR3968-O8a-Bc78	unculturedmarine
24fe443a2806c07b67090c380b45ce51	asv.5429	0.999739391574813	Bacteria	Cyanobacteria	Cyanobacteriia	Chloroplast	Chloroplast	Chloroplast	unculturedmarine
24ffe9fd06e4048362e53a942dc6e4de	asv.5431	0.999888888060923	Bacteria	Proteobacteria	Gammaproteobacteria
2508d84a6943d63862dbef036fa44297	asv.5435	0.999999910761919	Bacteria	Proteobacteria	Alphaproteobacteria	Rickettsiales	Rickettsiaceae	uncultured	unculturedbacterium
25094e2874ff2e612a24f3a01e8cac45	asv.5437	0.999851878981512	Bacteria	Proteobacteria	Gammaproteobacteria	Cellvibrionales	Halieaceae	OM60(NOR5)clade
2510d196491681a590cfd3a5a747dc2c	asv.5443	0.99999990361133	Bacteria	Margulisbacteria	Margulisbacteria	Margulisbacteria	Margulisbacteria	Margulisbacteria	unculturedbacterium
251af966b130d026f11e166d448dc9b8	asv.5449	0.999999999995721	Bacteria	Cyanobacteria	Cyanobacteriia	Chloroplast	Chloroplast	Chloroplast
2529f2e2041b60283370e66dbd885b82	asv.5457	0.999999999998948	Bacteria	Proteobacteria	Alphaproteobacteria	Rickettsiales	S25-593	S25-593
253cf785d1838007e2aa8f2b62933a16	asv.5466	0.9964013733843	Bacteria	Proteobacteria	Alphaproteobacteria	SAR11clade	CladeI	CladeIb
25504d3691b14b512a352b69b245f9af	asv.5473	0.999999999999998	Bacteria	Cyanobacteria	Cyanobacteriia	Chloroplast	Chloroplast	Chloroplast
255823506ddfddc9954c1d3679eb76a2	asv.5482	0.720778364603385	Bacteria	Bacteroidota	Bacteroidia	Flavobacteriales	NS9marinegroup	NS9marinegroup	unculturedFlavobacteriales
255bf6ca10e3a0933f892445970dba50	asv.5484	0.987973228777383	Bacteria	Proteobacteria	Alphaproteobacteria	SAR11clade	CladeI	CladeIa
2569a0e83936602facac3e4cbce09581	asv.5490	0.999999996031132	Bacteria	Cyanobacteria	Cyanobacteriia	Chloroplast	Chloroplast	Chloroplast
2569fc58a228d0f281874635cc9955e1	asv.5491	0.815489915947563	Bacteria	Bacteroidota	Bacteroidia	Flavobacteriales	Flavobacteriaceae	NS4marinegroup	unculturedBacteroidetes
256be91fb63e047db86ad1b5bb2e9863	asv.5493	0.99999074271928	Bacteria	Margulisbacteria	Margulisbacteria	Margulisbacteria	Margulisbacteria	Margulisbacteria	unculturedmarine
257084ff301286dbe63957eac9410448	asv.5495	0.9999999909224	Bacteria	Proteobacteria	Gammaproteobacteria	Piscirickettsiales	Piscirickettsiaceae	CandidatusEndoecteinascidia
2576159dd285da8adfd2fa5236a10395	asv.5497	0.999999999987716	Bacteria	SAR324clade(MarinegroupB)	SAR324clade(MarinegroupB)	SAR324clade(MarinegroupB)	SAR324clade(MarinegroupB)	SAR324clade(MarinegroupB)
2577a1afd09b97d1de36803d3671ea72	asv.5498	0.981270090556898	Bacteria	Bdellovibrionota	Bdellovibrionia	Bdellovibrionales	Bdellovibrionaceae	OM27clade	unculturedbacterium
257dad22c9925b7fdece5859772b43df	asv.5501	0.770748503950903	Bacteria	Proteobacteria	Alphaproteobacteria	SAR11clade	CladeII	CladeII
2599c1a1ee9d84fc1ce620e0d926eac9	asv.5516	0.831516906972153	Bacteria	Bacteroidota	Bacteroidia	Flavobacteriales	NS9marinegroup	NS9marinegroup	unculturedFlavobacteriia
259dba8d349b89fdecefcd439b023c96	asv.5519	0.999567446871832	Bacteria	Bdellovibrionota	Oligoflexia	Oligoflexales	uncultured	uncultured	unculturedbacterium
25a646191d19a5054ccf916344076d37	asv.5522	0.994689976616506	Bacteria	Proteobacteria	Alphaproteobacteria	Rickettsiales	Mitochondria	Mitochondria	unculturedbacterium
25b1587f9d2ce6a2f046e92cd496599d	asv.5533	0.862794572372297	Bacteria	Planctomycetota	Planctomycetes	Pirellulales	Pirellulaceae	Pirellula	unculturedplanctomycete
25b4d0c74b74428eae1bed2e5a699437	asv.5534	0.984327204730944	Bacteria	Proteobacteria	Alphaproteobacteria	Rickettsiales	Mitochondria	Mitochondria	unculturedbacterium
25c3479650859e0a774709567dbfb24e	asv.5544	0.999999830143078	Bacteria	Cyanobacteria	Cyanobacteriia	Chloroplast	Chloroplast	Chloroplast
25d4b9bee9308b464823245fe6773c27	asv.5551	0.722924673025529	Bacteria	Bacteroidota	Bacteroidia	Flavobacteriales	Flavobacteriaceae	NS4marinegroup	unculturedbacterium
25df999d83e2b1f45d16d913661259ee	asv.5558	0.999315230733436	Bacteria	Proteobacteria	Alphaproteobacteria	Rickettsiales	Rickettsiaceae	uncultured	unculturedbacterium
25eb6cbc1803d0f8167371b1d42957ca	asv.5563	0.726447391741936	Bacteria	Proteobacteria	Gammaproteobacteria	Alteromonadales	Shewanellaceae	Ferrimonas
25ee638559d3f0866c7d6dea27176c93	asv.5565	0.757719998424482	Bacteria	Proteobacteria	Alphaproteobacteria	Parvibaculales	PS1clade	PS1clade	unculturedAlphaproteobacteria
2613e7c2b3da29c3286e90918fe622aa	asv.5593	0.840789476258228	Bacteria	Bacteroidota	Bacteroidia	Flavobacteriales	Flavobacteriaceae	NS4marinegroup	unculturedmarine
2617317c4389677b17a6cc73e9b96a15	asv.5595	0.999999999986097	Bacteria	Marinimicrobia(SAR406clade)	Marinimicrobia(SAR406clade)	Marinimicrobia(SAR406clade)	Marinimicrobia(SAR406clade)	Marinimicrobia(SAR406clade)
261b64bbd82dafc2c39ad54e1d1a430f	asv.5596	0.997758509400073	Bacteria	Planctomycetota	Phycisphaerae	Phycisphaerales	Phycisphaeraceae	FS140-16B-02marinegroup	unculturedorganism
261d788c39d888d5d93c243e395508fd	asv.5598	0.911860492984167	Bacteria	Proteobacteria	Alphaproteobacteria	Rhodobacterales	Rhodobacteraceae	Roseovarius	Pelagicolasp.
26220d09f7299f60009a4a6571cf88e7	asv.5601	0.812601833352633	Bacteria	SAR324clade(MarinegroupB)	SAR324clade(MarinegroupB)	SAR324clade(MarinegroupB)	SAR324clade(MarinegroupB)	SAR324clade(MarinegroupB)	unculturedSAR324
262889c1aa0b7d3f18ebade2b77fd886	asv.5604	0.71041119870071	Bacteria	Bdellovibrionota	Bdellovibrionia	Bdellovibrionales	Bdellovibrionaceae	OM27clade	unculturedbacterium
26371a2d4a8959870e374b429b2b4ea8	asv.5610	0.994944904569086	Bacteria	Marinimicrobia(SAR406clade)	Marinimicrobia(SAR406clade)	Marinimicrobia(SAR406clade)	Marinimicrobia(SAR406clade)	Marinimicrobia(SAR406clade)	unculturedFibrobacteres/Acidobacteria
26388802d622553c8e9e53a467b7a39c	asv.5613	0.889233578878923	Bacteria	Proteobacteria	Alphaproteobacteria	Rhizobiales	Stappiaceae
2647fb7690aaad3e78a24cc127e28892	asv.5621	0.998205091309238	Bacteria	Patescibacteria	Gracilibacteria	CandidatusPeregrinibacteria	CandidatusPeregrinibacteria	CandidatusPeregrinibacteria	unculturedbacterium
264b3995cdafdc725e702aa363dd950f	asv.5624	0.998830405586488	Bacteria	Dadabacteria	Dadabacteriia	Dadabacteriales	Dadabacteriales	Dadabacteriales	marinemetagenome
26642296cf8693700323a09fa7c8eabc	asv.5638	0.964676703302747	Bacteria	Proteobacteria	Alphaproteobacteria	Rickettsiales	Fokiniaceae	MD3-55	unculturedbacterium
267a4e5749b3faf5a88f227867f2bafb	asv.5647	0.993705786800296	Bacteria	Bacteroidota	Bacteroidia	Chitinophagales	Saprospiraceae	uncultured	unculturedmarine
267e48f0e28fb74a94774d8da18facd4	asv.5650	0.999863171539898	Bacteria	Proteobacteria	Alphaproteobacteria	Rickettsiales	Mitochondria	Mitochondria	unculturedbacterium
26a7a6688aeb841a900b40d1b4a72717	asv.5673	0.916671470477709	Bacteria	Proteobacteria	Alphaproteobacteria	SAR11clade	CladeII	CladeII
26b516b9c624e29db70b6f00680208ec	asv.5676	0.730877894684385	Bacteria	Proteobacteria	Gammaproteobacteria	SAR86clade	SAR86clade	SAR86clade	unculturedbacterium
26b8f58594a7f9fd057287eb238fa295	asv.5678	0.991239154410139	Bacteria	Proteobacteria	Gammaproteobacteria	Vibrionales	Vibrionaceae	Grimontia
26beccec978ee96b9c0fa589a5bd096e	asv.5684	0.995038212301147	Bacteria	Proteobacteria	Alphaproteobacteria	SAR11clade	CladeII	CladeII
26d742b6e2c162e015a4b4dc12d349c7	asv.5698	0.952274844281538	Bacteria	Proteobacteria	Alphaproteobacteria	Rickettsiales	Mitochondria	Mitochondria	unculturedbacterium
26e72b0121c270c989cb719142c6cf9b	asv.5705	0.999999987004294	Bacteria	Bdellovibrionota	Bdellovibrionia	Bdellovibrionales	Bdellovibrionaceae	OM27clade
26eb8211b2a9c20b90dd79fa95b9efe9	asv.5707	0.982746536177009	Bacteria	Cyanobacteria	Cyanobacteriia
26f1e9c4ea9e8fe56f24c56613d27603	asv.5711	0.773609964274649	Bacteria	Bdellovibrionota	Bdellovibrionia	Bdellovibrionales	Bdellovibrionaceae	OM27clade	uncultureddelta
26f3835d4428001f973fc15bb8379591	asv.5713	0.984384145630385	Bacteria	Proteobacteria	Alphaproteobacteria	Rickettsiales	Mitochondria	Mitochondria	unculturedbacterium
26f6aa622f4b178f2829ddaf3b52fbf6	asv.5714	0.78759346184893	Bacteria	Proteobacteria	Alphaproteobacteria	Rickettsiales	Mitochondria	Mitochondria	unculturedbacterium
26f6dbf986f68172a94ec9dd4a1e8cfd	asv.5716	0.989322736260884	Bacteria	Proteobacteria	Gammaproteobacteria	Cellvibrionales	Spongiibacteraceae	BD1-7clade	unculturedgamma
26fee48055e83a4f7ea4e42f04faf654	asv.5721	0.999999966243175	Bacteria	Proteobacteria	Gammaproteobacteria	Oceanospirillales	Pseudohongiellaceae	Pseudohongiella
270af1d939080d6f1ca06bd4bb07910c	asv.5725	0.701412986354816	Bacteria	Proteobacteria	Gammaproteobacteria	Oceanospirillales	Nitrincolaceae	uncultured	unculturedmarine
270d6094c9207d107c9de239f075b95a	asv.5727	0.931641536340557	Bacteria	Proteobacteria	Alphaproteobacteria	Rickettsiales	Fokiniaceae	MD3-55
2723811e389f7720236d24b20cc4e28d	asv.5742	0.998812008835356	Bacteria
2730b8c534f076093ae5cfb1e3d5028d	asv.5750	0.999990282534191	Bacteria	Proteobacteria	Gammaproteobacteria	KI89Aclade	KI89Aclade	KI89Aclade	unculturedbacterium
273169a46bb6ecfe055fbd7f1655c9a6	asv.5751	0.999963019142118	Bacteria	Proteobacteria	Alphaproteobacteria	Thalassobaculales	Nisaeaceae	OM75clade
2734bb28d6d04ce6fe1705556d49fd29	asv.5753	0.999999999999385	Bacteria	Verrucomicrobiota	Verrucomicrobiae	Opitutales	Puniceicoccaceae	MB11C04marinegroup
273b4698e201928f4e772795cc2ab459	asv.5757	0.999999999992258	Bacteria	Marinimicrobia(SAR406clade)	Marinimicrobia(SAR406clade)	Marinimicrobia(SAR406clade)	Marinimicrobia(SAR406clade)	Marinimicrobia(SAR406clade)
2745676cae394ca10f74a4809e8bc19e	asv.5766	0.982091909419745	Bacteria	Proteobacteria	Alphaproteobacteria	Rickettsiales	Mitochondria	Mitochondria	unculturedbacterium
27463cc68814530f16fb14ffb706071e	asv.5767	0.999999628474949	Bacteria	Bacteroidota	Bacteroidia	Flavobacteriales	Flavobacteriaceae	NS5marinegroup
2747c4466d354e5219ccb08f69cc099e	asv.5768	0.995447625314614	Bacteria	Proteobacteria	Gammaproteobacteria
27519dfda8b463271f576f8bc5200f63	asv.5771	0.930264937201307	Bacteria	SAR324clade(MarinegroupB)	SAR324clade(MarinegroupB)	SAR324clade(MarinegroupB)	SAR324clade(MarinegroupB)	SAR324clade(MarinegroupB)	unculturedSAR324
275c9bed197f1a39eaabf1dc1f3af33c	asv.5778	0.995846886582174	Bacteria	Proteobacteria	Alphaproteobacteria	Rickettsiales	Mitochondria	Mitochondria	unculturedbacterium
275d5feea17910ceb68d89df82a876fd	asv.5779	0.999392740603269	Bacteria	Proteobacteria	Alphaproteobacteria	Rickettsiales	Mitochondria	Mitochondria	unculturedbacterium
2760d62ca49ffd7d505272e74ed8806e	asv.5780	0.788541077515818	Bacteria	Bacteroidota	Bacteroidia	Chitinophagales	Saprospiraceae	Aureispira
276f9e34912755357eca5749b38a0fb0	asv.5793	0.905816527683914	Bacteria	Bacteroidota	Bacteroidia	Flavobacteriales	NS9marinegroup	NS9marinegroup	unculturedmarine
27850152f6005b41ac7e666ea1af8375	asv.5805	0.998399322881342	Bacteria	Cyanobacteria	Cyanobacteriia	Chloroplast	Chloroplast	Chloroplast
278c211746cda5d0ca279f24d05613f5	asv.5809	0.927273660453206	Bacteria	Bdellovibrionota	Bdellovibrionia	Bdellovibrionales	Bdellovibrionaceae	OM27clade	uncultureddelta
2796bf536a6598d965586021a29c09c8	asv.5815	0.999845112611981	Bacteria
2799df262ef0beded17a046506cc8158	asv.5817	0.999743921567833	Bacteria	Bacteroidota	Bacteroidia	Flavobacteriales	NS9marinegroup	NS9marinegroup
279cace405ac59b4f5ff7bf1a28f7b9f	asv.5818	0.799992516502492	Bacteria	Proteobacteria	Alphaproteobacteria	Rickettsiales	Mitochondria	Mitochondria	unculturedbacterium
27ad836ef8ccb6148141eeac68dc6ea1	asv.5828	0.967689068014106	Bacteria	Proteobacteria	Alphaproteobacteria	Rickettsiales	Mitochondria	Mitochondria	unculturedbacterium
27b3e75c6f1696bce971cc43a4d77c72	asv.5834	0.792885250491328	Bacteria	Desulfobacterota	Desulfuromonadia	PB19	PB19	PB19	uncultureddelta
27b9203e2a88c178d35e1a8268354e76	asv.5835	0.996734211869469	Bacteria	Proteobacteria	Alphaproteobacteria	Rickettsiales	Mitochondria	Mitochondria	unculturedbacterium
27c64205948747475fe5b469a84eb075	asv.5844	0.996067908744807	Bacteria	Planctomycetota	BD7-11	BD7-11	BD7-11	BD7-11	unculturedmarine
27ca2b8f287c3a7e4d864cc870cf67b7	asv.5848	0.999526975460343	Bacteria	Cyanobacteria	Cyanobacteriia	Synechococcales	Cyanobiaceae	ProchlorococcusMIT9313
27d5cf54377bbff0958d0d23438db485	asv.5855	0.987942866492392	Archaea	Thermoplasmatota	Thermoplasmata	MarineGroupII	MarineGroupII	MarineGroupII	marinemetagenome
27de1d35651c904f34a45cf33e5aeb8e	asv.5859	0.797554880700172	Bacteria	Verrucomicrobiota	Verrucomicrobiae	Arctic97B-4marinegroup	Arctic97B-4marinegroup	Arctic97B-4marinegroup	unculturedVerrucomicrobia
27e07297a3ed5c8e39b0c1c40e66d4ac	asv.5860	0.943170249229221	Bacteria	Proteobacteria	Alphaproteobacteria	Puniceispirillales	SAR116clade	SAR116clade	unculturedalpha
27eafd486b3819cd71cc42eedab1eb2d	asv.5868	0.954139066539105	Bacteria	Verrucomicrobiota	Verrucomicrobiae	Opitutales	Puniceicoccaceae	MB11C04marinegroup	unculturedVerrucomicrobia
27f112ffa50df63a768454c11aea123b	asv.5876	0.756573072614055	Bacteria	Proteobacteria	Alphaproteobacteria	Puniceispirillales	SAR116clade	SAR116clade	alphaproteobacterium
280951c6eec6c50606db36744610c56f	asv.5892	0.991598838597661	Bacteria	Proteobacteria	Alphaproteobacteria	Rickettsiales	AB1	AB1	unculturedAlphaproteobacteria
280a786e101826b09d25452d4889a012	asv.5894	0.999999991968224	Bacteria	Margulisbacteria	Margulisbacteria	Margulisbacteria	Margulisbacteria	Margulisbacteria	unculturedbacterium
2814066885b306fc0994e682710dc3fd	asv.5898	0.796529978777844	Bacteria	Proteobacteria	Gammaproteobacteria	Coxiellales	Coxiellaceae	Coxiella
28174b938a6d8ad3da32a4b663e51635	asv.5900	0.999950136017388	Bacteria	Proteobacteria	Alphaproteobacteria	Rickettsiales	Mitochondria	Mitochondria	unculturedbacterium
2830625044bef219c3d00ef8f041e9e7	asv.5915	0.843107073475575	Bacteria	Proteobacteria	Gammaproteobacteria	Francisellales	Francisellaceae	uncultured	unculturedbacterium
2837e8d5dd84a7f89058e41c9919d382	asv.5921	0.99321984774287	Bacteria	Bdellovibrionota	Bdellovibrionia	Bdellovibrionales	Bdellovibrionaceae	OM27clade	unculturedmarine
283b83c30862c1251899ca28ed655f4f	asv.5923	0.999999999236674	Bacteria	Proteobacteria	Alphaproteobacteria	Rhodobacterales	Rhodobacteraceae
283cf78f5e3ea29665428631d30200e2	asv.5925	0.915184048727893	Bacteria	Proteobacteria	Alphaproteobacteria	Rickettsiales	Mitochondria	Mitochondria	Berkeleyafennica
283d6941e1fab0c034ca6746adc86d38	asv.5926	0.997960366296217	Bacteria	Proteobacteria	Gammaproteobacteria	Cellvibrionales	Cellvibrionaceae	uncultured	unculturedorganism
2841daa9480164e07d396b7f5472ccf6	asv.5929	0.99922866257188	Bacteria	Proteobacteria	Gammaproteobacteria	Burkholderiales	MWH-UniP1aquaticgroup	MWH-UniP1aquaticgroup	unculturedmarine
286286c2df8825d6eca23a576a08f696	asv.5946	0.739680454263523	Bacteria	Marinimicrobia(SAR406clade)	Marinimicrobia(SAR406clade)	Marinimicrobia(SAR406clade)	Marinimicrobia(SAR406clade)	Marinimicrobia(SAR406clade)	unculturedCandidatus
2865e9fc4cbc41e2d860ac89b06a4f4c	asv.5949	0.898959542568317	Bacteria	Cyanobacteria	Cyanobacteriia	Chloroplast	Chloroplast	Chloroplast	unculturedprymnesiophyte
286f42908e10e6c3411d9e129b52aac8	asv.5959	0.99999922151152	Bacteria	Proteobacteria	Alphaproteobacteria	Rickettsiales	Fokiniaceae	MD3-55	unculturedproteobacterium
2877bf71a087dcc60ad0c79a25f8d7cb	asv.5963	0.999997084491248	Bacteria	Proteobacteria	Gammaproteobacteria	Oceanospirillales	Nitrincolaceae	Neptuniibacter
28a1604b9af5f48e97d5334f055d8a2e	asv.5980	0.808544428815354	Bacteria	Cyanobacteria	Cyanobacteriia	Synechococcales	Cyanobiaceae	ProchlorococcusMIT9313	Prochlorococcusmarinus
28a19d988ab0c036421521410db5eec1	asv.5981	0.999999999868613	Bacteria	Bacteroidota	Bacteroidia	Flavobacteriales	Flavobacteriaceae
28aef8488546971e9104b152e0822f60	asv.5988	0.997205536517303	Bacteria	Proteobacteria	Alphaproteobacteria	Rickettsiales	Mitochondria	Mitochondria	Nitzschiasp.
28d63af6918e1f5e155c7a6d6cfad1f6	asv.6007	0.985465815937259	Bacteria	Cyanobacteria	Cyanobacteriia	Chloroplast	Chloroplast	Chloroplast
28db444dd1becded8e5344fd120a5487	asv.6010	0.945171890147885	Bacteria	Cyanobacteria	Cyanobacteriia	Chloroplast	Chloroplast	Chloroplast	uncultureddiatom
28eae52fdb391621ce1c03ba5f1c315d	asv.6021	0.799297720119658	Bacteria	Cyanobacteria	Cyanobacteriia	Chloroplast	Chloroplast	Chloroplast	unculturedprymnesiophyte
28eb87c3a207047caea873cb8bd451ca	asv.6022	0.999999998049604	Bacteria	Cyanobacteria	Cyanobacteriia	Chloroplast	Chloroplast	Chloroplast
28ec0c64d58b8525ab48d02c0d22e101	asv.6023	0.911604617418453	Bacteria	Proteobacteria	Gammaproteobacteria	KI89Aclade	KI89Aclade	KI89Aclade	unculturedmarine
2902b62df462f13bb92a6b2f74391448	asv.6034	0.89769573221411	Bacteria	Cyanobacteria	Cyanobacteriia	Chloroplast	Chloroplast	Chloroplast	Emilianiahuxleyi
2902fa7a3fca9e0b052dc943ab9c5ef0	asv.6036	0.996145470092203	Bacteria	Margulisbacteria	Margulisbacteria	Margulisbacteria	Margulisbacteria	Margulisbacteria	unculturedbacterium
2903989a00b775f16a72e14b0a353043	asv.6037	0.802349687438111	Bacteria	Planctomycetota	BD7-11	BD7-11	BD7-11	BD7-11	unculturedmarine
290dce58b0ed6a475fba06f55ec31128	asv.6047	0.997175941929597	Bacteria	Proteobacteria	Gammaproteobacteria	OM182clade	OM182clade	OM182clade	unculturedmarine
292609809228c39900e879af9fb8d6e6	asv.6054	0.999999995462234	Bacteria	Dependentiae	Babeliae	Babeliales
292af12b9912f065627f54986218e392	asv.6055	0.743922119369428	Bacteria	Proteobacteria	Alphaproteobacteria	SAR11clade	CladeII	CladeII
29317f8f3a82d2b85a185ff6087e81b3	asv.6059	0.999787512626036	Bacteria	Bacteroidota	Bacteroidia	Chitinophagales	Saprospiraceae	Aureispira	unculturedBacteroidetes
293e16dbbb23fc5862cd542de74be469	asv.6063	0.883246736318783	Bacteria	Proteobacteria	Gammaproteobacteria	Oceanospirillales	Nitrincolaceae	uncultured
293f021b4bd8caba22a30eacdeeddcae	asv.6064	0.999999999999745	Bacteria	Cyanobacteria	Cyanobacteriia	Chloroplast	Chloroplast	Chloroplast
2957aa32991e88ca2947e04fed3521a6	asv.6075	0.999999817682155	Bacteria	Proteobacteria	Gammaproteobacteria	EC3	EC3	EC3	unculturedmarine
295c0f9152f0cf5bb4d2b50077ca422f	asv.6079	0.999036081812585	Bacteria	Proteobacteria	Alphaproteobacteria	Rickettsiales	Mitochondria	Mitochondria	Nitzschiasp.
29619ec85db66eade1889180f1b99c7e	asv.6082	0.724579672317784	Bacteria	Proteobacteria	Alphaproteobacteria	Puniceispirillales	SAR116clade	CandidatusPuniceispirillum
2963a744b8efb91bd8e736c85c4f93c5	asv.6084	0.999948422314258	Bacteria	Myxococcota	Polyangia	Blfdi19	Blfdi19	Blfdi19	unculturedmarine
296c1f5e38b25aabe97978dcf9cb1404	asv.6092	0.999717051024683	Bacteria	Proteobacteria	Alphaproteobacteria	Rickettsiales	S25-593	S25-593	unculturedmarine
297422267075c8b467bb1506c6432e07	asv.6095	0.991783285702453	Bacteria	Bdellovibrionota	Bdellovibrionia	Bdellovibrionales	Bdellovibrionaceae	OM27clade	unculturedmarine
297edbeb2495f289b49886f432beef59	asv.6098	0.999999606993234	Bacteria	Margulisbacteria	Margulisbacteria	Margulisbacteria	Margulisbacteria	Margulisbacteria	unculturedbacterium
29808558f20a5459a28bf60ddf886cd5	asv.6100	0.997369872522979	Bacteria	Proteobacteria	Alphaproteobacteria	SAR11clade	CladeII	CladeII
2981aa9f69bc423dc502b2e178dc7904	asv.6101	0.984613350264105	Bacteria	Cyanobacteria	Cyanobacteriia	Chloroplast	Chloroplast	Chloroplast	Micromonascommoda
2982a60fabc6c024c36cdd5848a094f0	asv.6102	0.999999999999983	Bacteria	Cyanobacteria	Cyanobacteriia	Chloroplast	Chloroplast	Chloroplast
2983438e2b03eb1c22c5b4d99292e6cb	asv.6104	0.999999999999786	Bacteria	Proteobacteria	Alphaproteobacteria	Puniceispirillales	SAR116clade	SAR116clade
298fba45129628cd28c89c4067496697	asv.6112	0.942455087405703	Bacteria	Proteobacteria	Alphaproteobacteria	Rickettsiales	Mitochondria	Mitochondria	Berkeleyafennica
2995f896cb81d636efb77b66a48e1628	asv.6118	0.827657273177407	Bacteria	Proteobacteria	Alphaproteobacteria	Rickettsiales	Mitochondria	Mitochondria	unculturedbacterium
299be217323006af0fd6728fda7a45d9	asv.6121	0.751889998610657	Bacteria	Proteobacteria	Alphaproteobacteria
29a998b578bc64ac3332ad61d93d2b4f	asv.6128	0.790102519466577	Bacteria	Proteobacteria	Alphaproteobacteria	Rhodobacterales	Rhodobacteraceae	Planktotalea
29cdc6c0c938da753804b436766b7f64	asv.6155	0.765901272292925	Bacteria	Marinimicrobia(SAR406clade)	Marinimicrobia(SAR406clade)	Marinimicrobia(SAR406clade)	Marinimicrobia(SAR406clade)	Marinimicrobia(SAR406clade)	unculturedbacterium
29d2b956bf7239727c7edc57e6d0fb9d	asv.6160	0.927939035590813	Bacteria	Actinobacteriota	Actinobacteria	Micrococcales	Microbacteriaceae	CandidatusAquiluna	unculturedbacterium
29d3519d163706bf8d5a79e12d446b66	asv.6161	0.950550436800066	Bacteria	Proteobacteria	Alphaproteobacteria	Rickettsiales	S25-593	S25-593	unculturedmarine
29e042e217413a3ea25ac0463d81d57f	asv.6167	0.854669128067846	Bacteria	Marinimicrobia(SAR406clade)	Marinimicrobia(SAR406clade)	Marinimicrobia(SAR406clade)	Marinimicrobia(SAR406clade)	Marinimicrobia(SAR406clade)	marinemetagenome
29f3fd1d228b1d57ed4b67b20053830c	asv.6180	0.997139935317682	Bacteria	Proteobacteria	Alphaproteobacteria	SAR11clade	CladeII	CladeII
29f7869d51b434dafb1c6e671c7b0e79	asv.6183	0.885266712358539	Bacteria	Desulfobacterota	Desulfuromonadia	PB19	PB19	PB19	uncultureddelta
29f7956af085f4d6231d2f9da42d8d45	asv.6184	0.830609199203777	Bacteria	Proteobacteria	Gammaproteobacteria	Vibrionales	Vibrionaceae	Vibrio
29fabbff3c58bc4710e65065c2aaa19b	asv.6188	0.960919191261499	Bacteria	Proteobacteria	Alphaproteobacteria	Rhodospirillales	AEGEAN-169marinegroup	AEGEAN-169marinegroup	unidentifiedmarine
29fbaeb1ee533bfadfc3cb5a023f704b	asv.6190	0.999876988977437	Bacteria	Proteobacteria	Gammaproteobacteria	Coxiellales	Coxiellaceae	Coxiella
2a08b14a9fefa217d67babca79adbd6e	asv.6195	0.958277714031974	Bacteria	Actinobacteriota	Acidimicrobiia	Microtrichales	Microtrichaceae	Sva0996marinegroup	unculturedbacterium
2a1684d566865e11dcb60b25293955b5	asv.6202	0.846380973606464	Bacteria	Bdellovibrionota	Bdellovibrionia	Bdellovibrionales	Bdellovibrionaceae	OM27clade	uncultureddelta
2a19c7f7b258d7c73a9d1605d26c2d90	asv.6206	0.833569095344956	Bacteria	Proteobacteria	Gammaproteobacteria	Alteromonadales	Colwelliaceae	Thalassotalea	Thalassomonassp.
2a28739b3218cdd4c006bd5c39ceb124	asv.6212	0.996294514155644	Bacteria	Bacteroidota	Bacteroidia	Flavobacteriales	NS9marinegroup	NS9marinegroup	hydrothermalvent
2a28bdac52110bcd089a5448d6ba12f5	asv.6213	0.972037711200735	Bacteria	Marinimicrobia(SAR406clade)	Marinimicrobia(SAR406clade)	Marinimicrobia(SAR406clade)	Marinimicrobia(SAR406clade)	Marinimicrobia(SAR406clade)	unculturedbacterium
2a3b8df0e7ef665f9cba1d06eb7d1f1b	asv.6221	0.999999964302281	Bacteria	Cyanobacteria	Cyanobacteriia	Chloroplast	Chloroplast	Chloroplast
2a43becd69a839f2a379aaed4ba5a85b	asv.6230	0.945185811338716	Bacteria	Firmicutes	Bacilli	Entomoplasmatales	EntomoplasmatalesIncertaeSedis	CandidatusHepatoplasma	unculturedbacterium
2a48b2bb15527e30786a284fecb03ab7	asv.6233	0.994547248187541	Bacteria	Verrucomicrobiota	Verrucomicrobiae	Opitutales	Puniceicoccaceae	MB11C04marinegroup	unculturedbacterium
2a4e4321ffe17b4d58133c9452f7ec33	asv.6236	0.998858144803667	Bacteria	Proteobacteria	Alphaproteobacteria	SAR11clade	CladeI	CladeIb
2a51ac9a36bb8c072ecf51dc71bdea2c	asv.6238	0.918854560342502	Bacteria	Bacteroidota	Bacteroidia	Cytophagales	Cyclobacteriaceae	uncultured	unculturedFlammeovirgaceae
2a542e1d69e20ca2c1c18c3098d0e766	asv.6240	0.999480494929607	Bacteria	Proteobacteria	Alphaproteobacteria	Rickettsiales	Mitochondria	Mitochondria	unculturedbacterium
2a57655d2ec5ced5285b9cf33d99b87f	asv.6244	0.99842138503148	Bacteria	Proteobacteria	Gammaproteobacteria	Burkholderiales	Oxalobacteraceae	Massilia
2a58984b9741a0026342679ed6f43f6e	asv.6245	0.999490447760727	Bacteria	Proteobacteria	Gammaproteobacteria	Coxiellales	Coxiellaceae	Coxiella	unculturedmarine
2a6920b1dc5d2ae66ed990e924573307	asv.6254	0.999999999983144	Bacteria	Marinimicrobia(SAR406clade)	Marinimicrobia(SAR406clade)	Marinimicrobia(SAR406clade)	Marinimicrobia(SAR406clade)	Marinimicrobia(SAR406clade)
2a6a2b48356fd39e0a1b2e234fad3c4d	asv.6256	0.827510513034589	Bacteria	Bdellovibrionota	Bdellovibrionia	Bdellovibrionales	Bdellovibrionaceae	OM27clade	unculturedmarine
2a7fc66495a199799c4d2c08ed747f3c	asv.6262	0.958845692361178	Bacteria	Cyanobacteria	Cyanobacteriia	Chloroplast	Chloroplast	Chloroplast	unidentifiedrhodophyte
2a816e7529f05239b67efd7efc95981b	asv.6265	0.852027359510647	Bacteria	Bacteroidota	Bacteroidia	Flavobacteriales	Flavobacteriaceae	Formosa	unculturedmarine
2a8e413806955fee51ae29e4bab2178b	asv.6268	0.999640016306473	Bacteria	Cyanobacteria	Cyanobacteriia	Chloroplast	Chloroplast	Chloroplast	unculturedmarine
2a9294e92c382b2aa24fba728bd1204e	asv.6270	0.947672038477472	Bacteria	Proteobacteria	Alphaproteobacteria	Rickettsiales	Rickettsiaceae
2a9983244b05607f9cfac5ef664ac1af	asv.6274	0.824979083475121	Bacteria	Proteobacteria	Alphaproteobacteria	Puniceispirillales	SAR116clade	SAR116clade	unculturedalpha
2a9b871674c09f57dd175031cc7c8336	asv.6277	0.886126230828919	Bacteria	Marinimicrobia(SAR406clade)	Marinimicrobia(SAR406clade)	Marinimicrobia(SAR406clade)	Marinimicrobia(SAR406clade)	Marinimicrobia(SAR406clade)	unculturedbacterium
2aa34cd477e9ef796f303c1cd51530be	asv.6280	0.999998426813293	Bacteria	Chloroflexi	Dehalococcoidia	SAR202clade	SAR202clade	SAR202clade	marinemetagenome
2aa465b4fb884c951cf19434e614aad7	asv.6281	0.993043597916784	Bacteria	Proteobacteria	Alphaproteobacteria	Rickettsiales	Mitochondria	Mitochondria	unculturedbacterium
2aa9a3c6f6965c9b78a271efe8096b99	asv.6284	0.999999943626394	Bacteria	Proteobacteria	Gammaproteobacteria	Piscirickettsiales	Piscirickettsiaceae	CandidatusEndoecteinascidia	unculturedmarine
2ab2a6b5ef585a855572579a6d96cbd4	asv.6290	0.843226075319873	Bacteria	Cyanobacteria	Cyanobacteriia	Chloroplast	Chloroplast	Chloroplast
2abb6a3e06664aa138fbeefd15bf3745	asv.6295	0.987009078752674	Bacteria	Cyanobacteria	Cyanobacteriia
2abfdd2ab634a531986eb9b412e612a3	asv.6299	0.999999999999994	Bacteria	Proteobacteria	Alphaproteobacteria	SAR11clade	CladeIV	CladeIV
2ac23e976536f227a6fdf2064e081a6a	asv.6301	0.864753663547208	Bacteria	Margulisbacteria	Margulisbacteria	Margulisbacteria	Margulisbacteria	Margulisbacteria	unculturedbacterium
2ad166fe7ab2dd2849add9ffc6c7565d	asv.6308	0.99593518931532	Bacteria
2adc60936ab509bdcae7743d9f81304f	asv.6317	0.999901956043303	Bacteria	Proteobacteria	Gammaproteobacteria	Coxiellales	Coxiellaceae	Coxiella
2ae389d1199e614831561bc157eda95c	asv.6322	0.994960556085501	Bacteria	PAUC34f	PAUC34f	PAUC34f	PAUC34f	PAUC34f	unculturedmarine
2ae3b9d3a360cc0e772663fc6ef588a3	asv.6323	0.975542211744296	Bacteria	Cyanobacteria	Cyanobacteriia	Chloroplast	Chloroplast	Chloroplast
2af1059eddaf58275d76af99f5a77d4d	asv.6332	0.730119009888892	Bacteria	Margulisbacteria	Margulisbacteria	Margulisbacteria	Margulisbacteria	Margulisbacteria	unculturedbacterium
2b2308090f1005649c9103f37ec5b3cd	asv.6355	0.991956205427755	Bacteria	Marinimicrobia(SAR406clade)	Marinimicrobia(SAR406clade)	Marinimicrobia(SAR406clade)	Marinimicrobia(SAR406clade)	Marinimicrobia(SAR406clade)	unculturedbacterium
2b58537d958457760cb448aa9bbece6a	asv.6378	0.993918781574435	Bacteria	Proteobacteria	Alphaproteobacteria	Micavibrionales	Micavibrionaceae	uncultured	unculturedbacterium
2b8c347ec5b150b451cca3e15dbc570c	asv.6395	0.999832379893523	Bacteria
2b95a72a80e038e8b0447f83109b92d6	asv.6399	0.943438151522617	Bacteria	Proteobacteria	Alphaproteobacteria	Defluviicoccales	uncultured	uncultured	unidentifiedmarine
2ba2a6ae61d9bdbf9df0a1b1bde5b4a5	asv.6404	0.853852046099445	Bacteria	Bacteroidota	Bacteroidia	Flavobacteriales	Flavobacteriaceae	Flavicella	unculturedbacterium
2ba4e91980d0f886694079fc87fa1166	asv.6406	0.926721141353671	Bacteria	Proteobacteria	Alphaproteobacteria	Rhodospirillales	Magnetospiraceae	uncultured	unculturedbacterium
2ba6193453f57a6df974fb9a5a5549ba	asv.6408	1.00000000000001	Archaea	Thermoplasmatota	Thermoplasmata	MarineGroupII	MarineGroupII	MarineGroupII
2bc078d050ac45bc219585d3957ea7d3	asv.6421	0.946328788369362	Bacteria	Cyanobacteria	Cyanobacteriia	Chloroplast	Chloroplast	Chloroplast
2be35a08901c62b3d5391c7dee65afaa	asv.6440	0.984752314074218	Bacteria	Proteobacteria	Gammaproteobacteria	Cellvibrionales	Spongiibacteraceae	BD1-7clade	unculturedgamma
2becf485a8c2e2a2db4fac93ae975869	asv.6446	0.996117397497697	Bacteria	Proteobacteria	Alphaproteobacteria	SAR11clade	CladeII	CladeII
2bf9fd2b50a80a8f64b08a0097793ed6	asv.6450	0.95119182867247	Bacteria	Bacteroidota	Bacteroidia	Flavobacteriales	NS9marinegroup	NS9marinegroup
2bfab1ef4482677d093a174b6f20793e	asv.6451	0.844911791399906	Bacteria	Proteobacteria	Gammaproteobacteria	Oceanospirillales	Saccharospirillaceae	Oceaniserpentilla	Oceaniserpentillahaliotis
2c05d7e1dd5da942ec7adfde28d1eab4	asv.6454	0.989771053935987	Bacteria	Bacteroidota	Bacteroidia	Flavobacteriales	Flavobacteriaceae	Wenyingzhuangia	Ochrovirgapacifica
2c205f02796c34328a331de04000c94d	asv.6467	0.999999999999862	Bacteria	Cyanobacteria	Cyanobacteriia	Chloroplast	Chloroplast	Chloroplast
2c273eb48db897b33e3c2586c0b1be10	asv.6470	0.780087741392405	Bacteria	SAR324clade(MarinegroupB)	SAR324clade(MarinegroupB)	SAR324clade(MarinegroupB)	SAR324clade(MarinegroupB)	SAR324clade(MarinegroupB)	unculturedmarine
2c416f01382ad7ba06872e149e7e5b28	asv.6485	0.999987627539326	Bacteria	Proteobacteria	Alphaproteobacteria	Puniceispirillales	SAR116clade	SAR116clade
2c461859b7e3d4e95dff26f574eca126	asv.6489	0.832184792559411	Bacteria	Bacteroidota	Bacteroidia	Flavobacteriales	NS9marinegroup	NS9marinegroup	unculturedbacterium
2c5061f3ef8a7c8726d0375e26255227	asv.6492	0.712200702909534	Bacteria	Proteobacteria	Alphaproteobacteria	SAR11clade	CladeIV	CladeIV	unculturedbacterium
2c58fb3cd7af382778c7aac4d37b9b6a	asv.6497	0.999999359354761	Bacteria	Proteobacteria	Gammaproteobacteria	Alteromonadales	Alteromonadaceae	Paraglaciecola
2c5f6694901bb557f7d83e656dfd7f9f	asv.6501	0.999999999690824	Bacteria	Proteobacteria	Alphaproteobacteria	Rhodobacterales	Rhodobacteraceae
2c7436fe21f5b3669688a975c26b8eaf	asv.6512	0.864166139068964	Bacteria	Proteobacteria	Alphaproteobacteria	SAR11clade	CladeI	CladeIa
2c7b7ad124aedfb2f9178084e8d36417	asv.6518	0.760102451062329	Bacteria	Proteobacteria	Gammaproteobacteria	Coxiellales	Coxiellaceae	Coxiella	unculturedbacterium
2c7bffd0168777d0e53c65160ac840f0	asv.6519	0.99245468008162	Bacteria	Bacteroidota	Bacteroidia	Flavobacteriales	Cryomorphaceae	NS10marinegroup	unculturedFlavobacteriia
2c7ee622a086d8ae6b316481225677b4	asv.6523	0.913012970445395	Bacteria	Cyanobacteria	Cyanobacteriia	Chloroplast	Chloroplast	Chloroplast	unculturedmarine
2c854543acfb916917e942b8e5e58c67	asv.6527	0.894822500356408	Bacteria	Proteobacteria	Alphaproteobacteria	Puniceispirillales	SAR116clade	SAR116clade	unculturedalpha
2cb051232e4c3ed7725315e02f4a10e6	asv.6557	0.990812111935589	Bacteria	Proteobacteria	Alphaproteobacteria	Caulobacterales	Hyphomonadaceae	uncultured
2cc73ebab79ae8d816cee41d1574c24d	asv.6568	0.986206393934161	Bacteria	Cyanobacteria	Cyanobacteriia	Chloroplast	Chloroplast	Chloroplast	unidentifiedmarine
2cce05405806bcbdd1a5fd6da1a0dfc7	asv.6571	0.993274322295951	Bacteria	Proteobacteria	Alphaproteobacteria	Rickettsiales	Mitochondria	Mitochondria	unculturedbacterium
2cd753624046f6e1da26ffcca32b6912	asv.6574	0.999980856873688	Bacteria	Proteobacteria	Gammaproteobacteria	Francisellales	Francisellaceae	uncultured	unculturedbacterium
2ce0668d1a46c8f7cf618b6ec62bc69c	asv.6579	0.974870852135011	Bacteria	Proteobacteria	Gammaproteobacteria	Coxiellales	Coxiellaceae	Coxiella	unculturedbacterium
2ceb4a2959d7dce332b6ade9c1ab7079	asv.6585	0.870265091971625	Bacteria	Actinobacteriota	Acidimicrobiia	Microtrichales	Microtrichaceae	Sva0996marinegroup	marinemetagenome
2cf3f1df46225b030b5dd91838079ab0	asv.6588	0.999974633338928	Bacteria	Proteobacteria	Gammaproteobacteria	GammaproteobacteriaIncertaeSedis	UnknownFamily	UnknownFamily	unculturedmarine
2d040ecb3b111f8245cb4fbb9ba7f701	asv.6598	0.999999935106493	Bacteria	Proteobacteria	Alphaproteobacteria	Thalassobaculales	Nisaeaceae	OM75clade
2d05b66143f31175c4d6c3eeadc010d2	asv.6600	0.999999999763697	Bacteria	Proteobacteria	Gammaproteobacteria	Burkholderiales	Comamonadaceae
2d062227ec2fc220e81769650fc8e3ce	asv.6601	0.755126521971137	Bacteria	Proteobacteria	Gammaproteobacteria	KI89Aclade	KI89Aclade	KI89Aclade	unculturedbacterium
2d10a03a0d1323ba805d0f281a70f405	asv.6608	0.999998159453389	Bacteria	Bacteroidota	Bacteroidia	Flavobacteriales	Flavobacteriaceae
2d37db566d85d9ca4130e7d3cdef7857	asv.6627	0.824869361904725	Archaea	Crenarchaeota	Nitrososphaeria	Nitrosopumilales	Nitrosopumilaceae	CandidatusNitrosopelagicus	unculturedmarine
2d432f145973cd80d2dffb793d64261a	asv.6637	0.999999999822908	Bacteria	Cyanobacteria	Cyanobacteriia	Chloroplast	Chloroplast	Chloroplast
2d443dbed88a58dfe012c0c75c9d44e2	asv.6639	0.991614039336466	Bacteria	Cyanobacteria	Cyanobacteriia	Chloroplast	Chloroplast	Chloroplast	Micromonascommoda
2d48ec4f784c74b8a5de3fadbbe380dd	asv.6644	0.731942300435163	Bacteria	Verrucomicrobiota	Kiritimatiellae	Kiritimatiellales	Kiritimatiellaceae	R76-B128	marinemetagenome
2d4a30dee7fbc74f34506c97762649e4	asv.6646	0.762984105158627	Bacteria	Proteobacteria	Alphaproteobacteria
2d5a2b14baa0f792837df2826812487b	asv.6649	0.937624368976613	Bacteria	Proteobacteria	Alphaproteobacteria	Rhodobacterales	Rhodobacteraceae	Ascidiaceihabitans
2d62adb040f1ace245442f09ef93f0ce	asv.6650	0.999168669094166	Bacteria	Proteobacteria	Gammaproteobacteria	Burkholderiales	Nitrosomonadaceae
2d8870ba04e3a729bcd85afac9c6f3f3	asv.6667	0.999171753448398	Bacteria	Bacteroidota	Bacteroidia	Flavobacteriales	NS9marinegroup	NS9marinegroup
2d8f0c77e4030fa752a4bdb19caca449	asv.6672	0.870748813351137	Bacteria	Proteobacteria	Alphaproteobacteria	Rickettsiales	Mitochondria	Mitochondria	unculturedbacterium
2da0e24458903546bcb6b2cbf3d60dfc	asv.6683	0.726093600191417	Bacteria	Actinobacteriota	Acidimicrobiia	Microtrichales	Microtrichaceae	Sva0996marinegroup	unculturedactinobacterium
2db4a0f9aa44720683183be34b071c3f	asv.6703	0.941701628566889	Bacteria	Cyanobacteria	Cyanobacteriia	Chloroplast	Chloroplast	Chloroplast	Stephanopyxisnipponica
2dbeb9e3b59e5bfd1c008959d535fd97	asv.6709	0.987909836001111	Bacteria	Proteobacteria	Alphaproteobacteria	SAR11clade	CladeII	CladeII
2dbfde69328f03c81f648514fb68721c	asv.6710	0.99382842730981	Bacteria	Bdellovibrionota	Oligoflexia	Oligoflexales	uncultured	uncultured	unculturedbacterium
2dbffa6813c3abcec02c2591650c5504	asv.6711	0.743887260486996	Bacteria	Cyanobacteria	Cyanobacteriia	Chloroplast	Chloroplast	Chloroplast	Rhizosoleniaimbricata
2dc020e1c5940aa2ac3f70621008400f	asv.6712	0.996668557755157	Bacteria	Marinimicrobia(SAR406clade)	Marinimicrobia(SAR406clade)	Marinimicrobia(SAR406clade)	Marinimicrobia(SAR406clade)	Marinimicrobia(SAR406clade)	unculturedbacterium
2dc99300b33412621f6112827bbb6b6e	asv.6716	0.999999999997744	Bacteria	Cyanobacteria	Cyanobacteriia	Chloroplast	Chloroplast	Chloroplast
2dda0cf7fe5fd5572f238ac760be6590	asv.6723	1	Archaea	Thermoplasmatota	Thermoplasmata	MarineGroupII	MarineGroupII	MarineGroupII
2ddfcd91636853ea427bfd186377cd65	asv.6727	0.999923547492936	Bacteria	Bdellovibrionota	Bdellovibrionia	Bdellovibrionales	Bdellovibrionaceae	OM27clade	unculturedmarine
2de06ae7b8522d7b1f56ab21fe4a8906	asv.6728	0.99999425350456	Bacteria	Proteobacteria	Alphaproteobacteria	Rhizobiales	Rhizobiaceae	Martelella
2defab250503295d937d7eb75d950311	asv.6740	0.821276208958052	Bacteria	Verrucomicrobiota	Verrucomicrobiae	Arctic97B-4marinegroup	Arctic97B-4marinegroup	Arctic97B-4marinegroup	unculturedorganism
2e28459ea8612bd602c735cbd6e2e938	asv.6767	0.987023247436792	Bacteria	Proteobacteria	Alphaproteobacteria	SAR11clade	uncultured	uncultured	unculturedPelagibacterales
2e2e81552de06ef2d3b61ef4c5576f83	asv.6769	0.936805344901519	Bacteria	Bacteroidota	Bacteroidia	Flavobacteriales	Cryomorphaceae	Vicingus	unculturedCryomorphaceae
2e2f3c61c863f90afcd3406ab573465a	asv.6771	0.999433553876127	Bacteria	Cyanobacteria	Cyanobacteriia	Synechococcales	Cyanobiaceae	ProchlorococcusMIT9313
2e30145a698eb25a0c0dfa9705c0ab32	asv.6773	0.999999999706749	Bacteria	Cyanobacteria	Cyanobacteriia	Chloroplast	Chloroplast	Chloroplast
2e3c6fc71332b82959d91b6615b1cd31	asv.6782	0.940348250730373	Bacteria	Cyanobacteria	Cyanobacteriia	Chloroplast	Chloroplast	Chloroplast	unculturedmarine
2e43f1d05e9f57fdcf6a4c79933c2177	asv.6787	0.999991218367389	Bacteria	Cyanobacteria	Cyanobacteriia	Chloroplast	Chloroplast	Chloroplast	Bathycoccusprasinos
2e51fa0db8d2cf6cabac348e5d568521	asv.6791	0.999737730481923	Bacteria	Cyanobacteria	Cyanobacteriia	Chloroplast	Chloroplast	Chloroplast	Emilianiahuxleyi
2e613fdb77f64647c4150ea419a216de	asv.6800	0.999999999337376	Bacteria	Margulisbacteria	Margulisbacteria	Margulisbacteria	Margulisbacteria	Margulisbacteria	unculturedbacterium
2e62ead456428933d4fa9e8d5ac85fc1	asv.6804	0.98384278594548	Bacteria	Cyanobacteria	Cyanobacteriia	Chloroplast	Chloroplast	Chloroplast
2e6ab6a266656a72ddf537c3099a49e5	asv.6809	0.999999999997098	Bacteria	Marinimicrobia(SAR406clade)	Marinimicrobia(SAR406clade)	Marinimicrobia(SAR406clade)	Marinimicrobia(SAR406clade)	Marinimicrobia(SAR406clade)
2e81aca028db52c7fb15a8eb835ef9eb	asv.6825	0.999999999461126	Bacteria	Proteobacteria	Alphaproteobacteria	Puniceispirillales	SAR116clade
2ebf936d692d18900aa2e06c75e9f098	asv.6852	0.999999999973697	Bacteria	Cyanobacteria	Cyanobacteriia	Chloroplast	Chloroplast	Chloroplast
2ed19ad453c34861d8d6166bc8c5d973	asv.6867	0.990850947540606	Bacteria	Proteobacteria	Alphaproteobacteria	Rickettsiales	Mitochondria	Mitochondria	unculturedbacterium
2ee02f189d93b0c9434593f291d70e44	asv.6878	0.704737614908176	Bacteria	Proteobacteria	Gammaproteobacteria	SAR86clade	SAR86clade	SAR86clade	unculturedbacterium
2ee97494afa6f27a8f5496c3a33e6e51	asv.6885	0.999999999995116	Bacteria	Marinimicrobia(SAR406clade)	Marinimicrobia(SAR406clade)	Marinimicrobia(SAR406clade)	Marinimicrobia(SAR406clade)	Marinimicrobia(SAR406clade)
2eeab91ff7a0f60ff331f4e1f1e4c70d	asv.6887	0.976397829139485	Bacteria	Marinimicrobia(SAR406clade)	Marinimicrobia(SAR406clade)	Marinimicrobia(SAR406clade)	Marinimicrobia(SAR406clade)	Marinimicrobia(SAR406clade)	unculturedmarine
2ef01706c79a9d7905805e6b9b462469	asv.6890	0.85032309567077	Bacteria	Bdellovibrionota	Oligoflexia	Oligoflexales	uncultured	uncultured	unculturedbacterium
2ef1eca66f9674dc7fc11f01fb1b5732	asv.6891	0.999974585503401	Bacteria	Bacteroidota	Bacteroidia	Flavobacteriales	Flavobacteriaceae	NS4marinegroup
2ef2da955181020bf7389eb78483651f	asv.6892	0.829277639757642	Bacteria	Proteobacteria	Alphaproteobacteria	SAR11clade	CladeII	CladeII
2ef45774012a2c4a22136f280898abb6	asv.6894	0.999971184365551	Bacteria	Proteobacteria	Alphaproteobacteria	Rickettsiales
2f1b0dd03832c327beb7470f25439b7d	asv.6910	0.999198458715082	Bacteria	Bacteroidota	Bacteroidia	Flavobacteriales	Cryomorphaceae	uncultured	unculturedOwenweeksia
2f22f16d009993c5ce29f782317bcc8c	asv.6915	0.87516650666197	Bacteria	Verrucomicrobiota	Verrucomicrobiae	Opitutales	Puniceicoccaceae	Coraliomargarita	unculturedPuniceicoccaceae
2f245a0050c24d270468f210faf0f67a	asv.6917	0.731249619840094	Bacteria	Proteobacteria	Gammaproteobacteria	HOC36	HOC36	HOC36	unculturedmarine
2f40337e415f2ac5ace3b30657a80109	asv.6934	0.861345830107652	Bacteria	Proteobacteria	Alphaproteobacteria	SAR11clade	CladeII	CladeII
2f49380b1aae21299cd9eaf4244b8c29	asv.6940	0.998996928042527	Bacteria	Bacteroidota	Bacteroidia	Chitinophagales	Saprospiraceae	Lewinella	unculturedmarine
2f52bfb075d038a1b72a4dd9d53a01e8	asv.6944	0.999999999996438	Bacteria	Cyanobacteria	Cyanobacteriia	Chloroplast	Chloroplast	Chloroplast
2f540cc561965367e3efa6e1e8f69be0	asv.6946	0.998908636369927	Bacteria	Bdellovibrionota	Bdellovibrionia	Bacteriovoracales	Bacteriovoracaceae	Peredibacter	unculturedPeredibacter
2f5d81646f6fc8afd1a95c7d8ee35600	asv.6952	0.999987377039223	Bacteria	Proteobacteria	Gammaproteobacteria	KI89Aclade	KI89Aclade	KI89Aclade	unculturedbacterium
2f5e125d72dd8d9bb86299387407693b	asv.6954	0.999999999990883	Bacteria	Marinimicrobia(SAR406clade)	Marinimicrobia(SAR406clade)	Marinimicrobia(SAR406clade)	Marinimicrobia(SAR406clade)	Marinimicrobia(SAR406clade)
2f5e150e965b9b3f07a3f9f06dfba2b4	asv.6955	0.879585280690017	Bacteria	SAR324clade(MarinegroupB)	SAR324clade(MarinegroupB)	SAR324clade(MarinegroupB)	SAR324clade(MarinegroupB)	SAR324clade(MarinegroupB)	unculturedmarine
2f6237ba18914a328d59ddd8f4359315	asv.6959	0.970578898434327	Bacteria	Bacteroidota	Bacteroidia	Flavobacteriales	Flavobacteriaceae	NS4marinegroup	unculturedFlavobacteriia
2f665018365a37f3ca55c4dbcdf438d4	asv.6963	0.710673705553694	Bacteria	Cyanobacteria	Cyanobacteriia	Chloroplast	Chloroplast	Chloroplast
2f7b7944ca52ab9705f3e46a6c2e505f	asv.6972	0.999999999999995	Bacteria	Proteobacteria	Alphaproteobacteria	SAR11clade
2f8410af511cfafa6f176e339cc1c81c	asv.6977	0.997305732376082	Bacteria	Proteobacteria	Gammaproteobacteria	Ga0077536	Ga0077536	Ga0077536	unculturedbacterium
2f852267cfee0099d091182b2965735c	asv.6979	0.999999999595277	Bacteria	Bacteroidota	Bacteroidia	Chitinophagales	Saprospiraceae	Aureispira
2f8f9c2423cb76f5d0299e9cfd671626	asv.6983	0.980831104712388	Bacteria	Proteobacteria	Gammaproteobacteria	Burkholderiales	Nitrosomonadaceae
2fadc708996800679d1b069f0ae84ec7	asv.7005	0.976375496243626	Bacteria	Bacteroidota	Bacteroidia	Cytophagales	Cyclobacteriaceae	Ekhidna	unculturedbacterium
2fb2f52631f22a9b84fc46c154c871ea	asv.7010	0.787092768865084	Bacteria
2fb5ee518552de6595a6dde07e30b0ab	asv.7013	0.905381722687679	Bacteria	Desulfobacterota	Desulfuromonadia
2fb663b977f76d53f97ec17b9b8558e2	asv.7014	0.99999999061464	Bacteria	Margulisbacteria	Margulisbacteria	Margulisbacteria	Margulisbacteria	Margulisbacteria	unculturedbacterium
2fc14f15ff4d8d0c289c00ec047ffa16	asv.7020	0.989041764815744	Bacteria
2fc57e79de44ed1f662497532b95668f	asv.7027	0.999889429932277	Bacteria	Proteobacteria	Alphaproteobacteria	Defluviicoccales	uncultured	uncultured	unidentifiedmarine
2fcdc8aca832592082c9d4b5ad34838b	asv.7031	0.9999994771808	Bacteria	Cyanobacteria	Cyanobacteriia	Chloroplast	Chloroplast	Chloroplast
2fcf9a345603831a50471edc7e7b21ba	asv.7032	0.842280449558517	Bacteria	Cyanobacteria	Cyanobacteriia	Chloroplast	Chloroplast	Chloroplast	unculturedmarine
2fcfc27880f3a8fbdce5b6d1133dab92	asv.7033	0.999995972142483	Bacteria	Bacteroidota	Bacteroidia	Cytophagales	Cyclobacteriaceae	uncultured	unculturedFlammeovirgaceae
2fe04036bb6d1b14e06587f6b6f22966	asv.7041	0.974691924303405	Bacteria	Verrucomicrobiota	Verrucomicrobiae	Opitutales	Puniceicoccaceae	Coraliomargarita	unculturedbacterium
2fe9c29e122d97078f1b5a16a85cb261	asv.7045	0.99962022612301	Bacteria	Cyanobacteria	Cyanobacteriia	Synechococcales	Cyanobiaceae	ProchlorococcusMIT9313
2feb14a5c2d9980b38ac65e3f18e893d	asv.7046	0.999158281243739	Bacteria	Cyanobacteria	Cyanobacteriia	Chloroplast	Chloroplast	Chloroplast	Crustomastixstigmatica
2ff07e0e84e4d2ef607253d8fc62d248	asv.7050	0.999995363840688	Bacteria	Bacteroidota	Bacteroidia	Flavobacteriales	NS9marinegroup	NS9marinegroup
2ff0a172c72d96fac751f72b803c6ee7	asv.7051	0.943801507302808	Bacteria	SAR324clade(MarinegroupB)	SAR324clade(MarinegroupB)	SAR324clade(MarinegroupB)	SAR324clade(MarinegroupB)	SAR324clade(MarinegroupB)	unculturedSAR324
2fff5fd32fb0d8315d2a76ad77e37158	asv.7062	0.99747625540178	Bacteria	Proteobacteria	Alphaproteobacteria	Rickettsiales	Mitochondria	Mitochondria	unculturedbacterium
30014a5c8e66e04af065f1bc55b833c6	asv.7063	0.86253951643342	Bacteria	Marinimicrobia(SAR406clade)	Marinimicrobia(SAR406clade)	Marinimicrobia(SAR406clade)	Marinimicrobia(SAR406clade)	Marinimicrobia(SAR406clade)	unculturedbacterium
30086ad4b542d0d56e17beac580fed85	asv.7069	0.987396646190563	Bacteria	Bacteroidota	Bacteroidia	Flavobacteriales	Crocinitomicaceae	Fluviicola	unculturedFlavobacterium
300945a13ba328715d5f6b7878d252d2	asv.7070	0.999973993815635	Bacteria	Actinobacteriota	Acidimicrobiia	Microtrichales	Ilumatobacteraceae	Ilumatobacter
30102d200a18df4504fa809438b1e7d5	asv.7073	0.999999999999761	Bacteria	Proteobacteria	Alphaproteobacteria	Rhodospirillales	AEGEAN-169marinegroup	AEGEAN-169marinegroup
3028c01ab093138d1df1e53ea383389f	asv.7085	0.99999976081855	Bacteria	Proteobacteria	Gammaproteobacteria
302c1266eea1521af00eb9e26491e3f3	asv.7087	0.920532921654271	Bacteria	Proteobacteria	Alphaproteobacteria	SAR11clade	CladeII	CladeII
304e49dfdfb4b53955ab1d3eef8d3cb4	asv.7099	0.987712527969603	Bacteria	Proteobacteria	Gammaproteobacteria	Coxiellales	Coxiellaceae	Coxiella	metagenome
304f5043c582878c267a9cf416082b55	asv.7100	0.797420972306493	Bacteria	Cyanobacteria	Cyanobacteriia	Chloroplast	Chloroplast	Chloroplast	Phalacromamitra
3068a88d41cad5533611de36cc874d66	asv.7113	0.999999976181618	Bacteria	Verrucomicrobiota	Verrucomicrobiae	Verrucomicrobiales	Rubritaleaceae	Rubritalea
306b0afadc99f444083734b3dff5ee27	asv.7114	0.862564557951605	Bacteria	Proteobacteria	Gammaproteobacteria	GammaproteobacteriaIncertaeSedis	UnknownFamily	UnknownFamily	unculturedbacterium
30738b383fbc642a7e6661c381530546	asv.7120	0.898168231206614	Bacteria	Cyanobacteria	Cyanobacteriia	Chloroplast	Chloroplast	Chloroplast	Virgulinellafragilis
307653c25a9f04e893eaf695a4c0b9f2	asv.7124	0.715476742702426	Bacteria	Bacteroidota	Bacteroidia	Flavobacteriales	NS9marinegroup	NS9marinegroup	unculturedBacteroidetes
3078b5389bb702e559d44d61632b3766	asv.7126	0.90907575780458	Bacteria	Proteobacteria	Alphaproteobacteria	Rhodobacterales	Rhodobacteraceae	Paracoccus
3079fb436f3e68ae9bacabfa256cc452	asv.7128	0.996051178572752	Bacteria	Proteobacteria	Gammaproteobacteria
3085618823322a48572a6f5cf7945433	asv.7133	0.987277796723436	Bacteria	Cyanobacteria	Cyanobacteriia	Chloroplast	Chloroplast	Chloroplast	Aureococcusanophagefferens
308daac2cf59d65226deb6a78f6fad56	asv.7139	0.8912709549366	Bacteria	Bacteroidota	Bacteroidia	Flavobacteriales	NS9marinegroup	NS9marinegroup	unculturedmarine
30904ccc8decbaffefb7ccaa4b70a538	asv.7141	0.756848623585103	Bacteria	Proteobacteria
30a3014520b520f6570ce5f65d4a8252	asv.7152	0.999826888987231	Bacteria	Proteobacteria	Gammaproteobacteria	Vibrionales	Vibrionaceae	Enterovibrio
30b7c8becd92784ceceda3efd728a58b	asv.7169	0.988019663317329	Bacteria	Cyanobacteria	Cyanobacteriia	Chloroplast	Chloroplast	Chloroplast	Mantoniellasquamata
30b920e28af8712aa96aabbe1efc295b	asv.7171	0.832369006175334	Bacteria	Proteobacteria	Alphaproteobacteria	Puniceispirillales	uncultured	uncultured	unculturedbacterium
30e4fea25a073aae1bf5383469362989	asv.7196	0.999999999823455	Bacteria	Cyanobacteria	Cyanobacteriia	Chloroplast	Chloroplast	Chloroplast
30edb4e56bd7193dc27d39ae7ed28e9a	asv.7199	0.999999988262204	Bacteria	Proteobacteria	Alphaproteobacteria	Rickettsiales	Mitochondria	Mitochondria	unculturedbacterium
30ee95f4e13ab5a524780aadd903f077	asv.7200	0.999999999999994	Bacteria	Cyanobacteria	Cyanobacteriia	Chloroplast	Chloroplast	Chloroplast
30fd635914ec47e98907b312b85cba95	asv.7211	0.999999999745973	Bacteria	Cyanobacteria	Cyanobacteriia	Chloroplast	Chloroplast	Chloroplast
3114f421950c14d0fee4393f6dcec04d	asv.7220	0.711012949460327	Bacteria	Cyanobacteria	Cyanobacteriia	Chloroplast	Chloroplast	Chloroplast
31244ecf6d0594af5b6d5e9d3e9d1240	asv.7227	0.986070340331297	Bacteria	Proteobacteria	Gammaproteobacteria	Coxiellales	Coxiellaceae	Coxiella	unculturedbacterium
312cf6cc6fd794b5459693c69a65c6dd	asv.7234	0.764524684070069	Bacteria	Actinobacteriota	Acidimicrobiia	Microtrichales	Microtrichaceae	Sva0996marinegroup	unculturedmarine
31352560db75b2ab8b56e7694f36df22	asv.7239	0.855028018853964	Bacteria	Proteobacteria	Alphaproteobacteria
31425ec5b091d7a1aab1b293b4bda9ce	asv.7247	0.999999999999279	Bacteria	Cyanobacteria	Cyanobacteriia	Chloroplast	Chloroplast	Chloroplast
315030901461d87611e5f7bcddc453c7	asv.7257	0.999999998636001	Bacteria	Proteobacteria	Gammaproteobacteria	Oceanospirillales	Endozoicomonadaceae	Endozoicomonas
315b806554668984cd9249135e076962	asv.7262	1.00000000000001	Bacteria	Actinobacteriota	Acidimicrobiia	Actinomarinales	Actinomarinaceae	CandidatusActinomarina
315cb56724619f962cb6258b10d758b3	asv.7264	0.999999995921049	Bacteria	Proteobacteria	Gammaproteobacteria	Oceanospirillales	Pseudohongiellaceae	Pseudohongiella
316bf0b346a540db197fd7c2ad414bdd	asv.7275	0.709876288272523	Bacteria	Proteobacteria	Alphaproteobacteria	SAR11clade	CladeII	CladeII
316e9f32523d08a4aa4d8e29f52b6871	asv.7278	0.999999996382826	Bacteria	Cyanobacteria	Cyanobacteriia	Chloroplast	Chloroplast	Chloroplast	Chloropiconprimus
317710618068a843e4c4817f46e217d1	asv.7282	0.927467101839757	Bacteria	Cyanobacteria	Cyanobacteriia	Chloroplast	Chloroplast	Chloroplast	unculturedprymnesiophyte
318b0203e3af6dc744166aaf8c48b31f	asv.7297	0.963869058731433	Bacteria	Proteobacteria	Alphaproteobacteria	SAR11clade	CladeI	CladeIb
319002880ce1f03cdfb67e17efa37c75	asv.7299	0.960836598827119	Bacteria	Proteobacteria	Alphaproteobacteria	Rhodobacterales	Rhodobacteraceae	uncultured
3196bc82f5a5ddf5efff5dfd48579b60	asv.7301	0.999999377660063	Bacteria	Planctomycetota	Planctomycetes	Planctomycetales	Schlesneriaceae	Planctopirus
319e372ebdadfc9a696ed1ac7c6e9cd3	asv.7306	0.997956449484624	Bacteria	Proteobacteria	Gammaproteobacteria	OM182clade	OM182clade	OM182clade	unculturedmarine
31a6e2642b101b752189c5f77f86b643	asv.7311	0.992880431508448	Bacteria	Proteobacteria	Gammaproteobacteria	GammaproteobacteriaIncertaeSedis	UnknownFamily	UnknownFamily	unculturedbacterium
31b4fe4dafc38a232d625de732d67c68	asv.7326	0.999813508942629	Bacteria	Proteobacteria	Alphaproteobacteria	Rickettsiales	Mitochondria	Mitochondria	unculturedbacterium
31b65cf264b1a8cef324a4ced2b07c79	asv.7328	0.995557045553934	Bacteria	Marinimicrobia(SAR406clade)	Marinimicrobia(SAR406clade)	Marinimicrobia(SAR406clade)	Marinimicrobia(SAR406clade)	Marinimicrobia(SAR406clade)	marinemetagenome
31b6989bbeac55484f4e6ce148adbe40	asv.7329	0.988099551159727	Bacteria	Proteobacteria	Alphaproteobacteria	Rickettsiales	S25-593	S25-593	unculturedmarine
31c5f37615c71f6a4a4276f5f8bcacf9	asv.7337	0.992911460668491	Bacteria	Verrucomicrobiota	Verrucomicrobiae	Verrucomicrobiales	Rubritaleaceae	Roseibacillus	unculturedmarine
31c730d916cab2592f86c8c4500f721d	asv.7338	0.945221537458363	Archaea	Thermoplasmatota	Thermoplasmata	MarineGroupII	MarineGroupII	MarineGroupII	marinemetagenome
31cdc80749c68444967558c828edd101	asv.7341	0.813485920156744	Bacteria	Proteobacteria	Alphaproteobacteria
31ce08d0a428b05170c04a3bbf4c8be0	asv.7342	0.800336236823381	Bacteria	Proteobacteria	Gammaproteobacteria	Francisellales	Francisellaceae	uncultured	unculturedbacterium
31d040fe4a7037cebc869e213d46ab32	asv.7343	0.999987026615831	Bacteria	Nitrospinota	Nitrospinia	Nitrospinales	Nitrospinaceae	Nitrospina
31d144644e3a721b4218bf6251fec454	asv.7344	0.790123703597095	Bacteria	Campilobacterota	Campylobacteria	Campylobacterales	Arcobacteraceae	Poseidonibacter
31e84a99b6f92a1fdc33825fb303ad43	asv.7354	0.999999999993502	Bacteria	Bacteroidota	Bacteroidia	Flavobacteriales	NS9marinegroup	NS9marinegroup
31e9efe63fc5a68f1815d2d5fe9b3019	asv.7356	0.757140195400178	Bacteria	Proteobacteria	Gammaproteobacteria	OM182clade	OM182clade	OM182clade	unculturedgamma
31f18280654c3b734dc52067fad44df7	asv.7362	0.901805479002147	Bacteria	Verrucomicrobiota	Verrucomicrobiae	Verrucomicrobiales	Rubritaleaceae	Roseibacillus	unculturedmarine
31f1c6b0fc2ac518e94e7cadfe7f28a1	asv.7363	0.993909927401191	Bacteria	Cyanobacteria	Cyanobacteriia	Synechococcales	Cyanobiaceae	ProchlorococcusMIT9313
31f321fda1d34d4afe2f891a2ff88019	asv.7365	0.97702698775079	Bacteria	Proteobacteria	Gammaproteobacteria	Oceanospirillales	Nitrincolaceae	uncultured	unculturedbacterium
31fbf28e43d4d9c6f66db2ab81dc7451	asv.7371	1	Bacteria	Cyanobacteria	Cyanobacteriia	Chloroplast	Chloroplast	Chloroplast
31fbfc16db278b805f3618a660e0de24	asv.7372	0.999999999864608	Bacteria	Bacteroidota	Bacteroidia	Sphingobacteriales	Sphingobacteriaceae	Sphingobacterium
3203b558abc05278fda9bbf69fc34b06	asv.7377	0.734649792415602	Bacteria	Proteobacteria	Alphaproteobacteria	Puniceispirillales	SAR116clade	SAR116clade	unculturedmarine
323d48ad048d27af536c814142d07959	asv.7407	0.945650529970115	Bacteria	Proteobacteria	Gammaproteobacteria	Alteromonadales	Alteromonadaceae	Alteromonas
3241f8ddf3a183417d9e724a5a64d9f8	asv.7412	0.999999999994539	Bacteria	Proteobacteria	Gammaproteobacteria	Alteromonadales	Alteromonadaceae
324921d9eefb325adc4b0ed3f77ec62c	asv.7417	0.857944068937479	Bacteria	Proteobacteria	Gammaproteobacteria	Cellvibrionales	Halieaceae	Parahaliea	unculturedgamma
324f5d1ddd71b93153a78c27eb423dfc	asv.7419	0.850305365759186	Bacteria	Bacteroidota	Bacteroidia	Cytophagales	Cyclobacteriaceae	uncultured	unculturedbacterium
32625fd69f3e5d202b232828d0d00819	asv.7430	0.780164836645159	Bacteria	Bacteroidota	Bacteroidia	Flavobacteriales	Crocinitomicaceae	Fluviicola	unculturedbacterium
32656511b22c19eeca583b7a2fbc3c54	asv.7432	0.98992934845854	Bacteria	Bacteroidota	Bacteroidia	Flavobacteriales	Flavobacteriaceae	NS5marinegroup	marinemetagenome
32745deba07f0bf56e1263a238da8415	asv.7437	0.97206831575336	Bacteria	Proteobacteria	Alphaproteobacteria	SAR11clade	CladeI	CladeIb
3275d19df5daf1bce9516594d4db4afd	asv.7439	0.723117422436783	Bacteria	Proteobacteria	Alphaproteobacteria	Defluviicoccales	uncultured	uncultured	unidentifiedmarine
3275dc3f6dd62d1536b0dd569be664fc	asv.7440	0.999999999999714	Bacteria	Cyanobacteria	Cyanobacteriia	Chloroplast	Chloroplast	Chloroplast
3276e48a282660cad4e88609b183d515	asv.7441	0.970857967215597	Bacteria	Marinimicrobia(SAR406clade)	Marinimicrobia(SAR406clade)	Marinimicrobia(SAR406clade)	Marinimicrobia(SAR406clade)	Marinimicrobia(SAR406clade)	hydrothermalvent
3277177efad4a21086a996e74aeb2020	asv.7442	0.990242971047059	Bacteria	Proteobacteria	Alphaproteobacteria	Rhodobacterales	Rhodobacteraceae	Pseudophaeobacter
32921e223f3454734960fc7d4b350006	asv.7450	0.722337637835803	Bacteria	Proteobacteria	Gammaproteobacteria	Cellvibrionales	Halieaceae	OM60(NOR5)clade	unculturedbacterium
32a1de2e50f861d3faa0a10359894288	asv.7465	0.999946784054692	Bacteria	Dadabacteria	Dadabacteriia	Dadabacteriales	Dadabacteriales	Dadabacteriales	marinemetagenome
32a7bd5b9e8b277c8dac84311796443d	asv.7471	0.999143870395754	Bacteria	Proteobacteria	Alphaproteobacteria	Defluviicoccales	uncultured	uncultured	unidentifiedmarine
32b9b048f2290e4d36aed52441a0e026	asv.7479	0.999861985723861	Bacteria	Proteobacteria	Gammaproteobacteria	Ectothiorhodospirales	Ectothiorhodospiraceae	uncultured	unculturedmarine
32c08246a55526f95537f2be771e5adb	asv.7484	1	Archaea	Thermoplasmatota	Thermoplasmata	MarineGroupII	MarineGroupII	MarineGroupII
32c9e690a26060aa4e7640c77ff28423	asv.7489	0.999999999999153	Bacteria	Proteobacteria	Alphaproteobacteria	Puniceispirillales	SAR116clade	SAR116clade
32d20a94849ef772fc4d1a85cf78539b	asv.7497	0.998654213048563	Bacteria	Proteobacteria	Alphaproteobacteria	SAR11clade	CladeI	CladeIa
32debaa2edfdd6b9fcefff9d65ff740f	asv.7503	0.954458630758732	Bacteria	Chloroflexi	Dehalococcoidia	SAR202clade	SAR202clade	SAR202clade	unculturedChloroflexi
32e0e8e1104ffc95ca017eaa6769f50e	asv.7504	0.805399799913298	Bacteria	Cyanobacteria	Cyanobacteriia	Chloroplast	Chloroplast	Chloroplast	unculturedprymnesiophyte
32e44411eaaf51d2af95341474e2aa31	asv.7507	0.999999999994366	Bacteria	Bacteroidota	Bacteroidia	Flavobacteriales	NS9marinegroup	NS9marinegroup
32e6a57eaefa52a9c3e5fa8e5d2ddb41	asv.7508	0.833996287687657	Bacteria	Cyanobacteria	Cyanobacteriia	Chloroplast	Chloroplast	Chloroplast	unculturedbacterium
32e77ba5950596c9a5471f91b13f9381	asv.7509	0.999996248291437	Bacteria	Bdellovibrionota	Bdellovibrionia	Bdellovibrionales	Bdellovibrionaceae	OM27clade
32ef741441aaaf55374574eb1b7fc988	asv.7512	0.831624981652171	Bacteria	Proteobacteria	Alphaproteobacteria	Rickettsiales	Mitochondria	Mitochondria	unculturedbacterium
32f4b06a73ac4b1721812268c43377ae	asv.7515	0.997061203571666	Bacteria	Proteobacteria	Alphaproteobacteria	SAR11clade	CladeII	CladeII
32f67c6b5b223b39fb5ff6569e2218aa	asv.7516	0.999999998465285	Bacteria	Cyanobacteria	Cyanobacteriia	Chloroplast	Chloroplast	Chloroplast
33011d7318204ab3b7163f4d0f4770e4	asv.7519	0.999999999999992	Bacteria	Proteobacteria	Alphaproteobacteria	SAR11clade	CladeIII	CladeIII
33013c6a9ff2163f225f9e8977c599c8	asv.7520	0.99999949557997	Bacteria	Bacteroidota	Bacteroidia	Flavobacteriales	Flavobacteriaceae	NS5marinegroup
33190c048d228d319a942156a553d822	asv.7531	0.770636578363163	Bacteria	Proteobacteria	Gammaproteobacteria	SAR86clade	SAR86clade	SAR86clade	unculturedbacterium
3321ad5652ec944aba03c4f0436c3efd	asv.7538	0.999946909475101	Bacteria
333b52631536d46e7daefd398ae17a04	asv.7551	0.714495854637177	Bacteria	Proteobacteria	Alphaproteobacteria	Rickettsiales	Mitochondria	Mitochondria
333ba637302d4cc452d5d3bec7619d20	asv.7552	0.999999999999988	Bacteria	Cyanobacteria	Cyanobacteriia	Chloroplast	Chloroplast	Chloroplast
3343044e3b8beb4e8aca27d45a9c89c1	asv.7556	0.999615871046072	Bacteria	Cyanobacteria	Cyanobacteriia	Chloroplast	Chloroplast	Chloroplast	unidentifiedmarine
33437c0c87e655aded7180203979f966	asv.7557	0.999835213137919	Bacteria	Bacteroidota	Bacteroidia	Chitinophagales	uncultured	uncultured	unculturedSphingobacteriia
334feb949bba92d67ce2d15e5517f30d	asv.7565	1.00000000000001	Bacteria	Cyanobacteria	Cyanobacteriia	Chloroplast	Chloroplast	Chloroplast
3362b131edf5acd2da2c920602a290a5	asv.7575	0.957108314925349	Bacteria	Bacteroidota	Bacteroidia	Flavobacteriales	NS9marinegroup	NS9marinegroup	unculturedmarine
336e88c81f180b68f6657099abbc42d6	asv.7584	0.959260344958111	Bacteria	Proteobacteria	Alphaproteobacteria	Rhodobacterales	Rhodobacteraceae	Ascidiaceihabitans
33710095af4d10c80e36a6e6cb82bae3	asv.7586	0.986015457247699	Bacteria	Cyanobacteria	Cyanobacteriia	Chloroplast	Chloroplast	Chloroplast	Aureococcusanophagefferens
339277019fe12bc3cac9b8895e27d5cc	asv.7612	0.999999999999749	Bacteria	Verrucomicrobiota	Verrucomicrobiae	Opitutales	Puniceicoccaceae	MB11C04marinegroup
339c91b9fa2c7213670bfa6922293ebc	asv.7616	0.999932237448961	Bacteria	Cyanobacteria	Cyanobacteriia	Chloroplast	Chloroplast	Chloroplast
33a294d2ecfee501f4512d0dadec476f	asv.7620	0.845634843819501	Bacteria	Proteobacteria	Gammaproteobacteria	Coxiellales	Coxiellaceae	Coxiella
33a2d9530c3e8aa3490c61e982c8267d	asv.7621	1.00000000000001	Bacteria	Proteobacteria	Alphaproteobacteria	SAR11clade
33a5f26aae08d8c041071c5856c4c596	asv.7625	0.975207109868955	Bacteria	Proteobacteria	Alphaproteobacteria	Rickettsiales	S25-593	S25-593	unculturedmarine
33c347ebd83a1fb1a7d5b24d7e6971fd	asv.7646	0.91113111924776	Bacteria	Proteobacteria	Alphaproteobacteria	Rickettsiales	Mitochondria	Mitochondria	unculturedbacterium
33c645448a50f7f574ebe7aea70418c3	asv.7647	0.912945514711328	Bacteria	Proteobacteria	Gammaproteobacteria	KI89Aclade	KI89Aclade	KI89Aclade	unculturedbacterium
33cdca6a7f0094d82bcd25e82fcebb58	asv.7649	0.945719703760499	Bacteria	Proteobacteria	Gammaproteobacteria	Burkholderiales	Alcaligenaceae	Verticiella	unculturedbacterium
33d07e93e11ca213e03bc2cfe2450f45	asv.7650	0.85739766299203	Bacteria	Bacteroidota	Bacteroidia	Chitinophagales	Saprospiraceae	uncultured	unculturedmarine
33d0b657d38b5d73e995c857cfe1a9ca	asv.7651	0.999999999999952	Bacteria	Cyanobacteria	Cyanobacteriia	Chloroplast	Chloroplast	Chloroplast
33e5bf2ecc167a1404674103bf083a10	asv.7663	0.737866426818547	Bacteria	Proteobacteria	Alphaproteobacteria	Rickettsiales	Fokiniaceae	MD3-55
33fc6b48715b25ec074e9133cecb4732	asv.7680	1.00000000000001	Archaea	Thermoplasmatota	Thermoplasmata	MarineGroupII	MarineGroupII	MarineGroupII
34178fed607a631f7a37c6b2b70ca571	asv.7695	0.999999999996737	Bacteria	Cyanobacteria	Cyanobacteriia	Chloroplast	Chloroplast	Chloroplast
341e4bfa50206f2d382df0b8685de948	asv.7699	0.934092438547914	Bacteria	Proteobacteria	Gammaproteobacteria	Oceanospirillales	Kangiellaceae	Kangiella	Kangiellageojedonensis
343bd64dc78b605b5b736655c6f70e01	asv.7716	0.99945837150557	Bacteria	Proteobacteria	Alphaproteobacteria	Rickettsiales	Mitochondria	Mitochondria	unculturedbacterium
344089ebc509c879da59f936bf57322d	asv.7719	0.996400076243619	Bacteria	Marinimicrobia(SAR406clade)	Marinimicrobia(SAR406clade)	Marinimicrobia(SAR406clade)	Marinimicrobia(SAR406clade)	Marinimicrobia(SAR406clade)	unidentifiedmarine
3441b17a0225ade1cf15e7da0f1cdf18	asv.7721	0.971563111496131	Bacteria	Cyanobacteria	Cyanobacteriia	Chloroplast	Chloroplast	Chloroplast	unculturedmarine
34430b790a9deefa258b4644c0c54e02	asv.7723	0.997772985748197	Bacteria	Proteobacteria	Alphaproteobacteria	Rhodospirillales	Terasakiellaceae	uncultured	unculturedbacterium
34498d6e67495fdec353adc869bc7951	asv.7727	0.914105146745882	Bacteria	Proteobacteria	Alphaproteobacteria	Rhodobacterales	Rhodobacteraceae	uncultured	marinemetagenome
3460e990787c48c281acccf2165562c2	asv.7739	0.983652715459658	Bacteria	Bacteroidota	Bacteroidia	Flavobacteriales	Cryomorphaceae	uncultured
346156877f20fa84460057ee3c1a7bf0	asv.7740	0.999999951920402	Bacteria	Bacteroidota	Bacteroidia	Chitinophagales	uncultured	uncultured	unculturedSphingobacteriia
3464b2df15836c0b61044366aafb0bb7	asv.7744	0.904549770978032	Bacteria	Proteobacteria	Gammaproteobacteria	Cellvibrionales	Spongiibacteraceae	BD1-7clade
3468430277ce2317dec6f413dcfaa03e	asv.7748	0.754761990592206	Bacteria	Proteobacteria	Alphaproteobacteria	Rhodobacterales	Rhodobacteraceae	Ascidiaceihabitans
34723378ee044f8c0a63418b07b75f50	asv.7756	0.999999999987011	Bacteria	Cyanobacteria	Cyanobacteriia	Chloroplast	Chloroplast	Chloroplast	marinemetagenome
347c47daabbc6630d1605dd81aa134e4	asv.7765	0.999791769122926	Bacteria	Cyanobacteria	Cyanobacteriia	Chloroplast	Chloroplast	Chloroplast
347e2bca54edf4a6fbf83cd3c953e4d1	asv.7766	0.81051924519437	Bacteria	Proteobacteria	Alphaproteobacteria	Rhodospirillales	uncultured	uncultured	unculturedbacterium
349945f90bd5095ffc9ffa6789d442fa	asv.7784	0.999655788526488	Bacteria	Proteobacteria	Alphaproteobacteria	Rickettsiales	Mitochondria	Mitochondria	unculturedbacterium
34a0c932880ca6055e87a434692b2582	asv.7790	0.953839525850562	Bacteria	Cyanobacteria	Cyanobacteriia	Chloroplast	Chloroplast	Chloroplast	unculturedmarine
34ada28ce42ca20f23b33af3c64bca48	asv.7800	0.93566169120908	Bacteria	Marinimicrobia(SAR406clade)	Marinimicrobia(SAR406clade)	Marinimicrobia(SAR406clade)	Marinimicrobia(SAR406clade)	Marinimicrobia(SAR406clade)	unculturedmarine
34ae9b4eb41f77800c56bbbe6f4298f8	asv.7801	0.998155786736341	Bacteria	Bacteroidota	Bacteroidia	Chitinophagales	Saprospiraceae	uncultured
34b36c0071414535f29d7558a25a8f3f	asv.7808	0.999999198312233	Bacteria	Bacteroidota	Bacteroidia	Flavobacteriales	Flavobacteriaceae	NS5marinegroup
34b3826fe6da1651b515470c8d898ba6	asv.7809	0.741848588493347	Bacteria	Bacteroidota	Bacteroidia	Flavobacteriales	NS9marinegroup	NS9marinegroup	unculturedFlavobacteriia
34b971d620577f0450259560caf3596e	asv.7816	0.888447352962988	Bacteria	Proteobacteria	Gammaproteobacteria	Ga0077536	Ga0077536	Ga0077536	unculturedbacterium
34bbff1ee596a2d6d67f9191a66e53e3	asv.7817	0.873229722752684	Bacteria	Cyanobacteria	Cyanobacteriia	Chloroplast	Chloroplast	Chloroplast	Chrysochromulinasp.
34d75e5766427abd407cfcc913f601eb	asv.7827	0.999695316537706	Bacteria	Bacteroidota	Bacteroidia	Flavobacteriales	Cryomorphaceae	uncultured	unculturedOwenweeksia
34d872689adcd4f9b989e04ec4997901	asv.7829	0.917576007256431	Bacteria	Proteobacteria	Alphaproteobacteria	Rickettsiales	Mitochondria	Mitochondria	unculturedbacterium
34e9a8783bb874666d3f87a9826d6f98	asv.7838	0.961860412627125	Bacteria	Desulfobacterota	Desulfuromonadia	Bradymonadales	Bradymonadales	Bradymonadales	unculturedbacterium
34ec99638e7841d84176103cdccff26c	asv.7842	0.999997644520352	Bacteria	Proteobacteria	Alphaproteobacteria	Rickettsiales	Rickettsiaceae	uncultured	unculturedbacterium
34f08acf10ac22e153885fdbcd043e74	asv.7843	0.795537248692204	Bacteria	Bacteroidota	Bacteroidia	Flavobacteriales	Flavobacteriaceae	NS2bmarinegroup	unculturedbacterium
34f5490e6240a3ae6d72cd5e58c374bc	asv.7847	1	Archaea	Thermoplasmatota	Thermoplasmata	MarineGroupII	MarineGroupII	MarineGroupII
3508de550f7422e89b4d6528e82f15f0	asv.7856	0.999999596604683	Bacteria	Nitrospinota	Nitrospinia	Nitrospinales	Nitrospinaceae	Nitrospina
350afd9215f40ae854bad47bad20d20c	asv.7859	0.995668652900624	Bacteria
3526c8a3c6a728aeed297f98ad4abd2b	asv.7871	0.99999999900639	Bacteria	Proteobacteria	Gammaproteobacteria	Piscirickettsiales	Piscirickettsiaceae	CandidatusEndoecteinascidia
352b66fc317d7b0dc13b8225b498c776	asv.7876	0.992156379121445	Bacteria	Actinobacteriota	Acidimicrobiia	Microtrichales	Microtrichaceae	Sva0996marinegroup	unculturedVerrucomicrobiales
35364f7f167af3e91f88630f05f4303a	asv.7881	0.801480521103581	Bacteria	Marinimicrobia(SAR406clade)	Marinimicrobia(SAR406clade)	Marinimicrobia(SAR406clade)	Marinimicrobia(SAR406clade)	Marinimicrobia(SAR406clade)	unculturedbacterium
35427ee3c550d5b11384578617b3e9a3	asv.7886	1	Bacteria	Proteobacteria	Alphaproteobacteria	SAR11clade
354565d1b1e46a90458182657e08e897	asv.7888	0.769540837664537	Bacteria	Proteobacteria
356716f569192770cb4e00aadd52b61c	asv.7903	0.99999999999147	Bacteria	Marinimicrobia(SAR406clade)	Marinimicrobia(SAR406clade)	Marinimicrobia(SAR406clade)	Marinimicrobia(SAR406clade)	Marinimicrobia(SAR406clade)
3569a77b1740d0329092d6935c734397	asv.7904	0.850247645698315	Bacteria	Bacteroidota	Bacteroidia	Flavobacteriales	Cryomorphaceae	uncultured	unculturedFlavobacterium
356b134e6310374953dfd565d8ecea79	asv.7907	0.999999996292668	Bacteria	Cyanobacteria	Cyanobacteriia	Chloroplast	Chloroplast	Chloroplast
35852994aa8ca96d437fd16a7bb05fc3	asv.7929	0.990121899111061	Bacteria	Proteobacteria	Gammaproteobacteria	Steroidobacterales	Woeseiaceae	Woeseia	unculturedmarine
359197ccbb830005917a988f0c6e6e23	asv.7934	1	Bacteria	Proteobacteria	Alphaproteobacteria	SAR11clade	CladeIV	CladeIV
359bae2d3f16bc45140b64c14537a2d1	asv.7937	0.729985204145924	Bacteria	Proteobacteria	Alphaproteobacteria	Rickettsiales	Mitochondria	Mitochondria	unculturedbacterium
359f9128624de8b7042270cc48029c5e	asv.7938	0.999982507170641	Bacteria	Bacteroidota	Bacteroidia	Flavobacteriales	NS9marinegroup	NS9marinegroup
35babb6c1e61604acf3148f6bfb4754a	asv.7949	0.802359913304522	Bacteria	Bdellovibrionota	Bdellovibrionia	Bdellovibrionales	Bdellovibrionaceae	OM27clade	uncultureddelta
35be669d223ff3451eddd9aeb3e88269	asv.7952	0.992647045163451	Bacteria	Cyanobacteria	Cyanobacteriia	Chloroplast	Chloroplast	Chloroplast
35c173396d87159839bbc094c86da7f0	asv.7953	0.989707476871297	Bacteria	Proteobacteria	Alphaproteobacteria	Rhizobiales	Rhizobiaceae	Aurantimonas
35c4276a35c42618f28b9b84cdf6b1c8	asv.7958	0.749335535812074	Bacteria	Cyanobacteria	Cyanobacteriia	Chloroplast	Chloroplast	Chloroplast	unculturedprymnesiophyte
35cfdb3949b164959f27ffdf8335279b	asv.7962	0.833634745067838	Bacteria	Proteobacteria	Alphaproteobacteria	Rhodobacterales	Rhodobacteraceae	RoseobactercladeNAC11-7lineage	unculturedRhodobacteraceae
35e08629fa875f59a75e71f85ad1c482	asv.7970	0.999999941445826	Bacteria	Proteobacteria	Gammaproteobacteria	Oceanospirillales	Pseudohongiellaceae	Pseudohongiella
35e84ea981d906eb35101d17122a2c63	asv.7978	0.99965709864788	Bacteria	Proteobacteria	Gammaproteobacteria	Cellvibrionales	Cellvibrionaceae	Aestuariicella	unculturedbacterium
35f011ad3d70a88b21917996f14e2cf3	asv.7985	0.999999335020939	Bacteria	Bacteroidota	Bacteroidia	Flavobacteriales	Flavobacteriaceae	NS5marinegroup
35f7edd66d6afde7671e09d7ce0515b7	asv.7990	0.910299753181258	Bacteria	Proteobacteria	Gammaproteobacteria	Coxiellales	Coxiellaceae	Coxiella	unculturedbacterium
360d39da6afcdcb6a924fadf1ed3a9f5	asv.8000	0.887741566305926	Bacteria	Proteobacteria	Alphaproteobacteria	Rhizobiales	Stappiaceae	Stappiaceae	unculturedbacterium
361270b0d5facf80c7963a4aea80fa6e	asv.8002	0.711209428072581	Bacteria	Proteobacteria	Gammaproteobacteria	Oceanospirillales	Nitrincolaceae	uncultured	metagenome
361a3fa661005b1068e50ea548500eae	asv.8006	0.853069986417215	Bacteria	Verrucomicrobiota	Verrucomicrobiae	Verrucomicrobiales	Rubritaleaceae	Rubritalea	unculturedbacterium
361ec747865226a8211017d78bba867e	asv.8007	0.991036303966989	Bacteria	Proteobacteria	Gammaproteobacteria	Coxiellales	Coxiellaceae	Coxiella	unculturedmarine
361efb2e1ddf9fcc3166dff41055a4ef	asv.8008	0.9831246556645	Bacteria	Marinimicrobia(SAR406clade)	Marinimicrobia(SAR406clade)	Marinimicrobia(SAR406clade)	Marinimicrobia(SAR406clade)	Marinimicrobia(SAR406clade)	unculturedFibrobacteres/Acidobacteria
36200f542448aab2f504df48fe358a34	asv.8009	0.999971595528504	Bacteria	Margulisbacteria	Margulisbacteria	Margulisbacteria	Margulisbacteria	Margulisbacteria	unculturedmarine
3620b8cd83072ac01324716e11ce143c	asv.8011	0.7845403571151	Bacteria	Proteobacteria	Alphaproteobacteria	Defluviicoccales	uncultured	uncultured	unidentifiedmarine
362f944f331c2f8d02a3a9c43698d17f	asv.8014	0.979449669706256	Bacteria	Proteobacteria	Alphaproteobacteria	SAR11clade	CladeI	CladeIb
365811f42f2821f55de3cb842532bbb3	asv.8031	0.937110041898018	Eukaryota
365f31d28ecbb56e10314af27a18d20b	asv.8033	0.860528907785537	Bacteria	Marinimicrobia(SAR406clade)	Marinimicrobia(SAR406clade)	Marinimicrobia(SAR406clade)	Marinimicrobia(SAR406clade)	Marinimicrobia(SAR406clade)	marinemetagenome
36981e819c4b74ee8d8ee52d99336ed2	asv.8050	0.996647769604497	Bacteria	Proteobacteria	Gammaproteobacteria	Coxiellales	Coxiellaceae	Coxiella	unculturedbacterium
36b11885631f0b008316f0bf57dfc5dc	asv.8062	0.979084314188657	Bacteria	Proteobacteria	Alphaproteobacteria	Rhodobacterales	Rhodobacteraceae	Shimia
36c2be8689db983aa92e5d208980376f	asv.8074	0.96651186135493	Bacteria	Cyanobacteria	Cyanobacteriia	Chloroplast	Chloroplast	Chloroplast	Probosciainermis
36d05389afac9c704ccad098ee3d81b7	asv.8086	0.999998598064362	Bacteria	Bdellovibrionota	Bdellovibrionia	Bacteriovoracales	Bacteriovoracaceae	Peredibacter
36d29c4f935796fbbea02bd46828c65c	asv.8087	0.999999905110888	Bacteria	Margulisbacteria	Margulisbacteria	Margulisbacteria	Margulisbacteria	Margulisbacteria
36d58d136615a4a0c50ae78d47be35f0	asv.8088	0.733833475864458	Bacteria	Bdellovibrionota	Bdellovibrionia	Bdellovibrionales	Bdellovibrionaceae	OM27clade	uncultureddelta
36d8e134037b96aa9d508c63bc7366f4	asv.8090	0.978106562194064	Bacteria	Bacteroidota	Bacteroidia	Flavobacteriales	Flavobacteriaceae	NS5marinegroup	marinemetagenome
36d9e8b35818c557309030582f135375	asv.8092	0.983250077595745	Bacteria	Proteobacteria	Alphaproteobacteria	SAR11clade	CladeII	CladeII
36e3e3cf50d9f51d7340e2911d1762f2	asv.8100	0.738835337176429	Bacteria	Verrucomicrobiota	Verrucomicrobiae	Opitutales	Puniceicoccaceae	Cerasicoccus	unculturedVerrucomicrobia
36fc88ca1935c38b27ba186405299d52	asv.8111	0.999977570194906	Bacteria	Margulisbacteria	Margulisbacteria	Margulisbacteria	Margulisbacteria	Margulisbacteria	unculturedmarine
3702e7f1c25acb47579f96204355c2ed	asv.8115	0.998391047032181	Bacteria	Cyanobacteria	Cyanobacteriia	Synechococcales	Cyanobiaceae	ProchlorococcusMIT9313
370449d2cf21b04ed90c9e8a49e982fb	asv.8118	0.931893157212678	Bacteria	Desulfobacterota	Desulfuromonadia	PB19	PB19	PB19	unculturedbacterium
3712a02b39bb4b67d04488b3c54d0741	asv.8124	0.999999956828341	Bacteria	Bdellovibrionota	Bdellovibrionia	Bdellovibrionales	Bdellovibrionaceae	OM27clade
3720ea42d16358b228d9e1ca88f9604b	asv.8134	0.730083451758296	Bacteria	Proteobacteria	Alphaproteobacteria	AT-s3-44	AT-s3-44	AT-s3-44	unculturedbacterium
372c74d755c0f710213dece26fc5428e	asv.8141	0.734170518194903	Bacteria	Cyanobacteria	Cyanobacteriia	Chloroplast	Chloroplast	Chloroplast	unculturedprymnesiophyte
372e9973042eca0f6a35df1fd42b9227	asv.8144	0.980727063645146	Bacteria	Proteobacteria	Gammaproteobacteria	Cellvibrionales	Spongiibacteraceae	Sinobacterium	Sinobacteriumcaligoides
3731a96f13d687fc5c8eeb062c29f9be	asv.8146	0.998676578694086	Bacteria	Proteobacteria	Alphaproteobacteria	Rickettsiales	Mitochondria	Mitochondria
373c645fedc307ba8e4f51408b674884	asv.8153	0.851556260112573	Bacteria	Proteobacteria	Gammaproteobacteria	Steroidobacterales	Woeseiaceae	Woeseia	marinemetagenome
374309017e45df00159115b815f5ac7f	asv.8154	0.815039285477746	Bacteria	Margulisbacteria	Margulisbacteria	Margulisbacteria	Margulisbacteria	Margulisbacteria	unculturedmarine
3754b474d7e5d262794cf0d3e078f006	asv.8167	1	Bacteria	WPS-2	WPS-2	WPS-2	WPS-2	WPS-2	marinemetagenome
37569180595c13dc2818dadf11078581	asv.8168	0.701033638237884	Bacteria	Proteobacteria	Alphaproteobacteria	Rhodobacterales	Rhodobacteraceae	uncultured	marinemetagenome
3762d3db756c2f83ab435327423900a4	asv.8172	0.987308189908617	Bacteria	Margulisbacteria	Margulisbacteria	Margulisbacteria	Margulisbacteria	Margulisbacteria	unculturedmarine
3765da69db2101a7c67fb9e128bae2ac	asv.8173	0.805667058085098	Bacteria	Proteobacteria	Alphaproteobacteria	Rickettsiales	Fokiniaceae	MD3-55
3775ff4b2abbf6b5aad76b2b8f658b59	asv.8184	0.897154545683671	Bacteria	Proteobacteria	Alphaproteobacteria	Rickettsiales	Mitochondria	Mitochondria	unculturedbacterium
378bfc137701758b080004a2d5ba77d3	asv.8189	0.999395485143426	Bacteria	Bacteroidota	Bacteroidia	Flavobacteriales	Cryomorphaceae	uncultured	unidentifiedmarine
378d415cd926d6a2c88380196ec956c2	asv.8192	0.967801963350607	Bacteria	Proteobacteria	Gammaproteobacteria	Oceanospirillales	Nitrincolaceae	uncultured
378f9c516b29af785c9027c9765e93d5	asv.8194	0.723125447446623	Bacteria	Cyanobacteria	Cyanobacteriia	Chloroplast	Chloroplast	Chloroplast	unculturedprymnesiophyte
379524c1f16f073e6705b2e721e77288	asv.8196	0.921240754836908	Bacteria	Proteobacteria	Alphaproteobacteria	Rhodospirillales	Magnetospiraceae	uncultured	unculturedmarine
379ab0a37f5bad70c71c81112a9f4bb6	asv.8202	0.999475430331504	Bacteria	Verrucomicrobiota	Verrucomicrobiae	Arctic97B-4marinegroup	Arctic97B-4marinegroup	Arctic97B-4marinegroup	marinemetagenome
37b0014d3917f6035c93fc39db0cdaae	asv.8211	0.999999999999947	Bacteria	Cyanobacteria	Cyanobacteriia	Chloroplast	Chloroplast	Chloroplast
37b7a9d7d21d3502c0d3050554380f8a	asv.8215	0.87809499102073	Bacteria	Cyanobacteria	Cyanobacteriia	Chloroplast	Chloroplast	Chloroplast	unculturedmarine
37d067088a3339c0668f996fb2a8b581	asv.8227	0.999999989914709	Bacteria	Bacteroidota	Bacteroidia	Flavobacteriales	Cryomorphaceae	uncultured
37ee026988f6dd7b6405f3f4dfcb14b5	asv.8238	0.999784890840121	Bacteria	Bacteroidota	Bacteroidia
3804df8f39988bb05121b602554e5160	asv.8255	0.999955556805017	Bacteria	Bacteroidota	Bacteroidia	Flavobacteriales	NS9marinegroup	NS9marinegroup
381638df546e04efc123a856ea85b47c	asv.8266	0.705712106426676	Bacteria	Bacteroidota	Bacteroidia	Flavobacteriales	NS9marinegroup	NS9marinegroup	unculturedFlavobacteriia
384111dc938a61db0852dc733d961070	asv.8291	0.885478914237347	Bacteria	Cyanobacteria	Cyanobacteriia	Chloroplast	Chloroplast	Chloroplast	Chrysochromulinasp.
384c4b6f82a8a82e6a7224236f631ed0	asv.8302	0.999999909342311	Bacteria	Bacteroidota	Bacteroidia	Flavobacteriales	Flavobacteriaceae	NS5marinegroup
384fd0ea4480ba732fdabbd52c158b94	asv.8304	0.782308894848413	Bacteria	Proteobacteria	Gammaproteobacteria	Oceanospirillales	Nitrincolaceae	uncultured	unculturedbacterium
386518da567c1df774ba2106942b890d	asv.8310	0.968376955093014	Bacteria	Proteobacteria	Alphaproteobacteria	Rickettsiales	Rickettsiaceae	CandidatusMegaira	unculturedbacterium
3867218b8bc9694e2f23592a7417874c	asv.8312	0.999884539371415	Bacteria	Proteobacteria	Alphaproteobacteria	Rickettsiales	Mitochondria	Mitochondria	marinemetagenome
3876e2fb1297123b77e9380abb22379a	asv.8323	0.999758054668926	Bacteria	Cyanobacteria	Cyanobacteriia	Synechococcales	Cyanobiaceae	ProchlorococcusMIT9313
388a33a1a3505488491b00117a493496	asv.8335	0.998263485159285	Bacteria	Proteobacteria	Alphaproteobacteria	Rhodobacterales	Rhodobacteraceae	uncultured
388e911995bbee31e63472999c081399	asv.8337	0.86980809384783	Bacteria	Marinimicrobia(SAR406clade)	Marinimicrobia(SAR406clade)	Marinimicrobia(SAR406clade)	Marinimicrobia(SAR406clade)	Marinimicrobia(SAR406clade)	unculturedbacterium
3899a57b81c8023a191b0d3f91f9705b	asv.8345	0.988654815648012	Bacteria	Bacteroidota	Bacteroidia	Flavobacteriales	Crocinitomicaceae	Crocinitomix	unculturedbacterium
38d713d0fd7ee147c467e06c48369539	asv.8378	0.999987938889884	Bacteria	Nitrospinota	Nitrospinia	Nitrospinales	Nitrospinaceae	LS-NOB
38e6143a6519d15637cde7eea8f9efe1	asv.8381	0.999999959592199	Bacteria	Bacteroidota	Bacteroidia	Flavobacteriales	Flavobacteriaceae
3909f581911e8c5b3ab31f7b3f2106cf	asv.8397	0.999967458632366	Bacteria	Bacteroidota	Bacteroidia	Flavobacteriales	Flavobacteriaceae	NS5marinegroup
390c9d8d7ab94def9676e1f049dd46cf	asv.8399	0.999462126798064	Bacteria	Cyanobacteria	Cyanobacteriia	Synechococcales	Cyanobiaceae	ProchlorococcusMIT9313
390e51e29681162707c438a104fb0cd4	asv.8401	0.929278072669533	Bacteria	Cyanobacteria	Cyanobacteriia	Chloroplast	Chloroplast	Chloroplast	Prymnesiumpolylepis
391012dc1edf8c4b671d2543167ad165	asv.8405	0.758820725102487	Bacteria	Proteobacteria	Alphaproteobacteria	Rhodobacterales	Rhodobacteraceae	uncultured	marinemetagenome
39105f01b1601e09851cd6ca43ec5890	asv.8406	0.999999999999975	Bacteria	Marinimicrobia(SAR406clade)	Marinimicrobia(SAR406clade)	Marinimicrobia(SAR406clade)	Marinimicrobia(SAR406clade)	Marinimicrobia(SAR406clade)
3910a0ad8cbb16df68e6bcff93e18552	asv.8407	0.999508531855635	Bacteria	Bdellovibrionota	Bdellovibrionia	Bdellovibrionales	Bdellovibrionaceae	OM27clade	unculturedmarine
39146be41720195c9e9f066baa51a522	asv.8413	0.998848260700538	Bacteria	Marinimicrobia(SAR406clade)	Marinimicrobia(SAR406clade)	Marinimicrobia(SAR406clade)	Marinimicrobia(SAR406clade)	Marinimicrobia(SAR406clade)	unidentifiedmarine
3921729fe5d0fdc86007f70a9d284cc0	asv.8421	0.87439459572843	Bacteria	Proteobacteria	Gammaproteobacteria	Nitrosococcales	Nitrosococcaceae	Cm1-21	unculturedbacterium
3923347a777ad78d517dc433f819b25e	asv.8422	1.00000000000001	Bacteria	Cyanobacteria	Cyanobacteriia	Chloroplast	Chloroplast	Chloroplast
392ee7492e923e4f13c5a405ea403f9d	asv.8428	0.887203519070294	Bacteria	Margulisbacteria	Margulisbacteria	Margulisbacteria	Margulisbacteria	Margulisbacteria	marinemetagenome
393a02b18cc5126b4b3c63ee905d3de8	asv.8437	0.999999999999998	Bacteria	Cyanobacteria	Cyanobacteriia	Chloroplast	Chloroplast	Chloroplast
393b40237b807bd06de49fc6f31b1c8d	asv.8440	0.848843450718807	Bacteria	Cyanobacteria	Cyanobacteriia	Chloroplast	Chloroplast	Chloroplast	uncultureddiatom
394b3148371ed17cb7f6998911444c5f	asv.8444	0.999993902980397	Bacteria	Proteobacteria	Gammaproteobacteria	KI89Aclade	KI89Aclade	KI89Aclade
39570dc31e00c631a81cce73714431c1	asv.8451	0.999365068304816	Bacteria	Proteobacteria	Alphaproteobacteria	Rickettsiales	Mitochondria	Mitochondria	unculturedbacterium
395d955965c9db18e7300652d4d4e8bd	asv.8452	0.957887574766225	Archaea	Thermoplasmatota	Thermoplasmata	MarineGroupII	MarineGroupII	MarineGroupII	marinemetagenome
395f8613809054db8d3239937fc329f2	asv.8455	0.993533025738182	Bacteria	Proteobacteria	Alphaproteobacteria	Rickettsiales	Rickettsiaceae	CandidatusMegaira
396af80028c781f2e23f06e119fa42e3	asv.8463	0.999995465062059	Bacteria	Proteobacteria	Gammaproteobacteria	Alteromonadales	Alteromonadaceae	Rheinheimera
396c787b18288868f1498545a05ab9b6	asv.8465	0.998953172862469	Bacteria	Bacteroidota	Bacteroidia	Flavobacteriales	Cryomorphaceae	uncultured	unculturedOwenweeksia
39a578b696ca8807ccc7147b4562f14b	asv.8496	0.999999999999985	Bacteria	Bacteroidota	Bacteroidia	Flavobacteriales	Flavobacteriaceae
39b55f55e66c00364b01789a5cb5db36	asv.8503	0.847285679955517	Bacteria	Proteobacteria	Alphaproteobacteria	SAR11clade	CladeII	CladeII
39cdac64ee0e6e1cfd226f8afb4f2e85	asv.8516	0.88943228469075	Bacteria	Proteobacteria	Gammaproteobacteria	Alteromonadales	Celerinatantimonadaceae	Celerinatantimonas	Celerinatantimonasdiazotrophica
39ce04cbfcb5a5484b42251ca4cce3d0	asv.8517	0.735833102762051	Bacteria	Proteobacteria	Gammaproteobacteria	Coxiellales	Coxiellaceae	Coxiella
39d112425bf42864de176755d67797ee	asv.8518	0.993381465270755	Bacteria	Bacteroidota	Bacteroidia	Flavobacteriales	Flavobacteriaceae	NS2bmarinegroup
39db9c9741adefaa79f619da6ed14a38	asv.8524	0.907715411970528	Bacteria	Bacteroidota	Bacteroidia	Flavobacteriales	NS9marinegroup	NS9marinegroup	unculturedFlavobacteriia
3a04bdc4fe96a302c4ff45b401f0b6fc	asv.8545	0.998605561635396	Bacteria	Cyanobacteria	Cyanobacteriia	Chloroplast	Chloroplast	Chloroplast
3a0517cdee0985b52725aeefa4cf86a3	asv.8546	0.999820834492558	Bacteria	Proteobacteria	Gammaproteobacteria	Cellvibrionales	Halieaceae	OM60(NOR5)clade
3a08d3161872d1dbd3fdf425289dcb97	asv.8549	0.894952353512913	Bacteria	Verrucomicrobiota	Verrucomicrobiae	Arctic97B-4marinegroup	Arctic97B-4marinegroup	Arctic97B-4marinegroup	marinemetagenome
3a15db1c9e3ab24a60e364854be4c8c8	asv.8555	0.841163654610526	Bacteria	SAR324clade(MarinegroupB)	SAR324clade(MarinegroupB)	SAR324clade(MarinegroupB)	SAR324clade(MarinegroupB)	SAR324clade(MarinegroupB)	unculturedSAR324
3a2d26964265a81777083ce3c2880cb4	asv.8570	0.991857997976901	Bacteria	Desulfobacterota	Desulfuromonadia	Bradymonadales	Bradymonadales	Bradymonadales	unculturedbacterium
3a2d62264cf3600305128d1c5bfb796d	asv.8571	0.996480803509431	Bacteria	Verrucomicrobiota	Verrucomicrobiae	Verrucomicrobiales	DEV007	DEV007	unculturedmarine
3a2e1a5e160d99d064314e732d274b47	asv.8573	0.999999993616091	Bacteria	Cyanobacteria	Cyanobacteriia	Chloroplast	Chloroplast	Chloroplast
3a4370ffae3b37a8c93547067f44df54	asv.8586	1	Bacteria	Cyanobacteria	Cyanobacteriia	Chloroplast	Chloroplast	Chloroplast
3a5040bbb45b64583c025eda6c440ddc	asv.8591	0.998920234012869	Bacteria	Bdellovibrionota	Bdellovibrionia	Bdellovibrionales	Bdellovibrionaceae	OM27clade	unculturedmarine
3a5182c06b5d87f97552a5069bf4614f	asv.8593	0.996840938218855	Bacteria	Bdellovibrionota	Bdellovibrionia	Bdellovibrionales	Bdellovibrionaceae	OM27clade	unculturedmarine
3a59b9d74bb8d89d8a5a1739b9d00ac9	asv.8596	0.999999999943699	Bacteria	Proteobacteria	Alphaproteobacteria	Defluviicoccales	uncultured	uncultured
3a60ab202702a89a0e1ea01313c6e756	asv.8598	1	Bacteria	Verrucomicrobiota	Kiritimatiellae	Kiritimatiellales	Kiritimatiellaceae	R76-B128
3a64a5d123b5e369da6a7e409f233dd3	asv.8602	0.999974122940286	Bacteria	Proteobacteria	Gammaproteobacteria	Oceanospirillales	Marinomonadaceae	Marinomonas
3a692c573f1c89e26f98a8c357a10a96	asv.8605	0.718257290406899	Bacteria	Proteobacteria	Alphaproteobacteria	Rickettsiales	Mitochondria	Mitochondria	unculturedbacterium
3a6cf5ebc166eaaf0957955ac4996e2e	asv.8606	0.999999999998294	Bacteria	Bacteroidota	Bacteroidia	Flavobacteriales	NS9marinegroup	NS9marinegroup
3a72cac313be7fa6141a6392b6171567	asv.8610	0.999999989060336	Bacteria	Bacteroidota	Bacteroidia	Flavobacteriales	NS7marinegroup	NS7marinegroup
3a7ce0ccb13a4a5fd5c45725d7cc2375	asv.8618	0.999969987753793	Bacteria	Proteobacteria	Gammaproteobacteria	Ectothiorhodospirales	Ectothiorhodospiraceae	uncultured	unculturedmarine
3a836387df54c2adde4e5519f390b204	asv.8621	0.890983118638351	Archaea	Thermoplasmatota	Thermoplasmata	MarineGroupII	MarineGroupII	MarineGroupII	seawatermetagenome
3a8a7409bdc33da14a01ec3e3313b9a7	asv.8627	0.999996310110507	Bacteria	Firmicutes	Bacilli	Staphylococcales	Staphylococcaceae	Staphylococcus
3a8d99c1ab39e88572cc0cb1e10734ea	asv.8630	0.936390555085552	Bacteria	Bdellovibrionota	Bdellovibrionia	Bdellovibrionales	Bdellovibrionaceae	OM27clade	uncultureddelta
3a8e9db993ef061be203b4cc9d9de83b	asv.8633	0.999816805715922	Bacteria	Proteobacteria	Alphaproteobacteria	Holosporales	Holosporaceae	CandidatusBealeia	unculturedbacterium
3a927293f48709850705a9c3596bb85b	asv.8635	0.824690798678605	Bacteria	Proteobacteria	Gammaproteobacteria	SS1-B-07-19	SS1-B-07-19	SS1-B-07-19	unculturedbacterium
3a92fd1eeae5525228db3dc259b719a3	asv.8636	0.934854829688839	Bacteria	Cyanobacteria	Cyanobacteriia	Chloroplast	Chloroplast	Chloroplast	unculturedmarine
3a970425d829f1e94081eca2a999bb26	asv.8638	0.998704113225901	Bacteria	Desulfobacterota	Desulfuromonadia	PB19	PB19	PB19	unculturedmarine
3a9721122d7051992d5dbc3f1cad7a9b	asv.8639	0.707866548522076	Bacteria	Proteobacteria	Alphaproteobacteria	SAR11clade	CladeII	CladeII	unculturedbacterium
3a9e3efa6d0f0df69668b602c9bac618	asv.8641	0.999999999776394	Bacteria	Cyanobacteria	Cyanobacteriia	Chloroplast	Chloroplast	Chloroplast
3aa4d698593b7b0c33aa247b8a8a7ef9	asv.8645	0.862512994653043	Bacteria	Bdellovibrionota	Oligoflexia	Oligoflexales	uncultured	uncultured	unculturedbacterium
3ab58e08a70bbdb6c444924eeabd6076	asv.8655	0.884437720102286	Bacteria	Proteobacteria	Alphaproteobacteria	Rickettsiales	Mitochondria	Mitochondria	unculturedbacterium
3ab84f850e66a7bd7d46498f6f49098b	asv.8657	0.999841434177006	Bacteria	Bdellovibrionota	Bdellovibrionia	Bdellovibrionales	Bdellovibrionaceae	OM27clade	unculturedmarine
3abe56ec715b04d1bb83b046affab9bc	asv.8661	0.736442274976227	Bacteria	Bdellovibrionota	Bdellovibrionia	Bdellovibrionales	Bdellovibrionaceae	OM27clade	uncultureddelta
3ac44cfaf6abc0b9d668ee8d8f6168e4	asv.8664	0.999999998676386	Archaea	Thermoplasmatota	Thermoplasmata	MarineGroupII	MarineGroupII	MarineGroupII
3add956ca2d5adf91fb412592ebf4151	asv.8673	0.877645123232986	Bacteria	Proteobacteria	Alphaproteobacteria	Caulobacterales	Hyphomonadaceae	uncultured	unculturedAlphaproteobacteria
3ae353a1dbb78241b6cb18d9d6a6d1a4	asv.8677	0.999554626770217	Bacteria	Cyanobacteria	Cyanobacteriia	Synechococcales	Cyanobiaceae	ProchlorococcusMIT9313
3af1ae41b3a4ebdf5b88623531db8aaf	asv.8682	0.962893754838016	Bacteria	Proteobacteria	Alphaproteobacteria	Parvibaculales	OCS116clade	OCS116clade	unculturedmarine
3af50cb063dc1871d7423f025a3618c0	asv.8683	0.987340619111117	Bacteria	Proteobacteria	Gammaproteobacteria	Alteromonadales	Alteromonadaceae	Glaciecola
3af7855b4a4eb9367d627c6ffa7d3d69	asv.8684	0.999999990092562	Bacteria	Bacteroidota	Bacteroidia	Cytophagales	Cyclobacteriaceae	uncultured	unculturedmarine
3af86c6b2a91fe52c5955dffd46acf5b	asv.8685	0.996427891427115	Bacteria	Proteobacteria	Alphaproteobacteria	Rickettsiales	Mitochondria	Mitochondria	unculturedbacterium
3afbe3fa793db8cd1e5149514d5ec81f	asv.8687	0.999999772250211	Bacteria	Bacteroidota	Bacteroidia	Flavobacteriales	Flavobacteriaceae	NS5marinegroup
3b0132165f7e985f944bce4923f3d650	asv.8690	0.849490523691013	Bacteria	Proteobacteria	Alphaproteobacteria	Rhodospirillales	AEGEAN-169marinegroup	AEGEAN-169marinegroup	unidentifiedmarine
3b01db7665a8ae3deab55facc10e2830	asv.8691	0.999999999544755	Bacteria	Proteobacteria	Gammaproteobacteria	KI89Aclade	KI89Aclade	KI89Aclade
3b168f6daa8736564e5f79e68fc9c319	asv.8702	0.886511851616863	Bacteria	Cyanobacteria	Cyanobacteriia	Chloroplast	Chloroplast	Chloroplast	unculturedprymnesiophyte
3b30960c906cd3c0feec366667d41b17	asv.8716	0.999487137744369	Bacteria	Proteobacteria	Gammaproteobacteria	Cellvibrionales	Halieaceae	OM60(NOR5)clade
3b45a9364b3e09a75ccf4dd4df713954	asv.8726	0.878408228350714	Bacteria	Proteobacteria	Alphaproteobacteria	Rickettsiales	Mitochondria	Mitochondria	unculturedbacterium
3b6c9a5e7469e1ffe3769434209994c1	asv.8741	0.73225501508584	Bacteria	Cyanobacteria	Cyanobacteriia	Chloroplast	Chloroplast	Chloroplast	unculturedbacterium
3b8a6a1e831ff317190dab9392eae0db	asv.8753	0.999999823940911	Bacteria	Bacteroidota	Bacteroidia	Flavobacteriales	Flavobacteriaceae	NS5marinegroup
3b93b79c7cf8dd5e9f3cdcbc89a00bbe	asv.8759	0.999988356395223	Bacteria	Cyanobacteria	Cyanobacteriia	Chloroplast	Chloroplast	Chloroplast	Bathycoccusprasinos
3b960a52900dca7608e2cf8aa32d9dc9	asv.8761	0.81124257830642	Bacteria	Cyanobacteria	Cyanobacteriia	Chloroplast	Chloroplast	Chloroplast	unculturedmarine
3b9848bcf6e8ea84a7d5ba080be7fefe	asv.8765	0.984426392549814	Bacteria	Marinimicrobia(SAR406clade)	Marinimicrobia(SAR406clade)	Marinimicrobia(SAR406clade)	Marinimicrobia(SAR406clade)	Marinimicrobia(SAR406clade)	marinemetagenome
3b9bed0e07c31266cad0bdbf5517829a	asv.8768	0.997427964266568	Bacteria	Bacteroidota	Rhodothermia	Balneolales	Balneolaceae	Balneola	unculturedChitinophagaceae
3b9f76f530e3d88bc25355b6f1e99a5e	asv.8771	0.999999999997457	Bacteria	Proteobacteria	Gammaproteobacteria	SAR86clade	SAR86clade	SAR86clade
3baf7048fbdcdc8fff9fe798f9b0aff2	asv.8779	0.983385464319884	Eukaryota	Opalinata	Opalinata	Opalinata	Opalinata	Opalinata	Opalinaundulata
3bb5e977d94031f4cdda420ad8002f99	asv.8782	0.80641350124628	Bacteria	Proteobacteria	Gammaproteobacteria	Coxiellales	Coxiellaceae	Coxiella	unculturedorganism
3bb79976f62ec4bea87f32d2cf0e14f4	asv.8783	0.999999999999975	Bacteria	Cyanobacteria	Cyanobacteriia	Chloroplast	Chloroplast	Chloroplast
3bbf6057e68a3a55ecb022fc8aec71c8	asv.8787	0.73529961294248	Bacteria	Bacteroidota	Bacteroidia	Flavobacteriales	Cryomorphaceae	uncultured	unculturedOwenweeksia
3bd6fdd93c128c076f412a849c01f3b5	asv.8799	0.861791436128914	Bacteria	Proteobacteria	Alphaproteobacteria	Rickettsiales	S25-593	S25-593	unculturedmarine
3be704145c99829ffe61a9f637f79196	asv.8802	0.964907251087515	Bacteria	Proteobacteria	Alphaproteobacteria	Rhodospirillales	AEGEAN-169marinegroup	AEGEAN-169marinegroup	unidentifiedmarine
3be8dcf7e38db5da1e1a27b3231ea480	asv.8804	0.782783590252402	Bacteria	Cyanobacteria	Cyanobacteriia	Chloroplast	Chloroplast	Chloroplast	unculturedmarine
3bfe478add8f38d3945f2f2fc7644215	asv.8821	0.922149886737741	Bacteria	Proteobacteria	Alphaproteobacteria	Sphingomonadales	Sphingomonadaceae	Sphingobium	Sphingobiumyanoikuyae
3c02be2760b174f34f80708b6adaa6f9	asv.8825	0.999999999998899	Bacteria	Proteobacteria	Alphaproteobacteria	Rickettsiales	S25-593	S25-593
3c0399df5ba88fe33b78bcaed672043d	asv.8826	0.874761880818418	Bacteria	Planctomycetota	OM190	OM190	OM190	OM190	unculturedbacterium
3c1be20387b1260cefb25144bc79318a	asv.8836	0.941329287660451	Bacteria	Cyanobacteria	Cyanobacteriia	Chloroplast	Chloroplast	Chloroplast	marinemetagenome
3c2cfb29e2cfa60be3a731f7d2d89b41	asv.8849	0.95425809999868	Bacteria	Proteobacteria	Alphaproteobacteria
3c3b12ed21e1c5c772d3e6f88863a57f	asv.8854	0.771631017868175	Bacteria	Cyanobacteria	Cyanobacteriia	Chloroplast	Chloroplast	Chloroplast	Phalacromamitra
3c51d1cc75c5438a454147a7ee4d8b22	asv.8864	0.999999999999647	Bacteria	Cyanobacteria	Cyanobacteriia	Chloroplast	Chloroplast	Chloroplast
3c5d6104dff22481600025a996b03807	asv.8873	0.807450564223729	Bacteria	Cyanobacteria	Cyanobacteriia	Chloroplast	Chloroplast	Chloroplast	unculturedprymnesiophyte
3c66bfc2c468704b3b0ade304ee959a2	asv.8880	0.999999999894697	Bacteria	Proteobacteria	Alphaproteobacteria	Puniceispirillales	SAR116clade
3c7e7bedb36a78042e3411a528800937	asv.8894	0.926558753960833	Bacteria	Bacteroidota	Bacteroidia	Flavobacteriales	Flavobacteriaceae	Tenacibaculum	Tenacibaculumovolyticum
3c81c15e36bd14dad5c2402ea565d9b5	asv.8898	0.858536154165195	Bacteria	Bacteroidota	Bacteroidia	Flavobacteriales	NS9marinegroup	NS9marinegroup	unculturedFlavobacteriia
3c8a8f6066770b31452df3c7827168a7	asv.8903	0.849190044984381	Bacteria	Bacteroidota	Bacteroidia	Chitinophagales	Saprospiraceae	Aureispira
3c9cf99933cae827f224f755944e085c	asv.8913	0.847220684190099	Bacteria	Proteobacteria	Alphaproteobacteria	SAR11clade	CladeII	CladeII
3ca4c4e6eca7015e7cfc80a521b9e082	asv.8916	0.997009903534798	Bacteria	Verrucomicrobiota	Verrucomicrobiae	Arctic97B-4marinegroup	Arctic97B-4marinegroup	Arctic97B-4marinegroup	marinemetagenome
3cb139c679813b5db4a21f95b1f673c5	asv.8923	0.999985732771051	Bacteria	Bacteroidota	Bacteroidia	Flavobacteriales	Flavobacteriaceae	NS4marinegroup
3cb6ff3613fc92ed6e6fdf2e415d2e8a	asv.8924	0.986692546706923	Bacteria	Proteobacteria	Alphaproteobacteria	SAR11clade	CladeI	CladeIb
3cc16fb5b5c0dcd00987d1366dcc7dcd	asv.8931	0.858589568017011	Bacteria	Bacteroidota	Bacteroidia	Flavobacteriales	Flavobacteriaceae	Maribacter	Cytophagasp.
3cce4335f6641d21926d1f9ae86d1ca6	asv.8936	0.999999999999092	Bacteria	Proteobacteria	Alphaproteobacteria	Rhodospirillales	AEGEAN-169marinegroup	AEGEAN-169marinegroup
3ce75cd3fc45da312be462504f90da53	asv.8954	0.920307191673736	Bacteria	Proteobacteria	Gammaproteobacteria	SAR86clade	SAR86clade	SAR86clade	unculturedbacterium
3cefe0fd41a1c8e7922a8d6d9d9e740e	asv.8957	0.990492572647054	Bacteria	Proteobacteria	Alphaproteobacteria	SAR11clade	CladeI	CladeIa
3cf03e5f8cdbecebda294a73249ebc50	asv.8958	0.971499871508041	Bacteria	Proteobacteria	Alphaproteobacteria	Rickettsiales	Mitochondria	Mitochondria	unculturedbacterium
3cf59f2538e9c0871a41a9b76aa2d615	asv.8959	0.9998080159758	Bacteria	Proteobacteria	Gammaproteobacteria	Ectothiorhodospirales	Ectothiorhodospiraceae	uncultured	unculturedmarine
3d00c586048b79cb6a3cb886aec17b29	asv.8965	0.850907095765074	Archaea	Thermoplasmatota	Thermoplasmata	MarineGroupII	MarineGroupII	MarineGroupII	unculturedarchaeon
3d0304f2ccad2bc01254d1cc93a82258	asv.8970	0.999999999999973	Bacteria	Cyanobacteria	Cyanobacteriia	Chloroplast	Chloroplast	Chloroplast
3d077f9b2042111a541400bfaf95bbe5	asv.8973	0.826888954473771	Bacteria	Marinimicrobia(SAR406clade)	Marinimicrobia(SAR406clade)	Marinimicrobia(SAR406clade)	Marinimicrobia(SAR406clade)	Marinimicrobia(SAR406clade)	unculturedbacterium
3d09cff060581e2cad589550a938090c	asv.8974	0.809741111169245	Bacteria	Bacteroidota	Bacteroidia	Flavobacteriales	NS9marinegroup	NS9marinegroup	unculturedBacteroidetes
3d0acc70ddeb936d51a825029cc3cd0a	asv.8975	0.849414333928516	Bacteria	Bacteroidota	Bacteroidia	Flavobacteriales	Flavobacteriaceae	Pseudofulvibacter	unculturedFlavobacteriaceae
3d1419dea44e6cc2f49287cf5b6c9199	asv.8981	0.987515486683654	Bacteria	Cyanobacteria	Cyanobacteriia	Chloroplast	Chloroplast	Chloroplast	Cymbomonastetramitiformis
3d1a1b0c4582c9e46db456f10793c74d	asv.8986	0.919365397066324	Bacteria
3d1bcf41baec18a6feb2ddb21c3c8b98	asv.8987	0.898393384892513	Bacteria	Proteobacteria	Alphaproteobacteria	SAR11clade	CladeI	CladeIa
3d2831e6dd73fbe6a52c1b6738b156b0	asv.8994	0.974070991598816	Bacteria	Cyanobacteria	Cyanobacteriia	Chloroplast	Chloroplast	Chloroplast	unculturedmarine
3d416f3ae4e68a32d73dce1354ad7927	asv.9003	0.998267738768956	Bacteria	Cyanobacteria	Cyanobacteriia	Synechococcales	Cyanobiaceae	ProchlorococcusMIT9313
3d54c19c7ebc3d5bfa4364a6fc287dc9	asv.9012	0.99998866792868	Bacteria	Proteobacteria	Alphaproteobacteria	Rickettsiales	Mitochondria	Mitochondria	unculturedbacterium
3d6a6109f529278ba326cf085b440c87	asv.9020	0.999999999999998	Bacteria	Cyanobacteria	Cyanobacteriia	Chloroplast	Chloroplast	Chloroplast
3d852410f44d21c92c9c55fbbb25187e	asv.9028	0.999419608104174	Bacteria	Cyanobacteria	Cyanobacteriia	Cyanobacteriales	Microcystaceae	Atelocyanobacterium(UCYN-A)	CandidatusAtelocyanobacterium
3d8911bcc0f1399929a3cb2cc977c95f	asv.9034	0.996316076291848	Bacteria	Bdellovibrionota	Oligoflexia	Oligoflexales	uncultured	uncultured	unculturedbacterium
3da276b0f02020460280634bfa26644a	asv.9052	0.99913430624891	Archaea	Thermoplasmatota	Thermoplasmata	MarineGroupII	MarineGroupII	MarineGroupII	metagenome
3da9837211e933fa64ad377f97518d42	asv.9056	0.984983228998814	Bacteria	Proteobacteria	Alphaproteobacteria	Rickettsiales	Mitochondria	Mitochondria	unculturedbacterium
3dbd420c0a6d0f53b61f8e49d6790586	asv.9064	0.999996818330846	Bacteria	Cyanobacteria	Cyanobacteriia	Chloroplast	Chloroplast	Chloroplast
3dc2b64234b83689ef7fc7f6c7fe577f	asv.9067	0.946824938734477	Bacteria	Proteobacteria	Alphaproteobacteria	Rhodobacterales	Rhodobacteraceae	Ascidiaceihabitans
3dc595f6cf463c4795705c799fb9eab9	asv.9070	0.9999945895552	Bacteria	Cyanobacteria	Cyanobacteriia	Chloroplast	Chloroplast	Chloroplast	marinemetagenome
3dcea00fee9e902fbf904364c2129a04	asv.9075	0.999999687259311	Bacteria	Proteobacteria	Alphaproteobacteria	Rhodospirillales	Magnetospiraceae	Magnetospira	unculturednuHF1
3dcfbaea4a4ccb0c2c17674562a6c149	asv.9078	0.928110030353004	Bacteria	Proteobacteria	Alphaproteobacteria	Rhodospirillales	Magnetospiraceae	uncultured	unculturedAlphaproteobacteria
3dd005fb3f850d7f9e411dd37d06d8fa	asv.9079	0.710728395968339	Bacteria	Marinimicrobia(SAR406clade)	Marinimicrobia(SAR406clade)	Marinimicrobia(SAR406clade)	Marinimicrobia(SAR406clade)	Marinimicrobia(SAR406clade)	unculturedbacterium
3dd3d1862e75027ff1ad3fd95b5043f6	asv.9081	0.795263260197501	Bacteria	Proteobacteria	Alphaproteobacteria	Rickettsiales	Mitochondria	Mitochondria	unculturedbacterium
3dda882587b4b2e5331832f4ae59eb2e	asv.9085	0.738225584115741	Bacteria	Proteobacteria	Alphaproteobacteria	Rickettsiales	S25-593	S25-593	unculturedmarine
3de7a7008b7cbd95c47bc8a641f2151b	asv.9094	0.980368280090016	Bacteria	Proteobacteria	Alphaproteobacteria	Rickettsiales	Mitochondria	Mitochondria	unculturedbacterium
3df130678e6d0aa5e1e44ce3577e9f4d	asv.9097	0.989223478480888	Bacteria	Bacteroidota	Bacteroidia	Flavobacteriales	Flavobacteriaceae	NS4marinegroup	unculturedBacteroidetes
3df1d4803c9f686caae8e2857b42dac0	asv.9098	0.989662994525215	Bacteria	Cyanobacteria	Cyanobacteriia	Chloroplast	Chloroplast	Chloroplast	Phalacromamitra
3df2dd7ec44a42fa7c5ba102d6c1064c	asv.9099	0.986496125971445	Bacteria	Cyanobacteria	Cyanobacteriia	Chloroplast	Chloroplast	Chloroplast
3e0b9692ba431e5bdafb0f9b94fdc6d3	asv.9107	0.845534642653938	Bacteria	Proteobacteria	Alphaproteobacteria	SAR11clade	CladeII	CladeII
3e2044fc9a661057c81fb48748cdfb40	asv.9118	0.955866224049416	Bacteria	Bacteroidota	Bacteroidia	Flavobacteriales	NS9marinegroup	NS9marinegroup	unculturedmarine
3e413923c13ca9eb821e58977a6ca9de	asv.9129	0.999967751466663	Bacteria	Proteobacteria	Alphaproteobacteria	AT-s3-44	AT-s3-44	AT-s3-44
3e446a5a08ac82358182b813f0b0405c	asv.9132	0.999156187055354	Bacteria	Bacteroidota	Bacteroidia	Cytophagales	Cyclobacteriaceae	uncultured	unculturedmarine
3e5e81fe5207a9501bd548cb4ec432b0	asv.9150	0.999999999999995	Bacteria	Cyanobacteria	Cyanobacteriia	Chloroplast	Chloroplast	Chloroplast
3e5ec5339a7052aecc766d25e2de02c2	asv.9151	0.90842766034328	Bacteria	Cyanobacteria	Cyanobacteriia	Chloroplast	Chloroplast	Chloroplast
3e5f1cc80874242e124d1067887c579d	asv.9152	0.990485830520217	Bacteria	Myxococcota	Polyangia	Blfdi19	Blfdi19	Blfdi19	unculturedbacterium
3e702fd3905043d81107ebeab057a77c	asv.9162	0.999999192315827	Bacteria	Planctomycetota	OM190	OM190	OM190	OM190
3e706c095eaae0cca2544ac7cb2968ab	asv.9163	0.999999988517276	Bacteria	Proteobacteria	Gammaproteobacteria	Oceanospirillales	Pseudohongiellaceae	Pseudohongiella
3e72b8de860ab796bf7f5dde632be5c9	asv.9164	0.994261716264059	Bacteria	Verrucomicrobiota	Verrucomicrobiae	Opitutales	Puniceicoccaceae	Pelagicoccus	unculturedmarine
3e745fbfc7bfd39df9103cbe707d2bd8	asv.9166	0.733771593331129	Bacteria	Proteobacteria	Gammaproteobacteria	Burkholderiales	Comamonadaceae	Comamonas	Comamonasterrigena
3e784df58696a42acb239d3e0aeaab97	asv.9169	0.963585321476003	Bacteria	Myxococcota	Myxococcia	Myxococcales	Myxococcaceae	P3OB-42	unculturedmarine
3e7d49787bdfb7c85bdb7888c87e49ba	asv.9171	0.999401524238561	Bacteria	Bdellovibrionota	Oligoflexia	Oligoflexales	uncultured	uncultured	unculturedmarine
3e8b0a1f4a6f4ac548d2555baf3ba224	asv.9178	0.848930046052271	Archaea	Thermoplasmatota	Thermoplasmata	MarineGroupII	MarineGroupII	MarineGroupII	unculturedmarine
3e8b85f36906934ea148cd581e2dfca4	asv.9179	0.75235612156633	Bacteria	Proteobacteria	Alphaproteobacteria	SAR11clade	CladeII	CladeII
3e96c5992eca543a3cbe82db49cfca8c	asv.9184	0.999996318021005	Bacteria	Proteobacteria	Gammaproteobacteria	Cellvibrionales	Porticoccaceae	SAR92clade
3ea05f303b78f48b7fd801d0eb242ba5	asv.9189	0.999650152938107	Bacteria	Proteobacteria	Alphaproteobacteria	Puniceispirillales	SAR116clade	SAR116clade	marinemetagenome
3eb3e04f3911210bfddd574360099b04	asv.9201	1	Bacteria	Cyanobacteria	Cyanobacteriia	Chloroplast	Chloroplast	Chloroplast
3eb760e60f9536beecf2260e8065c645	asv.9204	1.00000000000001	Archaea	Thermoplasmatota	Thermoplasmata	MarineGroupII	MarineGroupII	MarineGroupII
3eb77a461f9343fdde4ab567e822b4ae	asv.9205	0.823458039236351	Bacteria	Proteobacteria	Alphaproteobacteria	SAR11clade	CladeII	CladeII
3ebca60786781ddd1b31091f84a86f7d	asv.9209	0.830019665323956	Bacteria	Proteobacteria	Alphaproteobacteria	SAR11clade	CladeI	CladeIa
3ebff38a8db308be325fe3f23bc2868f	asv.9214	0.960234153506894	Bacteria	Proteobacteria	Alphaproteobacteria	Thalassobaculales	uncultured	uncultured	unculturedbacterium
3ec16fb1b73a8e1bc192c6d4e0b0ffb4	asv.9216	0.840618578977203	Bacteria	Proteobacteria	Gammaproteobacteria	Burkholderiales	MWH-UniP1aquaticgroup	MWH-UniP1aquaticgroup	unculturedbacterium
3ee5905d30243be731ba81331b6963cd	asv.9229	0.999997296587197	Bacteria	Bacteroidota	Bacteroidia	Flavobacteriales	Flavobacteriaceae	NS5marinegroup
3ee5b8c2efe478af7918190b35f60e48	asv.9230	0.999999999853209	Bacteria	Proteobacteria	Gammaproteobacteria
3ef6bbb73e15586178d473810d195039	asv.9242	0.894034880019793	Bacteria	Bacteroidota	Bacteroidia	Flavobacteriales	Flavobacteriaceae	NS5marinegroup	marinemetagenome
3ef95b5702e2722c540fb54f09f4c992	asv.9243	0.959292939519334	Bacteria	Proteobacteria	Alphaproteobacteria	Puniceispirillales	SAR116clade	SAR116clade	alphaproteobacterium
3f00309c8d86a9372d48f8377c085ada	asv.9248	0.936000474448745	Bacteria	SAR324clade(MarinegroupB)	SAR324clade(MarinegroupB)	SAR324clade(MarinegroupB)	SAR324clade(MarinegroupB)	SAR324clade(MarinegroupB)	unculturedbacterium
3f03c8308902f9a4a04bff4e3561a168	asv.9249	0.999984775019695	Bacteria	Gemmatimonadota	BD2-11terrestrialgroup	BD2-11terrestrialgroup	BD2-11terrestrialgroup	BD2-11terrestrialgroup	unculturedmarine
3f069553926c1bc43e6743f9ee4821bf	asv.9251	0.999999977314161	Bacteria	Verrucomicrobiota	Chlamydiae	Chlamydiales	Chlamydiaceae	uncultured	metagenome
3f1bc6727b7225c29e4f0dac92a35109	asv.9266	0.99999999997523	Bacteria	Marinimicrobia(SAR406clade)	Marinimicrobia(SAR406clade)	Marinimicrobia(SAR406clade)	Marinimicrobia(SAR406clade)	Marinimicrobia(SAR406clade)
3f203de3dc80b30ac904550349ab4257	asv.9270	0.904323704059133	Bacteria	Proteobacteria	Alphaproteobacteria	SAR11clade	CladeII	CladeII
3f279885414aa7192b698547c337f9d8	asv.9274	0.957725571233577	Archaea	Thermoplasmatota	Thermoplasmata	Thermoplasmata	Thermoplasmata	MarineGroupIII	unculturedmarine
3f2b90fde3083008f4bba82325128cf8	asv.9278	0.999938542873594	Bacteria	Planctomycetota	Planctomycetes	Pirellulales	Pirellulaceae	Rhodopirellula	unculturedmarine
3f373e098fad5abbad1af867c06b1a0f	asv.9285	0.97065574240566	Bacteria	Proteobacteria	Alphaproteobacteria	Puniceispirillales	SAR116clade	SAR116clade
3f5a7dcd1a7e2165d00e5c0a1f1755fc	asv.9301	0.869922547018973	Bacteria	Proteobacteria	Gammaproteobacteria	SAR86clade	SAR86clade	SAR86clade	marinemetagenome
3f65021c30028db099308c05ccf870da	asv.9307	0.999999999999662	Bacteria	Verrucomicrobiota	Verrucomicrobiae	Opitutales	Puniceicoccaceae	MB11C04marinegroup
3f75af9bba716b458ed2573d8ed7f5cc	asv.9312	0.999375951031437	Bacteria	Cyanobacteria	Cyanobacteriia	Synechococcales	Cyanobiaceae	ProchlorococcusMIT9313
3f7c9ee556b1d459743338229c7c83a6	asv.9314	0.996851562093313	Bacteria	Myxococcota	Polyangia	Nannocystales	Nannocystaceae	uncultured
3f7cba171efe7e77505a2f4f41301876	asv.9315	0.999598852629107	Bacteria	Proteobacteria	Alphaproteobacteria	Rhodospirillales	Rhodospirillaceae	uncultured	unculturedAlphaproteobacteria
3f8de79a9f754ba8b4b2243a109d9414	asv.9323	0.999999796905335	Bacteria	Patescibacteria	Gracilibacteria	CandidatusPeregrinibacteria	CandidatusPeregrinibacteria	CandidatusPeregrinibacteria	unculturedmarine
3f906c956bfe2947b7244484f733ac7b	asv.9325	0.757856303589158	Bacteria	Proteobacteria	Alphaproteobacteria	SAR11clade	CladeII	CladeII	unculturedmarine
3faadceacbe927800e22582fd1d5aac4	asv.9335	0.992464921991435	Bacteria	Bacteroidota	Bacteroidia	Flavobacteriales	NS9marinegroup	NS9marinegroup	unculturedmarine
3fcd1379c87bc6cb5bd3cdbbe10a298d	asv.9349	0.783782593894384	Bacteria	Marinimicrobia(SAR406clade)	Marinimicrobia(SAR406clade)	Marinimicrobia(SAR406clade)	Marinimicrobia(SAR406clade)	Marinimicrobia(SAR406clade)	unculturedbacterium
3fce9d4eb3e11f47f391a593bc2f22ab	asv.9350	0.883124341580603	Bacteria	Margulisbacteria	Margulisbacteria	Margulisbacteria	Margulisbacteria	Margulisbacteria	marinemetagenome
3fcf764fac83e946666f2236b2f09301	asv.9352	0.999999999745922	Bacteria	Cyanobacteria	Cyanobacteriia	Chloroplast	Chloroplast	Chloroplast
3fd8062effad276ccb7fe012df6af1fe	asv.9358	0.970582811223209	Bacteria	Cyanobacteria	Cyanobacteriia	Chloroplast	Chloroplast	Chloroplast	unculturedprymnesiophyte
3fe40cd9e79a42cb3325f25075065ccd	asv.9363	0.999999976096889	Bacteria	Chloroflexi	Dehalococcoidia	SAR202clade	SAR202clade	SAR202clade
3fe9925625b09bfbf10c2b418e8db38a	asv.9370	0.999999999748207	Bacteria	Cyanobacteria	Cyanobacteriia	Chloroplast	Chloroplast	Chloroplast
3ffedeb1fd4f88f87cd5df61c8e50604	asv.9384	0.999132622768255	Bacteria	Bacteroidota	Bacteroidia	Flavobacteriales	Flavobacteriaceae	Formosa
400e039cfb6cabd9459afdae3c1a0bf5	asv.9400	0.944745766615727	Bacteria
4012f098415836db9977efbaedb39936	asv.9403	0.9999902277346	Bacteria	Cyanobacteria	Cyanobacteriia	Chloroplast	Chloroplast	Chloroplast	Partenskyellaglossopodia
4020190ce23968c48d5471f4b3773b01	asv.9415	0.774037017827587	Bacteria	Proteobacteria	Alphaproteobacteria	SAR11clade	CladeIII	CladeIII	alphaproteobacterium
403323fe44e0791db2036822023a462b	asv.9422	0.999998137446743	Bacteria	Proteobacteria	Gammaproteobacteria	Cellvibrionales	Halieaceae	OM60(NOR5)clade
403c8eaa034bd12edef44cd583a180d0	asv.9430	0.833740909147606	Bacteria	Cyanobacteria	Cyanobacteriia	Chloroplast	Chloroplast	Chloroplast	unculturedbacterium
404af273fc4d507301140bc42daab021	asv.9435	0.99991789236376	Bacteria	Proteobacteria	Gammaproteobacteria	Coxiellales	Coxiellaceae	Coxiella
40542be5675f705629a6eb4e6b9b6d68	asv.9439	0.933601460413653	Bacteria	Proteobacteria	Alphaproteobacteria	Puniceispirillales	SAR116clade	CandidatusPuniceispirillum	unculturedbacterium
40656e67e24de9acce010ee634357024	asv.9447	0.775768595833443	Bacteria	Cyanobacteria	Cyanobacteriia	Chloroplast	Chloroplast	Chloroplast	Cymbomonastetramitiformis
4066128f9dde414afb6356b16e5313c5	asv.9449	0.999520348595389	Bacteria	Marinimicrobia(SAR406clade)	Marinimicrobia(SAR406clade)	Marinimicrobia(SAR406clade)	Marinimicrobia(SAR406clade)	Marinimicrobia(SAR406clade)	unidentifiedmarine
4069063a6ea3e1063a13b4f650322b93	asv.9450	0.950172299952291	Bacteria	Marinimicrobia(SAR406clade)	Marinimicrobia(SAR406clade)	Marinimicrobia(SAR406clade)	Marinimicrobia(SAR406clade)	Marinimicrobia(SAR406clade)	unidentifiedmarine
406ea67f06c900d983a51ddbf6d5b370	asv.9453	0.999928284261098	Bacteria	Proteobacteria	Gammaproteobacteria	Cellvibrionales	Spongiibacteraceae	BD1-7clade
407813da864afa33159658db4110d23d	asv.9457	0.967641856668487	Bacteria	Proteobacteria	Gammaproteobacteria
40852e909a624ca27bf2e8f66ebe5b41	asv.9464	0.999999994418494	Bacteria	Bdellovibrionota	Bdellovibrionia	Bdellovibrionales	Bdellovibrionaceae	OM27clade
408cf2f5c5a3ca71e05f83c1a3e536be	asv.9471	0.853360806664992	Bacteria
40a215c1a58ae0f9a5fbd94cb2232403	asv.9488	0.991371392344648	Bacteria	Bacteroidota	Bacteroidia	Flavobacteriales	Cryomorphaceae	uncultured	unculturedOwenweeksia
40c60ec7b7f52b07ccc1531ca294b747	asv.9507	0.809160665323266	Bacteria	Bacteroidota	Bacteroidia	Flavobacteriales	NS9marinegroup	NS9marinegroup	unculturedmarine
40dc4effba9737428f00e74f649aca7c	asv.9517	0.967386627780895	Bacteria	Proteobacteria	Alphaproteobacteria	Rhodospirillales	Magnetospiraceae	uncultured	unculturedmarine
40e166e6aed13200147e0f8a8e190c27	asv.9520	0.958067555261797	Bacteria	Cyanobacteria	Cyanobacteriia	Chloroplast	Chloroplast	Chloroplast
41039202d90b700dfd5cf9b40dc6fd20	asv.9539	0.999993709113773	Bacteria	Proteobacteria	Alphaproteobacteria	uncultured	uncultured	uncultured	unculturedmarine
41061cada40a12073d8315bcaabaecd0	asv.9541	0.99999998446305	Bacteria	Margulisbacteria	Margulisbacteria	Margulisbacteria	Margulisbacteria	Margulisbacteria
41108e7e34948ad81009f735229f96f1	asv.9550	0.999999999969224	Bacteria	Marinimicrobia(SAR406clade)	Marinimicrobia(SAR406clade)	Marinimicrobia(SAR406clade)	Marinimicrobia(SAR406clade)	Marinimicrobia(SAR406clade)
4112920e3e1fbc546d50c0d442d5d84a	asv.9551	0.982978685942636	Bacteria	Bacteroidota	Bacteroidia	Flavobacteriales	NS9marinegroup	NS9marinegroup	hydrothermalvent
412cfc0bbe738c7c2f4fe143e4ac7247	asv.9563	0.834576985499447	Bacteria	Myxococcota	Polyangia	Blfdi19	Blfdi19	Blfdi19	unculturedbacterium
41376f9675bafa3d4b801e1ad1bb4f82	asv.9569	0.999044890547203	Bacteria	Proteobacteria	Alphaproteobacteria	Rickettsiales	Rickettsiaceae	CandidatusMegaira
41378c0d1422c99fe376b37f5e1eb290	asv.9570	0.787370268036391	Bacteria	Bacteroidota	Bacteroidia	Chitinophagales	Chitinophagaceae	Vibrionimonas
413af459c693f9d3a7daf53fcf6b0cb8	asv.9572	0.983701024737896	Bacteria	Proteobacteria	Alphaproteobacteria	Rickettsiales	Mitochondria	Mitochondria	unculturedbacterium
4152299aeec4e0c045d76f18ef58051a	asv.9588	0.888569298434094	Bacteria	Proteobacteria	Gammaproteobacteria	Cellvibrionales	Halieaceae	OM60(NOR5)clade	unculturedHaliea
415b8085a2033f0b450069d143086ba0	asv.9593	0.999999999999214	Bacteria	Marinimicrobia(SAR406clade)	Marinimicrobia(SAR406clade)	Marinimicrobia(SAR406clade)	Marinimicrobia(SAR406clade)	Marinimicrobia(SAR406clade)
4165733d9cd6c9e4fd38ca44241b0644	asv.9601	0.989909205910643	Bacteria	Proteobacteria	Gammaproteobacteria	Oceanospirillales	Saccharospirillaceae	Saccharospirillaceae	uncultureddeep-sea
416b27516fc553f4acf577c3891b3cad	asv.9608	0.999996290793117	Bacteria	Proteobacteria	Gammaproteobacteria	Alteromonadales	Pseudoalteromonadaceae	Pseudoalteromonas
4182035b4f62efaf2344a43c21fc0261	asv.9622	0.99999999880346	Bacteria	Bacteroidota	Bacteroidia	Cytophagales	Flammeovirgaceae	uncultured	Marivirgasericea
41b1b9322c2e70b14674e3a348c20e8c	asv.9652	0.987681716322463	Bacteria	Cyanobacteria	Cyanobacteriia	Chloroplast	Chloroplast	Chloroplast	Cymbomonastetramitiformis
41bf6b6cce8ad7b8625e8bc6bdce36bb	asv.9660	0.740661578645773	Bacteria	Cyanobacteria	Cyanobacteriia	Chloroplast	Chloroplast	Chloroplast	unculturedmarine
41c196d85f7f40874018de244439d376	asv.9662	0.700159168179289	Bacteria	Cyanobacteria	Cyanobacteriia	Chloroplast	Chloroplast	Chloroplast	unculturedbacterium
41d5eb91c52b8edbc38fc0435021fb83	asv.9671	0.978276632358488	Bacteria	Marinimicrobia(SAR406clade)	Marinimicrobia(SAR406clade)	Marinimicrobia(SAR406clade)	Marinimicrobia(SAR406clade)	Marinimicrobia(SAR406clade)	unculturedmarine
41d6ceed5eec88b226eea58510653600	asv.9672	0.967135821118637	Bacteria	Marinimicrobia(SAR406clade)	Marinimicrobia(SAR406clade)	Marinimicrobia(SAR406clade)	Marinimicrobia(SAR406clade)	Marinimicrobia(SAR406clade)	unculturedmarine
41dea55ed55e8d001a82de393c1d2307	asv.9677	0.913346527156549	Bacteria	Cyanobacteria	Cyanobacteriia	Synechococcales	Cyanobiaceae	ProchlorococcusMIT9313
41e45800a8b3516ecfdb5bef26d0aa9d	asv.9679	0.999999956686765	Bacteria	Proteobacteria	Gammaproteobacteria	Oceanospirillales	Halomonadaceae	Cobetia
41eae897c02d3da1de8c917f0ee42cca	asv.9681	0.999999724857967	Bacteria	Marinimicrobia(SAR406clade)	Marinimicrobia(SAR406clade)	Marinimicrobia(SAR406clade)	Marinimicrobia(SAR406clade)	Marinimicrobia(SAR406clade)	unculturedFibrobacteres/Acidobacteria
41eb68a7cdd0d931338b757ce458e14f	asv.9683	0.896720472247091	Bacteria	Planctomycetota	Phycisphaerae	Phycisphaerales	Phycisphaeraceae	FS140-16B-02marinegroup	unculturedbacterium
41ed361e8cf2b914d571c6399fe9a6df	asv.9684	0.999994032971568	Bacteria	Bdellovibrionota	Bdellovibrionia	Bdellovibrionales	Bdellovibrionaceae	OM27clade	unidentifiedmarine
41fd35d5fa1b7d3af78229a31c38d8e0	asv.9695	0.863710572459796	Bacteria	Marinimicrobia(SAR406clade)	Marinimicrobia(SAR406clade)	Marinimicrobia(SAR406clade)	Marinimicrobia(SAR406clade)	Marinimicrobia(SAR406clade)	marinemetagenome
4201659196870275ac280915a2005571	asv.9698	0.915717019746716	Bacteria	Proteobacteria	Gammaproteobacteria	Oceanospirillales	Litoricolaceae	Litoricola	unculturedbacterium
420bd461d43b7c1e445d5b99448da9e5	asv.9701	0.999999999961122	Bacteria	Proteobacteria	Gammaproteobacteria	SAR86clade	SAR86clade	SAR86clade
4217ef0673afe7a249d64b891a5be407	asv.9707	0.999999671988021	Bacteria	Proteobacteria	Gammaproteobacteria	Alteromonadales	Pseudoalteromonadaceae
42185dbfd5d1d856290d248b0f81f1cf	asv.9708	0.813602458382996	Bacteria	Proteobacteria	Gammaproteobacteria	SAR86clade	SAR86clade	SAR86clade	unculturedOceanospirillales
423603f55628b139c0e0359fd1c2be5b	asv.9724	0.95877630238801	Bacteria	Marinimicrobia(SAR406clade)	Marinimicrobia(SAR406clade)	Marinimicrobia(SAR406clade)	Marinimicrobia(SAR406clade)	Marinimicrobia(SAR406clade)	unculturedmarine
424030479537513b353f308941924898	asv.9729	0.953624383125471	Bacteria	Proteobacteria	Gammaproteobacteria	Cellvibrionales	Halieaceae	OM60(NOR5)clade	unculturedHaliea
424fe609a0192a68f1af6661c58e33f8	asv.9738	0.795044851434272	Bacteria	Proteobacteria	Alphaproteobacteria	Rhodospirillales	Magnetospiraceae	Magnetospira	Olaviusloisae
42501ae4265b728c7e66d4d6ee84c188	asv.9739	0.999882337580366	Bacteria	Actinobacteriota	Actinobacteria	Propionibacteriales	Nocardioidaceae	Nocardioides
4263004e9d234c9979c5cce41cb7d340	asv.9751	0.933712890187004	Bacteria	Marinimicrobia(SAR406clade)	Marinimicrobia(SAR406clade)	Marinimicrobia(SAR406clade)	Marinimicrobia(SAR406clade)	Marinimicrobia(SAR406clade)	unculturedmarine
4276d27d8b7cc30907f9727c0ec0c390	asv.9763	0.998292146093333	Bacteria	Marinimicrobia(SAR406clade)	Marinimicrobia(SAR406clade)	Marinimicrobia(SAR406clade)	Marinimicrobia(SAR406clade)	Marinimicrobia(SAR406clade)	Alteromonasmacleodii
427bb950c483525a1643092aeffa175b	asv.9767	0.999999999978808	Bacteria	Cyanobacteria	Cyanobacteriia	Chloroplast	Chloroplast	Chloroplast
427e95ac92380fb489c3b945748f88cf	asv.9768	0.793126174279394	Bacteria	Bacteroidota	Bacteroidia	Flavobacteriales	Flavobacteriaceae	Formosa	unculturedmarine
427ecc0d5708ffaed92805e64740627a	asv.9769	0.789876613378848	Bacteria	Proteobacteria	Alphaproteobacteria	Rhodobacterales	Rhodobacteraceae	uncultured	marinemetagenome
427fd5651a3944d7f4ced2c9d20c33db	asv.9770	0.795256605977171	Bacteria	Marinimicrobia(SAR406clade)	Marinimicrobia(SAR406clade)	Marinimicrobia(SAR406clade)	Marinimicrobia(SAR406clade)	Marinimicrobia(SAR406clade)	unculturedbacterium
4285908b956ad9f86a67ddaa2e1848d6	asv.9774	0.999979621201615	Bacteria	Proteobacteria	Alphaproteobacteria	Puniceispirillales	SAR116clade	SAR116clade
428cf524d948fc188e9ee4eb9e6c7ab1	asv.9779	0.784680501024895	Bacteria	Proteobacteria	Alphaproteobacteria	Rhodospirillales	Magnetospiraceae	uncultured	unculturedmarine
429830f84e0836501b0360c00c4c054e	asv.9784	0.782912145035744	Bacteria	Marinimicrobia(SAR406clade)	Marinimicrobia(SAR406clade)	Marinimicrobia(SAR406clade)	Marinimicrobia(SAR406clade)	Marinimicrobia(SAR406clade)	unculturedmarine
42a0d721aa88e590ce845372f76537f3	asv.9788	0.9996941632132	Bacteria	Bacteroidota	Bacteroidia	Flavobacteriales	Cryomorphaceae	uncultured	unculturedOwenweeksia
42b37d4a726411a24afa2eeaa692feea	asv.9798	0.999999994967832	Bacteria	Verrucomicrobiota	Verrucomicrobiae	Verrucomicrobiales	Rubritaleaceae	Rubritalea
42c19be86b7bad8c4f83d67b6ea487bb	asv.9804	0.841508640606388	Bacteria	Proteobacteria	Alphaproteobacteria	Puniceispirillales	SAR116clade	CandidatusPuniceispirillum	unculturedbacterium
42d368a17c904c7f09e5f0daf20effb6	asv.9813	0.989288499773596	Bacteria	Planctomycetota	Planctomycetes	Pirellulales	Pirellulaceae	uncultured	unculturedmarine
42ea458eb24f00a692b284e0a0019dca	asv.9821	0.878201393904843	Bacteria	Cyanobacteria	Cyanobacteriia	Cyanobacteriales
42f32007294bb63f6225e4d71d46b542	asv.9823	0.999999999995045	Bacteria	Bacteroidota	Bacteroidia	Flavobacteriales	NS9marinegroup	NS9marinegroup
43178d27fc6ba19b08eb1918ca60be75	asv.9836	0.811499548955337	Bacteria	Proteobacteria	Gammaproteobacteria	Alteromonadales	Alteromonadaceae	Aestuariibacter	unculturedbacterium
433fc3ab19b261e8c87476b95a9a0666	asv.9851	0.9999865918221	Bacteria	Proteobacteria	Alphaproteobacteria	Rickettsiales	Mitochondria	Mitochondria	unculturedbacterium
434492dfe19f3675b2bb002ea4650243	asv.9852	1	Bacteria	Proteobacteria	Alphaproteobacteria	SAR11clade
434533a9dda9da4eaec7e143e7541430	asv.9853	0.783490556517751	Bacteria	Bacteroidota	Bacteroidia	Flavobacteriales	Cryomorphaceae	uncultured	unculturedBacteroidetes
434d12081d73b91f7b6b5383d585dca9	asv.9859	0.999708768501019	Bacteria	Cyanobacteria	Cyanobacteriia	Chloroplast	Chloroplast	Chloroplast	Aureococcusanophagefferens
434d95c576050c4e65cc27add95605d3	asv.9860	0.709269725493852	Bacteria	Myxococcota	Polyangia	Polyangiales	Sandaracinaceae	uncultured	uncultureddelta
434e47da69a3b73fcf9d296ebc98b55a	asv.9861	0.965443280374411	Bacteria	Firmicutes	Bacilli	Bacillales	Bacillaceae	Bacillus
43550306f8f8dce0683013d8a9f4d62d	asv.9867	0.999998504892853	Bacteria	Proteobacteria	Gammaproteobacteria	Coxiellales	Coxiellaceae	Coxiella
435a6fdc4dbe12b324ad99352d35b48d	asv.9873	0.946092729050635	Bacteria
43644af493f11946f197fbd21ed47ab2	asv.9880	0.786758088625854	Bacteria	Proteobacteria	Gammaproteobacteria	Thiomicrospirales	Thioglobaceae	SUP05cluster	unculturedSUP05
43662c1dbab4a9a87e7a08c4d1dc161f	asv.9883	0.999999999944666	Bacteria	Marinimicrobia(SAR406clade)	Marinimicrobia(SAR406clade)	Marinimicrobia(SAR406clade)	Marinimicrobia(SAR406clade)	Marinimicrobia(SAR406clade)
436d0db57f7123ca8d4d5f904463d414	asv.9887	0.975508020635907	Bacteria	Marinimicrobia(SAR406clade)	Marinimicrobia(SAR406clade)	Marinimicrobia(SAR406clade)	Marinimicrobia(SAR406clade)	Marinimicrobia(SAR406clade)	unidentifiedmarine
4382aa8a64ab2931d40feec4c90050e5	asv.9895	0.767593617634057	Bacteria	Dependentiae	Babeliae	Babeliales	UBA12409	UBA12409	unculturedbacterium
438b7fc8b35271aaead520debc8ff568	asv.9900	0.999999935415934	Bacteria	Proteobacteria	Alphaproteobacteria	Parvibaculales	PS1clade	PS1clade
439f1953ea540aec2f5e2a27d96668ed	asv.9906	0.999999999999641	Bacteria	Cyanobacteria	Cyanobacteriia	Chloroplast	Chloroplast	Chloroplast
43b357636f24d8d3ab42e0b4f83a6ea6	asv.9914	0.919635147988084	Bacteria	Proteobacteria	Alphaproteobacteria	Puniceispirillales	SAR116clade	SAR116clade	alphaproteobacterium
43b5bbd9a8a7d4c10591a576c10cb4d8	asv.9916	0.995163167154333	Bacteria	Proteobacteria	Gammaproteobacteria	Coxiellales	Coxiellaceae	Coxiella	unculturedbacterium
43b5f595ba43bc4a75c0f6ab927e7894	asv.9917	0.702504926485896	Bacteria	Proteobacteria	Alphaproteobacteria	Rickettsiales	Mitochondria	Mitochondria	unculturedbacterium
43ba03a2f199d1893945f27ed1838688	asv.9921	0.999999806419834	Bacteria	Cyanobacteria	Cyanobacteriia	Chloroplast	Chloroplast	Chloroplast
43c811eee73713e92df41d5df808efb2	asv.9928	0.995070417516994	Bacteria	Bacteroidota	Bacteroidia	Flavobacteriales	Cryomorphaceae	uncultured	unculturedOwenweeksia
43d509dd595bfed388f36181c9e4f46b	asv.9932	0.862726890523025	Bacteria
43d55c1ee963c2a2dba25258f4281d5c	asv.9933	0.990460178365801	Bacteria	Proteobacteria	Alphaproteobacteria	Rickettsiales	Fokiniaceae	MD3-55	unculturedAlphaproteobacteria
43d77a88c4fd686111e63f8cdc7f9d14	asv.9936	0.724949640678142	Bacteria	SAR324clade(MarinegroupB)	SAR324clade(MarinegroupB)	SAR324clade(MarinegroupB)	SAR324clade(MarinegroupB)	SAR324clade(MarinegroupB)	unculturedSAR324
43dd3e6e3ccd973c5b8f4c66a5c58eb6	asv.9942	0.838747908862869	Bacteria	Proteobacteria	Alphaproteobacteria	Defluviicoccales	uncultured	uncultured	unidentifiedmarine
43eb9d16519933363940ec299285ab45	asv.9951	0.999999999995439	Bacteria	Marinimicrobia(SAR406clade)	Marinimicrobia(SAR406clade)	Marinimicrobia(SAR406clade)	Marinimicrobia(SAR406clade)	Marinimicrobia(SAR406clade)
43f326917615f63130f4735c1822a4f5	asv.9958	0.816583989635062	Archaea	Crenarchaeota	Nitrososphaeria	Nitrosopumilales	Nitrosopumilaceae	CandidatusNitrosopelagicus	unculturedmarine
43f773b607a7f0d7c79306d16daee3b6	asv.9963	0.964339673120059	Bacteria	Proteobacteria	Gammaproteobacteria	Francisellales	Francisellaceae	[Caedibacter]taeniospiralisgroup	Cysteiniphilumlitorale
4402ec3aebe0eefa4b3c25957a2b68fe	asv.9973	0.988787048782526	Bacteria	Bacteroidota	Bacteroidia	Flavobacteriales	NS9marinegroup	NS9marinegroup	unculturedmarine
44059d0d6a2622abad88dead7335f5f7	asv.9975	0.964036747177715	Bacteria	Bacteroidota	Bacteroidia	Flavobacteriales	Flavobacteriaceae	NS2bmarinegroup
44165f84f939219b9a9cd7f7fe1b447a	asv.9986	0.960815216668757	Bacteria	Proteobacteria	Gammaproteobacteria	Coxiellales	Coxiellaceae	Coxiella	unculturedLegionella
4428821bd481807fe658dab697b15ff7	asv.9997	0.823902393458939	Bacteria	Margulisbacteria	Margulisbacteria	Margulisbacteria	Margulisbacteria	Margulisbacteria	marinemetagenome
442902dae7ed097224242751c8b426cc	asv.9998	0.729959379902695	Bacteria	Chloroflexi	Dehalococcoidia	SAR202clade	SAR202clade	SAR202clade	marinemetagenome
44396e4fdf8d35bf123d4a5340b3714e	asv.10010	0.991849429390936	Bacteria	Proteobacteria	Alphaproteobacteria	Puniceispirillales	SAR116clade	SAR116clade	unculturedbacterium
443e59a3cd67c64351857741fa02a225	asv.10013	0.990850872172188	Bacteria	Proteobacteria	Alphaproteobacteria	Rickettsiales	AB1	AB1
44458acdb104f6b3db5985935fbba853	asv.10016	0.986609487193766	Bacteria	Bacteroidota	Bacteroidia	Flavobacteriales	Cryomorphaceae	NS10marinegroup	unculturedmarine
444d71990d5f28a9bddaddacd3988164	asv.10021	0.723530402805798	Bacteria	Proteobacteria	Gammaproteobacteria	Coxiellales	Coxiellaceae	Coxiella	unculturedmarine
4458ad576354efde35364ac5e3a50605	asv.10025	0.921461515372199	Bacteria	Cyanobacteria	Cyanobacteriia	Chloroplast	Chloroplast	Chloroplast	unculturedprymnesiophyte
445ace38d9ff02dce6129552b6078c51	asv.10027	0.994204765784184	Bacteria	Proteobacteria	Gammaproteobacteria	Oceanospirillales	Litoricolaceae	Litoricola	unculturedbacterium
445ad2dd767186904f3dff89401cc52c	asv.10028	0.998971044621099	Bacteria	Proteobacteria	Alphaproteobacteria	Defluviicoccales	uncultured	uncultured	unidentifiedmarine
445b6909c9982cd67cbd85ef45ea0065	asv.10029	0.967082431647752	Bacteria	Bacteroidota	Bacteroidia	Flavobacteriales	Flavobacteriaceae	NS2bmarinegroup
445cdd91749b43aef9b4363df84e1bac	asv.10032	0.999999999999957	Bacteria	Cyanobacteria	Cyanobacteriia	Chloroplast	Chloroplast	Chloroplast
4462978d33047310549c5cd9e97e157e	asv.10034	0.951376714385613	Bacteria	Bacteroidota	Bacteroidia	Flavobacteriales	Crocinitomicaceae	Crocinitomix	unculturedCrocinitomix
4476d4abdb97c6ce8f65d524f266379f	asv.10045	0.976029322226659	Bacteria	Cyanobacteria	Cyanobacteriia	Chloroplast	Chloroplast	Chloroplast	unculturedmarine
44915842e372bd6f5c56946727dd86e5	asv.10054	0.999999999995892	Bacteria	Marinimicrobia(SAR406clade)	Marinimicrobia(SAR406clade)	Marinimicrobia(SAR406clade)	Marinimicrobia(SAR406clade)	Marinimicrobia(SAR406clade)
44a48c24bb4232758b5cd6f0461b6f3c	asv.10060	0.71364671254478	Bacteria	Cyanobacteria	Cyanobacteriia	Chloroplast	Chloroplast	Chloroplast	Phalacromamitra
44c26e61c891526c4394461be2b9f327	asv.10074	0.942630281860666	Bacteria	Proteobacteria	Alphaproteobacteria	SAR11clade	CladeI	uncultured
44c3d391e32878874b49adcb4b8581d0	asv.10075	0.714068315531674	Bacteria	Bacteroidota	Bacteroidia	Chitinophagales	Saprospiraceae	uncultured	unculturedmarine
44cb47100a979c31b0256b1c60ad2ca8	asv.10080	0.999999999993489	Bacteria	Marinimicrobia(SAR406clade)	Marinimicrobia(SAR406clade)	Marinimicrobia(SAR406clade)	Marinimicrobia(SAR406clade)	Marinimicrobia(SAR406clade)
44dac65c3f7c29a0b1d487963e346527	asv.10090	0.999999999998866	Bacteria	Marinimicrobia(SAR406clade)	Marinimicrobia(SAR406clade)	Marinimicrobia(SAR406clade)	Marinimicrobia(SAR406clade)	Marinimicrobia(SAR406clade)
44e6201a62a38d9bc70eb3f0d54901e8	asv.10096	0.989179639858524	Bacteria	Planctomycetota	OM190	OM190	OM190	OM190	unidentifiedmarine
44ea179a743abc3296f57b565aaff792	asv.10100	1	Bacteria	Cyanobacteria	Cyanobacteriia	Chloroplast	Chloroplast	Chloroplast
44f34d5fcc3946d4821b6106bc7dd8c8	asv.10103	0.957294979615813	Bacteria	Marinimicrobia(SAR406clade)	Marinimicrobia(SAR406clade)	Marinimicrobia(SAR406clade)	Marinimicrobia(SAR406clade)	Marinimicrobia(SAR406clade)	unculturedmarine
4509db2c239a39c44745aa3d04eabc9c	asv.10116	0.999999999999978	Bacteria	Verrucomicrobiota	Kiritimatiellae	Kiritimatiellales	Kiritimatiellaceae	R76-B128
450a32e7e0b14be9aa035e07a5fb3589	asv.10117	0.983508756387637	Bacteria	Bdellovibrionota	Bdellovibrionia	Bdellovibrionales	Bdellovibrionaceae	OM27clade	unculturedmarine
450dfbea94b35498928b1edadfd6071f	asv.10120	0.807317896365693	Bacteria	Cyanobacteria	Cyanobacteriia	Chloroplast	Chloroplast	Chloroplast	Aureoumbralagunensis
45160ccb6da42a5b3824db50de02e6a9	asv.10125	0.994308588198925	Bacteria	Proteobacteria	Gammaproteobacteria	Steroidobacterales	Woeseiaceae	Woeseia	unculturedmarine
452695164333d1eb520b991a7ad8dd21	asv.10136	0.994287706674267	Bacteria	Proteobacteria	Gammaproteobacteria
45288ff0b8e62cf438f5c877c84c8c24	asv.10138	0.99985194975557	Bacteria	Bacteroidota	Bacteroidia	Chitinophagales	Saprospiraceae
45346e5e9ec229a3fc54965dbe51cde9	asv.10144	0.999887455831859	Bacteria	Proteobacteria	Alphaproteobacteria	Puniceispirillales	SAR116clade	SAR116clade	marinemetagenome
4540d7426f5cb9d967b3c78035a8d097	asv.10152	0.996233215959878	Bacteria	Verrucomicrobiota	Verrucomicrobiae	Opitutales	Puniceicoccaceae	Coraliomargarita
454a0938aaf5dc4a4d384b6218fd8acb	asv.10158	0.978886144341804	Bacteria	Cyanobacteria	Cyanobacteriia	Chloroplast	Chloroplast	Chloroplast
454bd211bf26e509b10ae06615cd60fb	asv.10159	0.999992840842272	Bacteria	Cyanobacteria	Cyanobacteriia	Chloroplast	Chloroplast	Chloroplast	Bathycoccusprasinos
456e61387040f9273608e69c88aa2442	asv.10170	0.996939009326145	Bacteria	Proteobacteria	Alphaproteobacteria	Rickettsiales	Mitochondria	Mitochondria	unculturedbacterium
457e71f032eb7f1eaa3ada7d554b0e14	asv.10174	0.983013920703331	Bacteria	Bacteroidota	Bacteroidia	Flavobacteriales	NS9marinegroup	NS9marinegroup	unculturedmarine
458032dc07d621d08952c7ca85c9c904	asv.10176	0.995524023818248	Bacteria	Proteobacteria	Gammaproteobacteria	UBA10353marinegroup	UBA10353marinegroup	UBA10353marinegroup	unculturedorganism
458284fb5912427ccf1eb8f58bfe88bf	asv.10177	0.999999999999273	Bacteria	Cyanobacteria	Cyanobacteriia	Chloroplast	Chloroplast	Chloroplast
458e36937686ec239a55d8b9be52461e	asv.10181	0.9917097709418	Bacteria	Proteobacteria	Alphaproteobacteria	Rickettsiales	Mitochondria	Mitochondria	unculturedbacterium
45909a4cd562995470ce2f506aa282a2	asv.10186	0.91257289471486	Bacteria	Proteobacteria	Gammaproteobacteria	Burkholderiales	MWH-UniP1aquaticgroup	MWH-UniP1aquaticgroup	unculturedmarine
4591c93fa4f34144858d65b786098df0	asv.10187	0.996131030066575	Bacteria	Bacteroidota	Bacteroidia	Flavobacteriales	NS9marinegroup	NS9marinegroup	unculturedmarine
459d1ba90621a828c2df30c9c0acfddc	asv.10196	0.999999465681121	Bacteria	Desulfobacterota	Desulfuromonadia	PB19	PB19	PB19
45aaab4cfb4c2cde67aa5106f9aa9ced	asv.10205	0.713862617594198	Bacteria	Bacteroidota	Bacteroidia	Flavobacteriales	Flavobacteriaceae	NS4marinegroup	unculturedbacterium
45bcc997658aaa002e63beda91644fa0	asv.10212	0.999999999999978	Bacteria	Verrucomicrobiota	Kiritimatiellae	Kiritimatiellales	Kiritimatiellaceae	R76-B128
45bf45f909daa008d8de2f7c23feff7f	asv.10214	0.997068335133463	Bacteria	Planctomycetota	Phycisphaerae	Phycisphaerales	Phycisphaeraceae	Urania-1B-19marinesedimentgroup	unculturedbacterium
45cd65470ba20f56e5022deae771c3a7	asv.10225	0.701846924613963	Bacteria	Proteobacteria	Alphaproteobacteria	Rickettsiales
45f2f28d1855838ee9e69f44adf19221	asv.10251	0.999999999999893	Bacteria	Cyanobacteria	Cyanobacteriia	Chloroplast	Chloroplast	Chloroplast
45f31736eb8d6804eb177f5c1e471bb0	asv.10252	0.992396644957528	Bacteria	Proteobacteria	Alphaproteobacteria	Rickettsiales	Mitochondria	Mitochondria	unculturedbacterium
460e6c31d6f89993c882f118061fefb4	asv.10266	0.905868775406448	Bacteria	Verrucomicrobiota	Verrucomicrobiae	Arctic97B-4marinegroup	Arctic97B-4marinegroup	Arctic97B-4marinegroup	metagenome
46132aba348ceac8d9623c008dd8c207	asv.10270	0.847899264012235	Bacteria	Proteobacteria	Alphaproteobacteria	AT-s3-44	AT-s3-44	AT-s3-44	unculturedbacterium
461631ef88c6ae5fb96ce090d412b2bf	asv.10272	0.811451231020944	Bacteria	Bacteroidota	Bacteroidia	Flavobacteriales	Flavobacteriaceae	NS5marinegroup	unculturedbacterium
4619fcd8310e7a45edb201c8e18e8b7c	asv.10273	0.999999989543885	Bacteria	Proteobacteria	Gammaproteobacteria	Oceanospirillales	Pseudohongiellaceae	Pseudohongiella
461d7ddd4f55d1c0ba8df253138ea2bb	asv.10275	0.79638577427355	Bacteria	Proteobacteria	Gammaproteobacteria
461ef718ecb5cafc92d60d59ba3dbba5	asv.10278	0.999999999859591	Bacteria	Marinimicrobia(SAR406clade)	Marinimicrobia(SAR406clade)	Marinimicrobia(SAR406clade)	Marinimicrobia(SAR406clade)	Marinimicrobia(SAR406clade)
461f45e59b088f1abd233debe6d1c3b1	asv.10279	0.999935660688449	Bacteria
462a81dec78d6c6a1b89e2294da65f20	asv.10284	0.802354147504003	Bacteria	Cyanobacteria	Cyanobacteriia	Chloroplast	Chloroplast	Chloroplast	unculturedmarine
462ae685f17af86b6d621ee53bed233d	asv.10285	0.995707866306712	Bacteria	Proteobacteria	Alphaproteobacteria	Defluviicoccales	uncultured	uncultured	unidentifiedmarine
46365653fddb0b6c2993c64d68e37435	asv.10290	0.999999999999002	Bacteria	Bacteroidota	Bacteroidia	Flavobacteriales	NS9marinegroup	NS9marinegroup
463820533d01f0b06001c3090302d5b8	asv.10291	0.778107060808186	Bacteria	Proteobacteria	Alphaproteobacteria	Rickettsiales	Mitochondria	Mitochondria	unculturedbacterium
4651c96aa0e4a9dba947c6a55b0b02a3	asv.10303	0.999967052145856	Bacteria	Proteobacteria	Alphaproteobacteria	SAR11clade	CladeI
46549d00f59f164dcf016baf62e97dbe	asv.10305	0.735223952083529	Bacteria	Proteobacteria
46582612764c7e087422fab555a57966	asv.10308	0.999999999191017	Bacteria	Bacteroidota	Bacteroidia	Flavobacteriales	Crocinitomicaceae
465953a6030e0bfb6de6372f9c9ff09a	asv.10311	0.966733799955471	Bacteria	Proteobacteria	Gammaproteobacteria	SAR86clade	SAR86clade	SAR86clade	unculturedbacterium
467710db56e6ae218d9a5c08af3ddb68	asv.10322	0.880963411163716	Bacteria	Bdellovibrionota	Bdellovibrionia	Bdellovibrionales	Bdellovibrionaceae	OM27clade	unculturedbacterium
467d1a4c190d906ae3517dc44924cd05	asv.10326	0.999850298285632	Bacteria	Proteobacteria	Gammaproteobacteria	Ectothiorhodospirales	Ectothiorhodospiraceae	uncultured	unculturedmarine
469340abeed6aebd9d679f9950396875	asv.10346	0.999999999831977	Bacteria	Marinimicrobia(SAR406clade)	Marinimicrobia(SAR406clade)	Marinimicrobia(SAR406clade)	Marinimicrobia(SAR406clade)	Marinimicrobia(SAR406clade)
46a58dbeec46438c1dcfb01ffc1f8b7d	asv.10356	0.999999999040057	Bacteria	Proteobacteria	Gammaproteobacteria	Salinisphaerales	Salinisphaeraceae	Salinisphaera	unculturedbacterium
46ba61face96354682d628ff980f6659	asv.10368	0.824575939075286	Bacteria	Proteobacteria	Gammaproteobacteria	Vibrionales	Vibrionaceae	Vibrio
46bed45a1a88da846e545b93da35e701	asv.10373	0.999999999999618	Bacteria	Cyanobacteria	Cyanobacteriia	Chloroplast	Chloroplast	Chloroplast
46cdb85735d2adaa3b603ff00b1ecb78	asv.10378	0.822561058188979	Bacteria	Proteobacteria	Alphaproteobacteria	Rickettsiales	Rickettsiaceae	CandidatusCryptoprodotis	unculturedbacterium
46e070a967f54a87b2f60654f002eb57	asv.10388	0.999999999589838	Bacteria	Proteobacteria	Alphaproteobacteria	Rhodobacterales	Rhodobacteraceae
46f5c0f4ef7d50e4f5f70344e943ff5a	asv.10398	0.717020094786629	Bacteria	Bacteroidota	Bacteroidia	Flavobacteriales	Flavobacteriaceae	Polaribacter
46fa7945beba23045dbafb616ad611af	asv.10401	0.86173526925841	Bacteria	Proteobacteria	Gammaproteobacteria	Coxiellales	Coxiellaceae	Coxiella	unculturedbacterium
46fd17f361707c036563f0b1a930b93b	asv.10403	0.998236372097083	Bacteria	Proteobacteria	Gammaproteobacteria	Thiomicrospirales	Thioglobaceae	SUP05cluster
46fd1d13cfbcd03d0a048b456b119e51	asv.10404	0.825906357217952	Bacteria	Marinimicrobia(SAR406clade)	Marinimicrobia(SAR406clade)	Marinimicrobia(SAR406clade)	Marinimicrobia(SAR406clade)	Marinimicrobia(SAR406clade)	unculturedbacterium
4701f080f3986b4faafe50fd0f05db5f	asv.10410	0.977132685054736	Bacteria	Proteobacteria	Gammaproteobacteria	Enterobacterales
4703f765f0b3a593b297ff41e83b5459	asv.10412	0.999999999999995	Bacteria	Cyanobacteria	Cyanobacteriia	Chloroplast	Chloroplast	Chloroplast
470707f63f8b39e5aa9de63cc707cc1a	asv.10413	0.999999997275452	Bacteria	Bdellovibrionota	Bdellovibrionia	Bdellovibrionales	Bdellovibrionaceae	OM27clade
471e5a01a5dc39072f26cef672542724	asv.10431	0.99999997707447	Bacteria	Bdellovibrionota	Bdellovibrionia	Bdellovibrionales	Bdellovibrionaceae	OM27clade
472d900c3d76f9986a678b15e739f873	asv.10442	0.795315559307359	Bacteria	Proteobacteria	Alphaproteobacteria	Rickettsiales	Mitochondria	Mitochondria	unculturedbacterium
473290c9fe5728b11b0e6d699d800f18	asv.10445	0.976874726075806	Bacteria	Proteobacteria	Gammaproteobacteria	SAR86clade	SAR86clade	SAR86clade	marinemetagenome
47354a04656d6fee747a2f85d92da6ba	asv.10448	0.998485463277008	Bacteria	Proteobacteria	Gammaproteobacteria	Coxiellales	Coxiellaceae	Coxiella	unculturedmarine
4759505670696cb45a89cd1e66fd27a6	asv.10463	0.999878740163737	Bacteria	Myxococcota	Polyangia	Blfdi19	Blfdi19	Blfdi19	unculturedbacterium
475a052a5f17fa6f0f8e8211648f7dc1	asv.10466	0.99999999999987	Bacteria	Proteobacteria	Alphaproteobacteria	Rickettsiales	Fokiniaceae	MD3-55
475b065e4396bc0baa48bdf16330ddee	asv.10467	0.920103873996422	Bacteria	Verrucomicrobiota	Verrucomicrobiae	Verrucomicrobiales	DEV007	DEV007	unculturedmarine
476478bdebefc6a8d15cb987fc3d212d	asv.10473	0.999999999998999	Bacteria	Verrucomicrobiota	Verrucomicrobiae	Opitutales	Puniceicoccaceae	MB11C04marinegroup
4769199839c20dca77de94318a14b518	asv.10475	0.999990789816502	Bacteria	Proteobacteria	Alphaproteobacteria	Parvibaculales	Parvibaculaceae	uncultured	unculturedAlphaproteobacteria
4769a5c76a0da71c013b00e6691d481b	asv.10477	0.92658973631335	Bacteria	Desulfobacterota	Desulfuromonadia	PB19	PB19	PB19	uncultureddelta
47770276da4d441793186c7fba5499b9	asv.10484	0.999999999980849	Bacteria	Marinimicrobia(SAR406clade)	Marinimicrobia(SAR406clade)	Marinimicrobia(SAR406clade)	Marinimicrobia(SAR406clade)	Marinimicrobia(SAR406clade)
4785e74ccf15da9cacfc1fc0dfdbe31a	asv.10487	0.999994385857164	Bacteria	Desulfobacterota	Desulfuromonadia	Bradymonadales	Bradymonadales	Bradymonadales	unculturedmarine
47882eaac87032fb590dc653f404d3bf	asv.10489	0.809415913832039	Bacteria	Proteobacteria	Gammaproteobacteria	Piscirickettsiales	Piscirickettsiaceae	CandidatusEndoecteinascidia	unculturedgamma
478d45d458b24568b7ccc4a2499c2fe3	asv.10492	0.868699888484727	Bacteria	Proteobacteria	Alphaproteobacteria	SAR11clade	CladeII	CladeII
47932b789393b37f084872b60fe70ace	asv.10494	0.872945045274423	Bacteria	Verrucomicrobiota	Lentisphaeria	Lentisphaerales	Lentisphaeraceae	Lentisphaera	unculturedLentisphaerae
47a81484885138a2016f8d0f97a476d5	asv.10498	0.999999999970894	Bacteria	Proteobacteria	Gammaproteobacteria	SAR86clade	SAR86clade	SAR86clade
47a85366bd0f1ea85ff102f0cb3d2c1f	asv.10499	0.999991071014586	Bacteria	Bacteroidota	Bacteroidia	Flavobacteriales	Flavobacteriaceae	NS5marinegroup
47b532c6fa0ebfa08ca04ddeb76b579e	asv.10508	0.871243681555934	Bacteria	Marinimicrobia(SAR406clade)	Marinimicrobia(SAR406clade)	Marinimicrobia(SAR406clade)	Marinimicrobia(SAR406clade)	Marinimicrobia(SAR406clade)	unculturedbacterium
47bb9cfb0043838783d56907fb7bd8fb	asv.10513	0.855795736170331	Bacteria	Cyanobacteria	Cyanobacteriia	Chloroplast	Chloroplast	Chloroplast	Phalacromamitra
47c3e63fc99d0a9e516ab783bd45faea	asv.10516	0.999996129100413	Bacteria	Proteobacteria	Gammaproteobacteria	GammaproteobacteriaIncertaeSedis	UnknownFamily	UnknownFamily	unculturedmarine
47cd73ebb3750c7680a369a091c12095	asv.10520	0.815501457299185	Bacteria	Proteobacteria	Gammaproteobacteria	Coxiellales	Coxiellaceae	Coxiella	unculturedbacterium
47d5bf0ef6df657d1036bb03ac7c488e	asv.10523	0.997802323100183	Bacteria	Bdellovibrionota	Bdellovibrionia	Bdellovibrionales	Bdellovibrionaceae	OM27clade	uncultureddelta
47d6f001bc39b4769dea3ee9d1112d42	asv.10524	0.976880323246404	Bacteria	Proteobacteria	Gammaproteobacteria	Coxiellales	Coxiellaceae	Coxiella	unculturedmarine
47d73f84fa3e10b822367e65b68e1cec	asv.10525	0.70135269440068	Bacteria	Proteobacteria	Alphaproteobacteria	Rickettsiales
47de4ce9d1d0c8980e9d57e3090334cb	asv.10534	0.716583917313359	Bacteria	Proteobacteria	Alphaproteobacteria	SAR11clade	CladeII	CladeII
47f9031a7e8a9f69f04aa6c26318115d	asv.10554	0.862506506754628	Bacteria	Proteobacteria	Gammaproteobacteria	Oceanospirillales	Kangiellaceae	Kangiella	Kangiellasp.
47fb42efbaeeaa9b60b5a4db57cfd31d	asv.10556	0.862852697213126	Bacteria	Proteobacteria	Alphaproteobacteria	Rickettsiales	Fokiniaceae	MD3-55	bacteriumSq1host
47fc4c72fa0da6b6faf366e090fe20e3	asv.10557	0.997970778386779	Bacteria	Proteobacteria	Gammaproteobacteria	Thiomicrospirales	Thioglobaceae	SUP05cluster
480a43939093b1ea66e388d928c43978	asv.10564	0.99630022756353	Bacteria	Bdellovibrionota	Bdellovibrionia	Bdellovibrionales	Bdellovibrionaceae	OM27clade	unculturedbacterium
480ad10b52e6cfda3c1ffbf71ead37b8	asv.10565	0.752057790992187	Bacteria	Cyanobacteria	Cyanobacteriia	Chloroplast	Chloroplast	Chloroplast	Virgulinellafragilis
48101d3d4b7e870c942f753b7b66d724	asv.10570	0.887524235889542	Bacteria	Proteobacteria	Gammaproteobacteria	Coxiellales	Coxiellaceae	Coxiella	unculturedbacterium
481e7be76f1905b3462b059db8914fee	asv.10576	0.999193529492116	Bacteria	Proteobacteria	Gammaproteobacteria	Ga0077536	Ga0077536	Ga0077536
4841dd21d0c2080c43c2a59729d4add3	asv.10594	0.998698171982414	Bacteria	Proteobacteria	Alphaproteobacteria	SAR11clade	CladeII	CladeII
484212a7fdb50ac7b51d6c26caa36224	asv.10595	0.90087747714634	Bacteria	Cyanobacteria	Cyanobacteriia	Chloroplast	Chloroplast	Chloroplast	Mantoniellasquamata
484ecd3210bb74d01b4fa00ab81a23c0	asv.10602	0.999999999998137	Bacteria	Marinimicrobia(SAR406clade)	Marinimicrobia(SAR406clade)	Marinimicrobia(SAR406clade)	Marinimicrobia(SAR406clade)	Marinimicrobia(SAR406clade)
48529b4130e63aea5d09b9dc6386d2b2	asv.10603	0.987627065136102	Archaea	Thermoplasmatota	Thermoplasmata	MarineGroupII	MarineGroupII	MarineGroupII	metagenome
4853b2591f3b595c02be43a82f8f9e0f	asv.10605	0.921361935158006	Bacteria	Bacteroidota	Bacteroidia	Flavobacteriales	NS9marinegroup	NS9marinegroup	unculturedmarine
485b4e63dff28fcbc2800d9378f71b25	asv.10610	0.985490508959112	Bacteria	Marinimicrobia(SAR406clade)	Marinimicrobia(SAR406clade)	Marinimicrobia(SAR406clade)	Marinimicrobia(SAR406clade)	Marinimicrobia(SAR406clade)	metagenome
485c317ea89fd20a7ee81cda7ef7c909	asv.10612	0.912796539667206	Bacteria	Proteobacteria	Alphaproteobacteria	Rickettsiales	Mitochondria	Mitochondria	unculturedbacterium
486453829bbadb15e8f7e4b2ee01c7df	asv.10619	0.983928781530208	Bacteria	Proteobacteria	Gammaproteobacteria	Ga0077536	Ga0077536	Ga0077536	unculturedbacterium
4864a5d7c12b6b395d68a06bc5bd0854	asv.10620	0.99999999997265	Bacteria	Cyanobacteria	Cyanobacteriia	Chloroplast	Chloroplast	Chloroplast
4872bb7ff88edde8aaf3ca8f4bb51ae1	asv.10635	0.999720500732323	Bacteria	Proteobacteria	Gammaproteobacteria	Burkholderiales	Methylophilaceae	OM43clade
487da22a15f99a52855773e36f5d4c7e	asv.10641	0.999999308479389	Bacteria	Bacteroidota	Bacteroidia	Flavobacteriales	Crocinitomicaceae	Fluviicola
4885541c55b5e6fb60f9b0d4149c7b42	asv.10644	0.999999999987525	Bacteria	Bacteroidota	Bacteroidia	Flavobacteriales	Flavobacteriaceae
48855f43d78ea5b3efe3123bc0896e15	asv.10645	0.963223051628303	Bacteria	Proteobacteria	Gammaproteobacteria	Francisellales	Francisellaceae	Francisella	unculturedbacterium
48869ad5a6848b0898a3ae48163d5b0d	asv.10646	0.999999808983878	Bacteria
48882347ed708006852514c408d171f9	asv.10647	0.739142901061864	Bacteria	Bacteroidota	Bacteroidia	Flavobacteriales	Flavobacteriaceae	NS5marinegroup	unculturedFlavobacterium
4891f4b41276735a53c51f3cbd360a56	asv.10654	0.999994127896265	Bacteria	Proteobacteria	Gammaproteobacteria	Coxiellales	Coxiellaceae	Coxiella
489299a83474652e282357bda3f0d0cb	asv.10656	0.927535933412913	Bacteria	Proteobacteria	Alphaproteobacteria	SAR11clade	CladeI	CladeIb
48a20ee5a2b555b09a06881d8139348a	asv.10663	0.861057488913743	Bacteria	Proteobacteria	Alphaproteobacteria	Puniceispirillales	SAR116clade	SAR116clade	alphaproteobacterium
48a42e436f4a5486b7c4344b331a5942	asv.10664	0.999299532634688	Bacteria	Bacteroidota	Bacteroidia	Flavobacteriales	Flavobacteriaceae	Formosa
48b0a413dd41617a00d1111979126456	asv.10676	0.99779678049757	Bacteria	Proteobacteria	Alphaproteobacteria	Rickettsiales	Mitochondria	Mitochondria	unculturedbacterium
48bf6077aad313c50523a6624ae39620	asv.10687	0.999999998382634	Bacteria	Planctomycetota	Phycisphaerae	Phycisphaerales	Phycisphaeraceae	SM1A02	marinemetagenome
48c931932cde36460577a3fc671e1437	asv.10692	0.999164943705349	Bacteria
48cc04c0a82d9879bc70a64f8e1f81d9	asv.10695	0.907244853686057	Bacteria	Proteobacteria	Alphaproteobacteria	Puniceispirillales	SAR116clade	CandidatusPuniceispirillum	unculturedbacterium
48dd726bddaaa2cf53c1a062c929c827	asv.10701	0.731988195631665	Bacteria	Cyanobacteria	Cyanobacteriia	Chloroplast	Chloroplast	Chloroplast	unculturedMamiellophyceae
48ea5bc017487e7c1c287fa7e34d9075	asv.10711	0.937557645596589	Bacteria	Bacteroidota	Bacteroidia	Cytophagales	Cyclobacteriaceae	uncultured	unculturedBacteroidetes
490546ca305bfb2017e21c44fa56d2f5	asv.10724	0.992445624839552	Bacteria	Proteobacteria	Gammaproteobacteria	Alteromonadales	Alteromonadaceae	Alteromonas
4907f7cffba6e9523c5f2fc3e881c97a	asv.10725	0.999999992314526	Bacteria	Proteobacteria	Gammaproteobacteria	Oceanospirillales	Pseudohongiellaceae	Pseudohongiella
491bea37f628831f513b46b1d94b6bc0	asv.10732	0.723801569824657	Bacteria	Proteobacteria	Alphaproteobacteria	Rickettsiales	Mitochondria	Mitochondria	unculturedbacterium
49265c834c3c963c488911875b4358bd	asv.10737	0.999999923880395	Bacteria	Proteobacteria	Alphaproteobacteria	Parvibaculales	PS1clade	PS1clade
493e993dc57fffd0012720a05d5f61e0	asv.10745	0.999999999999999	Bacteria	Cyanobacteria	Cyanobacteriia	Chloroplast	Chloroplast	Chloroplast
494975433cf1f940b003816db0232f8b	asv.10758	0.948845379601815	Bacteria	Proteobacteria	Alphaproteobacteria	Rhodobacterales	Rhodobacteraceae	Ruegeria
49520c83ab5a3119765c68778888f6b1	asv.10765	0.993529289377822	Bacteria	Bacteroidota	Bacteroidia	Flavobacteriales	NS9marinegroup	NS9marinegroup	hydrothermalvent
4956a27578425de0c92a5b083908d332	asv.10768	0.999999999999999	Bacteria	Cyanobacteria	Cyanobacteriia	Chloroplast	Chloroplast	Chloroplast
4959e0c899f204320f51070fc7694e95	asv.10769	0.983608527392016	Bacteria	Proteobacteria	Alphaproteobacteria	Rickettsiales	Mitochondria	Mitochondria	unculturedbacterium
497328141ea987237f5bdd74ed786ae2	asv.10782	0.999971678748762	Bacteria	Proteobacteria	Gammaproteobacteria	Oceanospirillales	Halomonadaceae	Halomonas
4974d8cdb975e5e1ad51bb56cc5623a8	asv.10784	0.943706081839061	Bacteria	Planctomycetota	OM190	OM190	OM190	OM190	marinemetagenome
4976d6433c657273802005476d0a7d22	asv.10787	0.999999999883317	Bacteria	Cyanobacteria	Cyanobacteriia	Chloroplast	Chloroplast	Chloroplast
497914cbc86d51b2a9a9a97dea441f54	asv.10789	0.999602993449157	Bacteria	Planctomycetota	Phycisphaerae	Phycisphaerales	Phycisphaeraceae	CL500-3	unculturedPhycisphaeraceae
4990396a253630d957a9a2d4b4e5d9a1	asv.10799	0.735999574315251	Bacteria	Proteobacteria	Gammaproteobacteria	Burkholderiales	Comamonadaceae	Aquabacterium
49c29e8eab68f27db54b5f69f90f98f9	asv.10819	0.995592641615574	Bacteria	Proteobacteria	Gammaproteobacteria
49c5989ee1f09ade27f6f51ffeb66184	asv.10823	0.782459827689274	Bacteria	Cyanobacteria	Cyanobacteriia	Chloroplast	Chloroplast	Chloroplast
49cc3f1b842a04c4fc62ab018166c9aa	asv.10827	0.999999694532774	Bacteria	Proteobacteria	Gammaproteobacteria	Alteromonadales	Pseudoalteromonadaceae	Pseudoalteromonas
49d011830113805a38792e034c94e879	asv.10831	0.752297287647915	Bacteria	Bacteroidota	Bacteroidia	Flavobacteriales	NS9marinegroup	NS9marinegroup	seawatermetagenome
49d2d512e61369491f0382e43eb5d605	asv.10835	0.909403697087166	Bacteria	Proteobacteria	Alphaproteobacteria	Rhodospirillales	Magnetospiraceae	uncultured	unculturedbacterium
49d81448324b8eb3e1aab6c2002a68cf	asv.10838	0.999924327609185	Bacteria	Cyanobacteria	Cyanobacteriia	Chloroplast	Chloroplast	Chloroplast
49dcd3058b7dfc1a48d6fe15695c573e	asv.10843	0.82221679321269	Bacteria	Cyanobacteria	Cyanobacteriia	Synechococcales	Cyanobiaceae	ProchlorococcusMIT9313
49e99bfc5492f1059dc4e2fea7f97dfa	asv.10850	0.948840690143842	Bacteria	Proteobacteria	Alphaproteobacteria	Rickettsiales	S25-593	S25-593	unculturedmarine
49f83404425d8584a49cbadf816c62c8	asv.10859	0.999999678488375	Bacteria	Proteobacteria	Gammaproteobacteria	Alteromonadales	Alteromonadaceae	Glaciecola
4a0e1a5cea413ce840d0ba5290e07033	asv.10875	0.969973611175893	Bacteria	Proteobacteria	Gammaproteobacteria	Alteromonadales	Alteromonadaceae	Alteromonas
4a0e40e969f9b73ec7940e108d91ac60	asv.10876	0.993216192882104	Bacteria	Bdellovibrionota	Bdellovibrionia	Bdellovibrionales	Bdellovibrionaceae	OM27clade	unculturedmarine
4a13a5615e7aa0cb9bb2f351e4a56655	asv.10877	0.999999999616662	Bacteria	Cyanobacteria	Cyanobacteriia	Chloroplast	Chloroplast	Chloroplast
4a1c5fc2af1e245ed233e5ca5263bc34	asv.10884	0.981217321661753	Bacteria	Proteobacteria	Gammaproteobacteria	Vibrionales	Vibrionaceae	Vibrio
4a3a3ed1f3e4c30e18d8b8ca985a3d46	asv.10896	0.764939390265903	Bacteria	Bacteroidota	Bacteroidia	Chitinophagales	Saprospiraceae	uncultured	unculturedHaliscomenobacter
4a3fe3e1dc6195b680521b5abb945020	asv.10901	0.87949659820989	Bacteria	Proteobacteria	Alphaproteobacteria	SAR11clade	CladeII	CladeII
4a40e9d9667eeac74742d0c5f028ce57	asv.10904	0.999996969829355	Bacteria	Proteobacteria	Alphaproteobacteria	Rickettsiales	Mitochondria	Mitochondria	unculturedbacterium
4a552300ee753105088218bc1f976f2a	asv.10912	0.917137753298144	Bacteria	Proteobacteria	Alphaproteobacteria	Rickettsiales	Mitochondria	Mitochondria	Berkeleyafennica
4a6c2470d8e740a73a183c0038c28dae	asv.10929	0.984182490969028	Bacteria	Proteobacteria	Alphaproteobacteria	Rhodospirillales	AEGEAN-169marinegroup	AEGEAN-169marinegroup	unculturedAlphaproteobacteria
4a73fc9c6e87a842b5cee27377279528	asv.10934	0.78678938350378	Bacteria	Proteobacteria	Alphaproteobacteria	SAR11clade	CladeII	CladeII
4aa336ab7c1a5c8ea018fc0811cf1266	asv.10960	0.978787582555135	Bacteria	Cyanobacteria	Cyanobacteriia	Chloroplast	Chloroplast	Chloroplast	Phalacromamitra
4aa73d72e59c7ba737e962952a176bf2	asv.10965	0.99999999982419	Bacteria	Proteobacteria	Gammaproteobacteria	SAR86clade	SAR86clade	SAR86clade
4ab140d3536daf1139878a8786c938af	asv.10972	0.999999999999794	Bacteria	Cyanobacteria	Cyanobacteriia	Chloroplast	Chloroplast	Chloroplast
4ab2eb37ba388e419edbadd32a462d8e	asv.10974	0.970868155563056	Bacteria	Desulfobacterota	Desulfuromonadia	PB19	PB19	PB19	unculturedmarine
4ab8a79a4c877b5cf91e5464b00b080b	asv.10978	0.952331916298807	Bacteria	Marinimicrobia(SAR406clade)	Marinimicrobia(SAR406clade)	Marinimicrobia(SAR406clade)	Marinimicrobia(SAR406clade)	Marinimicrobia(SAR406clade)	unculturedbacterium
4ac5c2242367c347ab32876739ac4fe7	asv.10984	0.826365607900506	Bacteria	Proteobacteria	Alphaproteobacteria	Rickettsiales	S25-593	S25-593	unculturedmarine
4ae9f88dee62640b1d2f7a1f5deed071	asv.10996	0.999999999999855	Bacteria	Cyanobacteria	Cyanobacteriia	Chloroplast	Chloroplast	Chloroplast
4aea34abf5375ffffcf1b265aaa77205	asv.10997	0.74401748786517	Bacteria	Bacteroidota	Bacteroidia	Flavobacteriales	Flavobacteriaceae	Polaribacter	Polaribactersp.
4af9ca811ffd2ae81b8726cfb9abf072	asv.11006	0.986960682115097	Bacteria	Desulfobacterota	Desulfuromonadia	PB19	PB19	PB19	uncultureddelta
4afdd92bace470963e19d337b50875c4	asv.11007	0.832292679612665	Bacteria	Chloroflexi	Dehalococcoidia	SAR202clade	SAR202clade	SAR202clade	unculturedChloroflexi
4b06aadc8b63cc27033e6b8651da2d22	asv.11011	0.700885029053562	Bacteria	Actinobacteriota	Acidimicrobiia	Microtrichales	Microtrichaceae	Sva0996marinegroup	unculturedmarine
4b0a0e9d0cd00e2c12eeceff39121f98	asv.11014	0.977736206930543	Bacteria	Proteobacteria	Gammaproteobacteria	Oceanospirillales	Oleiphilaceae	Oleiphilus	unculturedbacterium
4b28fddc0a35ff512a5d960ddb452488	asv.11027	0.984344890183311	Bacteria	Proteobacteria	Gammaproteobacteria	Coxiellales	Coxiellaceae	Coxiella	unculturedmarine
4b3595cd3e838df56e0cba58b4ec3c81	asv.11033	0.744421405467365	Bacteria	Proteobacteria	Alphaproteobacteria	SAR11clade	CladeIV	CladeIV	unculturedbacterium
4b3fbe6150d2e83a68e344f9a283e315	asv.11040	0.990739842241589	Bacteria	Proteobacteria	Alphaproteobacteria	Rhodospirillales	Magnetospiraceae	uncultured	marinemetagenome
4b52343b51f461b5d00360344bf992a3	asv.11052	0.967136275392099	Bacteria	Bdellovibrionota	Bdellovibrionia	Bdellovibrionales	Bdellovibrionaceae	OM27clade	uncultureddelta
4b5a1f0e10d4503ace414890f0e6c425	asv.11055	0.994723394577524	Bacteria	Bacteroidota	Bacteroidia	Flavobacteriales	Cryomorphaceae	uncultured	unculturedOwenweeksia
4b5feea6147d1c9ce9cd8c5cd79f82eb	asv.11060	0.999996860223946	Bacteria	Proteobacteria	Gammaproteobacteria
4b92f523a5edc4ee96f20167e54c4a2b	asv.11084	0.942961457157368	Bacteria	Proteobacteria	Alphaproteobacteria	SAR11clade	CladeI	CladeIb
4bb246d15889946f245c514fe104f958	asv.11101	0.701071988608669	Bacteria	Bdellovibrionota	Bdellovibrionia	Bdellovibrionales	Bdellovibrionaceae	OM27clade	unculturedAlphaproteobacteria
4bb4b1031dba3c5bc58a24dceb7ed28c	asv.11104	0.999999875363189	Bacteria	Firmicutes	Bacilli	Mycoplasmatales	Mycoplasmataceae	Mycoplasma
4bb51edb9c32439b72372c142867b63a	asv.11105	0.763957009191272	Bacteria	Desulfobacterota	Desulfuromonadia	PB19	PB19	PB19	uncultureddelta
4bb9b04e23e5f29ec4f0ddb697104ebe	asv.11108	0.991607582735987	Bacteria	Bacteroidota	Bacteroidia	Sphingobacteriales	NS11-12marinegroup	NS11-12marinegroup	unidentifiedmarine
4bbf52425c973092ad760ccc0ac24ea5	asv.11113	0.999998330177571	Bacteria	Proteobacteria	Gammaproteobacteria	Alteromonadales	Pseudoalteromonadaceae	Pseudoalteromonas
4bd6fa228cc84f8ad7a4ace01159bd19	asv.11131	0.999999943222381	Bacteria	Proteobacteria	Gammaproteobacteria	Alteromonadales	Colwelliaceae	Colwellia
4bdaa10e6fe69aee94714070d0fe9974	asv.11133	0.9755889459112	Bacteria	Proteobacteria	Alphaproteobacteria	Puniceispirillales	SAR116clade	CandidatusPuniceispirillum
4bdc861c111db7e6b062cc8eb8fb119f	asv.11136	0.996833858361162	Bacteria	Planctomycetota	Planctomycetes	Pirellulales	Pirellulaceae	Rubripirellula
4be35df8287e6b139dbf1989ac7eb4dd	asv.11142	1	Bacteria	Cyanobacteria	Cyanobacteriia	Chloroplast	Chloroplast	Chloroplast
4be9ba56b236d4ea373dac0f52e1550c	asv.11147	0.99173947586579	Bacteria	Proteobacteria	Alphaproteobacteria	Rickettsiales	Mitochondria	Mitochondria	unculturedbacterium
4c01bda4aecc3c7eeb07b227020ea35d	asv.11158	0.991123135148839	Bacteria	Bacteroidota	Bacteroidia	Flavobacteriales	Cryomorphaceae	uncultured	unculturedbacterium
4c1f47a8699c79cf9312b392d4e6c875	asv.11181	1	Bacteria	Proteobacteria	Alphaproteobacteria	Rhodospirillales	AEGEAN-169marinegroup	AEGEAN-169marinegroup
4c1f9b0869c3c2964578c9b7ea40d946	asv.11182	0.99930309672428	Bacteria	Cyanobacteria	Cyanobacteriia	Chloroplast	Chloroplast	Chloroplast	unculturedmarine
4c234ef10a103f7e9d70a585edfa25cb	asv.11185	0.978588607965914	Bacteria	Proteobacteria	Gammaproteobacteria	Burkholderiales	Nitrosomonadaceae
4c32116f21befa4144250e118cadf26e	asv.11191	0.995030792334976	Bacteria	Bdellovibrionota	Bdellovibrionia	Bdellovibrionales	Bdellovibrionaceae	OM27clade	unculturedmarine
4c3a216a819db6dfb1574c67016794ef	asv.11196	0.991973045684753	Bacteria	Proteobacteria	Gammaproteobacteria	SAR86clade	SAR86clade	SAR86clade	marinemetagenome
4c4222adc3e762f1487da69384867018	asv.11201	0.956695944548233	Bacteria	Proteobacteria	Gammaproteobacteria	SAR86clade	SAR86clade	SAR86clade	unculturedbacterium
4c48c0ccf28f07d5352918373ce1c049	asv.11203	0.99633296377835	Bacteria	Cyanobacteria	Cyanobacteriia	Synechococcales	Cyanobiaceae	ProchlorococcusMIT9313
4c4e8ae3e6a400446b6bc086c49a9334	asv.11206	0.712683255090352	Bacteria	Cyanobacteria	Cyanobacteriia	Synechococcales	Cyanobiaceae	ProchlorococcusMIT9313	Prochlorococcusmarinus
4c57c834d851bb0dcc122607fd3647e1	asv.11213	0.987136275482022	Bacteria	Marinimicrobia(SAR406clade)	Marinimicrobia(SAR406clade)	Marinimicrobia(SAR406clade)	Marinimicrobia(SAR406clade)	Marinimicrobia(SAR406clade)	hydrothermalvent
4c5c1fe5c4c9096ec6d1ec448cd61420	asv.11215	0.864023434376011	Bacteria	Cyanobacteria	Cyanobacteriia	Chloroplast	Chloroplast	Chloroplast	unculturedmarine
4c6e709953595db055b7e8122680d82f	asv.11230	0.998264155924009	Bacteria	Planctomycetota	Planctomycetes	Pirellulales	Pirellulaceae	Rhodopirellula	hydrothermalvent
4c73ea8da4c3fc4ad5f5973336d03afa	asv.11231	0.999066779648342	Bacteria	Proteobacteria	Alphaproteobacteria	Defluviicoccales	uncultured	uncultured	unidentifiedmarine
4c78bb092dc1795a28b4bd57074e7db2	asv.11235	0.815655761406803	Bacteria	Proteobacteria	Gammaproteobacteria	Oceanospirillales	Kangiellaceae	Aliikangiella	unculturedbacterium
4c9104848a6bc8f2fd656fda9046c81a	asv.11246	0.841564611838568	Bacteria	Bdellovibrionota	Bdellovibrionia	Bacteriovoracales	Bacteriovoracaceae	Peredibacter	unculturedorganism
4c919acbb510f842dc47824de54beda3	asv.11247	0.901415613840151	Bacteria	Proteobacteria	Alphaproteobacteria	SAR11clade	uncultured	uncultured	unculturedbacterium
4c98812256ffc96bbc6a532d8078a80d	asv.11249	0.997015205031905	Bacteria	Proteobacteria	Alphaproteobacteria	SAR11clade	CladeII	CladeII
4c98bbc9513c35ab6a15b30eaedebff7	asv.11250	0.97510343901633	Bacteria	Proteobacteria	Gammaproteobacteria	Burkholderiales	Oxalobacteraceae	Herbaspirillum
4ca5cb54692228f0f1c55c60bde03f3e	asv.11261	0.996630671951944	Bacteria	Proteobacteria	Alphaproteobacteria	Rhizobiales
4cab0df7abb88b31989680d38a6e8df1	asv.11263	0.967999710012229	Bacteria	Cyanobacteria	Cyanobacteriia	Synechococcales	Cyanobiaceae	SynechococcusCC9902
4cb5c79abe0a3b611671b1f356a86f19	asv.11271	0.852406500889078	Bacteria	Proteobacteria	Gammaproteobacteria	Pseudomonadales	Pseudomonadaceae	Pseudomonas	Pseudomonasrhizosphaerae
4cd73694b7e10a289065658497a662bf	asv.11288	0.999999999890251	Bacteria	Margulisbacteria	Margulisbacteria	Margulisbacteria	Margulisbacteria	Margulisbacteria
4cd86b558b8bd6b6e7cb3b32dc375b72	asv.11289	0.999925678911701	Bacteria	Proteobacteria	Gammaproteobacteria	UBA10353marinegroup	UBA10353marinegroup	UBA10353marinegroup
4cdb0fc8e3c1a39fb80c3d31ff72f7f2	asv.11292	0.999999999998656	Bacteria	Proteobacteria	Gammaproteobacteria	Alteromonadales	Alteromonadaceae
4cdbaf972408ea3dcf55c640fc4e2240	asv.11293	0.971770116963013	Archaea	Thermoplasmatota	Thermoplasmata	MarineGroupII	MarineGroupII	MarineGroupII	metagenome
4cdf8ea7894f03d6ef9baedfe23906c5	asv.11295	0.786308295228513	Bacteria	Proteobacteria	Alphaproteobacteria	SAR11clade	CladeII	CladeII	unculturedbacterium
4ce7ff2cafbd929c67864dc3e1d3ddae	asv.11301	0.999999999999979	Bacteria	SAR324clade(MarinegroupB)	SAR324clade(MarinegroupB)	SAR324clade(MarinegroupB)	SAR324clade(MarinegroupB)	SAR324clade(MarinegroupB)
4ce82ff740553841b02d5dec634cbb3d	asv.11302	0.996302681584737	Bacteria	Proteobacteria	Gammaproteobacteria	Coxiellales	Coxiellaceae	Coxiella	unculturedmarine
4cee53a03555c8bc40a1655f94c616c2	asv.11307	0.999999999999998	Bacteria	Cyanobacteria	Cyanobacteriia	Chloroplast	Chloroplast	Chloroplast
4cfa27e7966d8535a6d0a26e98d94dae	asv.11310	0.999999989676349	Bacteria	Proteobacteria	Alphaproteobacteria	Rhodobacterales	Rhodobacteraceae
4cfc055672ed8d737706b0c16996f7c2	asv.11311	0.999999523281483	Bacteria	Bacteroidota	Bacteroidia	Flavobacteriales	Flavobacteriaceae	NS4marinegroup
4cfdfdadc7de09d41cdd72c65dd5f1f0	asv.11315	0.999999999394825	Bacteria	Desulfobacterota	Desulfuromonadia	PB19	PB19	PB19
4cfede5c8c7c48a961c47cbcbd29523e	asv.11316	0.999416534009239	Bacteria	Proteobacteria	Gammaproteobacteria	Legionellales	Legionellaceae	uncultured
4cffe14d6acd3f54ac1bbae93a645fc7	asv.11317	0.999999999999593	Bacteria	Verrucomicrobiota	Verrucomicrobiae	Arctic97B-4marinegroup	Arctic97B-4marinegroup	Arctic97B-4marinegroup
4d0bbfadfa80f0411c2a10c3f373596a	asv.11320	0.97676181802944	Bacteria	Cyanobacteria	Cyanobacteriia	Chloroplast	Chloroplast	Chloroplast	unculturedmarine
4d17713f9825e8a627ce4fe14786a580	asv.11326	0.977920617645574	Bacteria	Proteobacteria	Gammaproteobacteria	SAR86clade	SAR86clade	SAR86clade	unculturedbacterium
4d1f12d898c76fd8407990feef202f26	asv.11330	0.966923159657183	Bacteria	Proteobacteria	Gammaproteobacteria	Vibrionales	Vibrionaceae	Vibrio
4d1fd181fba9388b38a20898de7d2cc8	asv.11331	1.00000000000001	Bacteria	Verrucomicrobiota	Lentisphaeria	Lentisphaerales	Lentisphaeraceae	Lentisphaera
4d25f21d9c8e6b39120920368503dab5	asv.11335	0.922750450718898	Bacteria	Proteobacteria	Alphaproteobacteria	Rhodobacterales	Rhodobacteraceae	uncultured	unculturedmarine
4d26c6c648e3dcabb002d00b5ffa7ce8	asv.11336	0.877680733129411	Bacteria	Proteobacteria	Alphaproteobacteria	Rickettsiales	Mitochondria	Mitochondria	unculturedbacterium
4d3661a9f24b1e34b5fc58eb016baeba	asv.11340	0.999990537885397	Bacteria	Proteobacteria	Alphaproteobacteria	Rickettsiales	Mitochondria	Mitochondria	Nitzschiasp.
4d3705c7ce2d57126652a6b04eaf8694	asv.11341	0.950045105659168	Bacteria	Bacteroidota	Bacteroidia	Flavobacteriales	NS9marinegroup	NS9marinegroup	marinemetagenome
4d47eeddd88af95c2e5661f343d29712	asv.11347	0.722228573999456	Bacteria	Cyanobacteria	Cyanobacteriia	Chloroplast	Chloroplast	Chloroplast	unculturedprymnesiophyte
4d49cd019669697a134f5a57e46dc3a5	asv.11349	0.994183192557906	Bacteria	Proteobacteria	Alphaproteobacteria	Rhodobacterales	Rhodobacteraceae	uncultured
4d525a56932d880961f78d6a7df12154	asv.11352	0.987709227670006	Bacteria	Desulfobacterota	Desulfuromonadia	PB19	PB19	PB19	unculturedmarine
4d5418d6d80d30ebbb74f5e043cf1c93	asv.11353	0.996284818666465	Bacteria	Marinimicrobia(SAR406clade)	Marinimicrobia(SAR406clade)	Marinimicrobia(SAR406clade)	Marinimicrobia(SAR406clade)	Marinimicrobia(SAR406clade)	unidentifiedmarine
4d57c8e7ef1ecd0654f27d4ce6ff8592	asv.11356	0.702663392765572	Bacteria	Cyanobacteria	Cyanobacteriia	Chloroplast	Chloroplast	Chloroplast	unculturedprymnesiophyte
4d60e5344e903e77fed94ab89d2fdbe5	asv.11359	0.807269066134804	Bacteria	Marinimicrobia(SAR406clade)	Marinimicrobia(SAR406clade)	Marinimicrobia(SAR406clade)	Marinimicrobia(SAR406clade)	Marinimicrobia(SAR406clade)	metagenome
4d68499b18d323664697e558816346a1	asv.11364	0.888004855872594	Bacteria	Proteobacteria	Alphaproteobacteria	Rhodospirillales	Magnetospiraceae	Magnetospira
4d87c165564d1a043e1379e3783d56ea	asv.11380	0.933842860065855	Bacteria	Proteobacteria	Alphaproteobacteria	Rhodobacterales	Rhodobacteraceae	Ruegeria
4d8f237f518fedf9f3d15f4c141129e4	asv.11387	0.767342872367145	Bacteria	Cyanobacteria	Cyanobacteriia	Chloroplast	Chloroplast	Chloroplast
4d974753e2f3848b4b5db0de94b768b9	asv.11394	0.989307428037163	Bacteria	Bacteroidota	Bacteroidia	Flavobacteriales	Cryomorphaceae	uncultured	unculturedOwenweeksia
4da2ae89147d8938cde128d2081036cd	asv.11399	0.876848948173683	Bacteria	Proteobacteria	Alphaproteobacteria	Rickettsiales	Mitochondria	Mitochondria	unculturedbacterium
4daab7889afc6e67173780cbb3a46722	asv.11403	0.97639545488349	Bacteria	Proteobacteria	Gammaproteobacteria	Coxiellales	Coxiellaceae	Coxiella
4dafd5893edae9c64fdfa64983bd78df	asv.11407	0.733004069977129	Bacteria	Cyanobacteria	Cyanobacteriia	Synechococcales	Cyanobiaceae	ProchlorococcusMIT9313
4dcf7f6c8a0bac558444de9567b3b989	asv.11424	0.899732805889429	Bacteria	Cyanobacteria	Cyanobacteriia	Chloroplast	Chloroplast	Chloroplast
4e0c4c9be3ba3729a42a91aef6104de8	asv.11462	0.887040207837599	Bacteria	Proteobacteria	Gammaproteobacteria	Francisellales	Francisellaceae	[Caedibacter]taeniospiralisgroup	Cysteiniphilumlitorale
4e15ea5814142df4ad3445cbcffeceda	asv.11471	0.999999999984058	Bacteria	Proteobacteria	Gammaproteobacteria	SAR86clade	SAR86clade	SAR86clade
4e1da6b29ec991ab46198cc6b69d5b06	asv.11482	0.966047784116214	Bacteria	Bacteroidota	Bacteroidia	Flavobacteriales	Flavobacteriaceae	NS4marinegroup	unculturedBacteroidetes
4e3245724ee7704d9506b06e80e6917d	asv.11496	0.978156411946157	Bacteria	Planctomycetota	Phycisphaerae	Phycisphaerales	Phycisphaeraceae	JL-ETNP-F27	unculturedbacterium
4e32a0c41a102a5ea77baa48a4e2e833	asv.11497	0.999999575406669	Bacteria	Cyanobacteria	Cyanobacteriia	Chloroplast	Chloroplast	Chloroplast
4e3b755ea4886b9b4d0b7daffbf3f562	asv.11503	0.999999813540768	Bacteria	Verrucomicrobiota	Verrucomicrobiae	Pedosphaerales	Pedosphaeraceae	SCGCAAA164-E04
4e446a437f4b70fae13651fd0593ca2e	asv.11509	0.999999999999858	Bacteria	Proteobacteria	Alphaproteobacteria	Rhodospirillales	AEGEAN-169marinegroup	AEGEAN-169marinegroup
4e501fb4b45047beaaae97e783e2f74f	asv.11516	0.999972129242738	Bacteria	Cyanobacteria	Cyanobacteriia	Chloroplast	Chloroplast	Chloroplast
4e5391b62b0c23a8eff45a468710329c	asv.11517	0.984951163846184	Bacteria	Proteobacteria	Alphaproteobacteria	SAR11clade	CladeI	CladeIa
4e5bf4e89c29399f3356246a185e23d9	asv.11520	0.999999999999997	Archaea	Thermoplasmatota	Thermoplasmata	MarineGroupII	MarineGroupII	MarineGroupII
4e5ede75454a2be23e4bdf0ee455c159	asv.11522	0.986527089245156	Bacteria	Proteobacteria	Gammaproteobacteria	Coxiellales	Coxiellaceae	Coxiella	metagenome
4e78c9c5ba020208d2d13f551e372ca5	asv.11533	0.853934505855327	Bacteria	Proteobacteria	Alphaproteobacteria
4e79b4cd0bd391c1d86fc8383e9e8a58	asv.11534	0.999971659232193	Bacteria	Bacteroidota	Bacteroidia	Chitinophagales	Saprospiraceae	uncultured
4e7f9776fd1978e656b4b2205c9226d4	asv.11537	0.988823539131781	Bacteria	Cyanobacteria	Cyanobacteriia	Chloroplast	Chloroplast	Chloroplast	unculturedmarine
4e90d1a18439d30fe4f32c1c91d4b7d5	asv.11542	0.999999999984404	Bacteria	Marinimicrobia(SAR406clade)	Marinimicrobia(SAR406clade)	Marinimicrobia(SAR406clade)	Marinimicrobia(SAR406clade)	Marinimicrobia(SAR406clade)
4e94236fcebea1d8f975f5934f9d7fd3	asv.11545	0.999871751777223	Bacteria	Cyanobacteria	Cyanobacteriia	Chloroplast	Chloroplast	Chloroplast	Aureococcusanophagefferens
4e9980ab834634defdba92ba56c50bb2	asv.11548	0.882306316946304	Bacteria	Proteobacteria	Alphaproteobacteria
4ea6aab0033ea21e8c2f20e99bb88687	asv.11552	0.987490807435607	Bacteria	Cyanobacteria	Cyanobacteriia	Chloroplast	Chloroplast	Chloroplast	Cymbomonastetramitiformis
4eb5873489776b6c97bcca447ea933ee	asv.11561	0.999999998724434	Bacteria	Cyanobacteria	Cyanobacteriia	Chloroplast	Chloroplast	Chloroplast	Chloropiconprimus
4ec493cf8d9c9cb0a8e615b1e79b2b03	asv.11567	0.999999996156971	Bacteria	Proteobacteria	Gammaproteobacteria	OM182clade	OM182clade	OM182clade
4ec70744dc57e247fb6cb7ba80e5f0c0	asv.11569	0.999927750431841	Bacteria	Margulisbacteria	Margulisbacteria	Margulisbacteria	Margulisbacteria	Margulisbacteria	unculturedmarine
4edd428498300a2b37e7b3a8fe0ca883	asv.11582	0.998870394202452	Bacteria	Bdellovibrionota	Bdellovibrionia	Bdellovibrionales	Bdellovibrionaceae	OM27clade	unculturedmarine
4eed911812a9201d79b913303879c1a6	asv.11590	0.981457393653735	Bacteria	Proteobacteria	Alphaproteobacteria	Rickettsiales	Mitochondria	Mitochondria	unculturedbacterium
4ef498670332a67d4ca3d45149f547b6	asv.11596	0.990926665569304	Bacteria	Proteobacteria	Alphaproteobacteria	Rickettsiales	S25-593	S25-593	unculturedmarine
4f0a1da43587708fead8b6b236ee1864	asv.11612	0.996571475034124	Bacteria	Bdellovibrionota	Bdellovibrionia	Bdellovibrionales	Bdellovibrionaceae	OM27clade	uncultureddelta
4f0c3a4aca5c1234d430618fe701af36	asv.11615	0.997062121994425	Bacteria	Planctomycetota	Phycisphaerae	Phycisphaerales	Phycisphaeraceae	FS140-16B-02marinegroup	unculturedplanctomycete
4f0d4041f0d1554c4f739c7de394aa1f	asv.11616	0.949237686870884	Bacteria	Proteobacteria	Alphaproteobacteria	Rickettsiales	Mitochondria	Mitochondria	unculturedbacterium
4f19ee0e012ca06dcdb33010fc8a1989	asv.11620	0.998151501267192	Bacteria	Cyanobacteria	Cyanobacteriia	Chloroplast	Chloroplast	Chloroplast
4f1cc83195dc629f0e8fe8b6736c2744	asv.11623	0.999999999987788	Bacteria	Proteobacteria	Gammaproteobacteria	SAR86clade	SAR86clade	SAR86clade
4f23238011b4af339cac8e6709b6b763	asv.11626	0.999701152249119	Bacteria	Bdellovibrionota	Bdellovibrionia	Bacteriovoracales	Bacteriovoracaceae	Halobacteriovorax
4f2f30b530ae3f2b2f7e7b78d7b86a88	asv.11632	0.999999999999772	Bacteria	Proteobacteria	Alphaproteobacteria	Rickettsiales	S25-593	S25-593
4f380d50d20b8adaa51f28900cf6976c	asv.11634	0.99461668336616	Bacteria	Proteobacteria	Gammaproteobacteria	Oceanospirillales	Nitrincolaceae	uncultured	unculturedgamma
4f3c4959add506b64dbde62077dc68f5	asv.11638	0.99999993549824	Bacteria	Proteobacteria	Alphaproteobacteria	Rhodospirillales	Magnetospiraceae	uncultured	unculturednuHF2
4f63e0b7dbce5cd4de7b8f90844e5ac6	asv.11655	0.902680552085391	Bacteria	Bacteroidota	Bacteroidia	Flavobacteriales	NS7marinegroup	NS7marinegroup	unculturedmarine
4f73b1de00856395eb7b5e860727fccc	asv.11663	0.779152362159143	Bacteria	Myxococcota	Polyangia	Polyangiales	Sandaracinaceae	Sandaracinus
4f98215339d9a0c9a41edf9a2348d82a	asv.11681	0.999999999999943	Bacteria	Cyanobacteria	Cyanobacteriia	Chloroplast	Chloroplast	Chloroplast	Dolichomastixtenuilepis
4fa02e10af38b6c54ee581bfe4b1b970	asv.11686	0.999999999132314	Bacteria	Proteobacteria	Alphaproteobacteria	Puniceispirillales	SAR116clade
4fb209b01a3b5b5d33239d0de4d0381a	asv.11696	0.999999999574194	Bacteria	Proteobacteria	Gammaproteobacteria	SAR86clade	SAR86clade	SAR86clade
4fbc9ebebbbbe208efc423c48a03d662	asv.11699	0.999352967151089	Archaea	Crenarchaeota	Nitrososphaeria	Nitrosopumilales	Nitrosopumilaceae	CandidatusNitrosopumilus
4fc0dd3c9ef2d2a35f25562f8ba88302	asv.11703	0.943342112085448	Bacteria	Proteobacteria	Gammaproteobacteria	KI89Aclade	KI89Aclade	KI89Aclade	unculturedbacterium
4fc29f0e263d6b68a5de99efdce60691	asv.11705	0.999998332830413	Bacteria	Margulisbacteria	Margulisbacteria	Margulisbacteria	Margulisbacteria	Margulisbacteria	marinemetagenome
4fc6d56db3b2601476d9c46c5ba5214d	asv.11709	0.997755005067102	Bacteria	Proteobacteria	Gammaproteobacteria	Vibrionales	Vibrionaceae	Vibrio
4fc9627a152e2352543a2b34942efa2c	asv.11712	0.999909996444317	Bacteria	Fibrobacterota	Fibrobacteria	Fibrobacterales	Fibrobacteraceae	uncultured	unculturedbacterium
4fd534d0f2b51b0ac4fc8a7eaf69a905	asv.11718	0.999999655404823	Bacteria	Proteobacteria	Alphaproteobacteria	Rickettsiales	Rickettsiaceae	uncultured	unculturedbacterium
4fd5cace77ad98892c85aeb22e98c5e2	asv.11719	0.999999901713027	Bacteria	Proteobacteria	Alphaproteobacteria	Thalassobaculales	Nisaeaceae	OM75clade
4fd8d7e3b7063c989d0ca49d2c9144bc	asv.11721	0.916652038400919	Bacteria	Proteobacteria	Alphaproteobacteria	SAR11clade	CladeII	CladeII
5005d84c3816f994e47bcfdfaa390e46	asv.11736	0.999521863524421	Bacteria	Proteobacteria	Gammaproteobacteria
50205c1cc219634288b4a1f63ce2ec5d	asv.11749	0.780319187872242	Bacteria	Bacteroidota	Bacteroidia	Flavobacteriales	Flavobacteriaceae	Formosa	unculturedmarine
5025be6453ce3302c3adee212d48bfca	asv.11750	0.999999999999996	Bacteria	Proteobacteria	Alphaproteobacteria	SAR11clade
50292e255db4c626fefcb8a4d61f25d9	asv.11755	0.999973017653646	Bacteria	Proteobacteria	Gammaproteobacteria	Oceanospirillales	Halomonadaceae	Salinicola
503069801cbff6b3e38035f2959d6b5c	asv.11759	0.992470572690459	Bacteria	Proteobacteria	Alphaproteobacteria	Rickettsiales	Mitochondria	Mitochondria	unculturedbacterium
506789c09b3174e744720fe816d85fef	asv.11782	0.960753713544596	Bacteria	Bdellovibrionota	Bdellovibrionia	Bdellovibrionales	Bdellovibrionaceae	OM27clade	unculturedmarine
5070a1cdb2ae44763f0c4d855f1e9e1c	asv.11788	0.938463535338832	Bacteria	Cyanobacteria	Cyanobacteriia	Synechococcales	Cyanobiaceae	SynechococcusCC9902
508daaa0a9105c11e4596a5412031140	asv.11805	0.999999999994761	Bacteria	Verrucomicrobiota	Verrucomicrobiae	Opitutales	Puniceicoccaceae	MB11C04marinegroup
50900cd39ba8071e62bc09f1b241a9b8	asv.11810	0.999999991679488	Bacteria	Chloroflexi	JG30-KF-CM66	JG30-KF-CM66	JG30-KF-CM66	JG30-KF-CM66	marinemetagenome
50949d22edd8fdcbce52ba295126644e	asv.11812	0.996265964625211	Bacteria	Proteobacteria	Gammaproteobacteria	Methylococcales	Methylomonadaceae	Milano-WF1B-03	unculturedgamma
509c8e668a47f681565adbaf000a365a	asv.11815	0.947406923373246	Bacteria	Proteobacteria	Alphaproteobacteria	Rhodospirillales	Thalassospiraceae	Thalassospira
50a04bc859b27d7dda4ffdb87e0b072a	asv.11817	0.992289360980728	Bacteria	Bacteroidota	Bacteroidia	Flavobacteriales	NS9marinegroup	NS9marinegroup	hydrothermalvent
50b3467bf69a2e40a0e54a0026770c8c	asv.11825	0.99999864529324	Bacteria	Margulisbacteria	Margulisbacteria	Margulisbacteria	Margulisbacteria	Margulisbacteria	unculturedbacterium
50ba503d277d33ffab9191a2daebeff9	asv.11828	0.998919900793165	Bacteria	Proteobacteria	Alphaproteobacteria	Rickettsiales	Mitochondria	Mitochondria	unculturedbacterium
50cc9c2d3169e31740da71afd95785d3	asv.11841	0.999999999956708	Bacteria	Cyanobacteria	Cyanobacteriia	Chloroplast	Chloroplast	Chloroplast
50d55ae88771af4539eccc62651c4b41	asv.11846	0.999993241551782	Bacteria	Proteobacteria	Alphaproteobacteria	Caulobacterales	Caulobacteraceae	Brevundimonas
50d7235dd124c372af84f30324e85e08	asv.11847	0.999569100039078	Archaea	Crenarchaeota	Nitrososphaeria	Nitrosopumilales	Nitrosopumilaceae	CandidatusNitrosopelagicus	unculturedarchaeon
50d94087a210b8995b2b0e038e786f6d	asv.11849	0.745976100690934	Bacteria	Bdellovibrionota	Bdellovibrionia	Bdellovibrionales	Bdellovibrionaceae	OM27clade	unculturedmarine
50dfcd496ab518f77660c5d0fb23eb6a	asv.11852	0.744663508431921	Bacteria	Marinimicrobia(SAR406clade)	Marinimicrobia(SAR406clade)	Marinimicrobia(SAR406clade)	Marinimicrobia(SAR406clade)	Marinimicrobia(SAR406clade)	unculturedbacterium
50e87c95b505d57ce4a8663a79328f8f	asv.11857	0.99999983841305	Bacteria	Bacteroidota	Bacteroidia	Flavobacteriales	Flavobacteriaceae	NS5marinegroup
50feae1e03a6a0159b57d92df1468531	asv.11870	0.99999999954872	Bacteria	Margulisbacteria	Margulisbacteria	Margulisbacteria	Margulisbacteria	Margulisbacteria	unculturedbacterium
50ff2d79477b8c90cbf1d0141b3be3c3	asv.11872	0.999999888589662	Bacteria	Proteobacteria	Alphaproteobacteria	Rhizobiales	Stappiaceae	Stappiaceae	unculturedbacterium
50ff6c5b65ddd848653e91ce603f8b67	asv.11873	0.9999912546199	Bacteria	Cyanobacteria	Cyanobacteriia	Chloroplast	Chloroplast	Chloroplast	Bathycoccusprasinos
50ffc80a0543759f2d54174215ac7f94	asv.11874	0.962912341975629	Bacteria	Proteobacteria	Alphaproteobacteria	SAR11clade	CladeII	CladeII
51290f30566ee05593c8d0b89d0168b0	asv.11895	0.996518188449262	Bacteria	Proteobacteria	Gammaproteobacteria	Thiomicrospirales	Thioglobaceae	SUP05cluster
51394610f48211dba11b25cdd87f7c6c	asv.11904	0.930381361277417	Bacteria	Cyanobacteria	Cyanobacteriia	Chloroplast	Chloroplast	Chloroplast
5144197141227474cba791fb527d34da	asv.11911	0.934560307392077	Bacteria	Proteobacteria	Gammaproteobacteria	Cellvibrionales	Porticoccaceae	Porticoccus	unculturedmarine
51617017322e10ee8b86116e2483fb49	asv.11928	0.999999999999999	Bacteria	Actinobacteriota	Acidimicrobiia	Actinomarinales	Actinomarinaceae	CandidatusActinomarina
516c5c16c44b4a1bd1735872443c3fc8	asv.11934	0.999999764536108	Bacteria	Proteobacteria	Gammaproteobacteria	Alteromonadales	Pseudoalteromonadaceae	uncultured
51719ae550b0aaaa1bd0b81c7ae6b31d	asv.11937	0.997300217423209	Bacteria	Proteobacteria	Alphaproteobacteria	Rickettsiales
517e57821fff49cbf0fe3fde07416754	asv.11946	0.99939420556999	Bacteria	Proteobacteria	Alphaproteobacteria	SAR11clade	CladeII	CladeII
5186fd25233f2a6c6e262a072eace064	asv.11949	0.999999999993218	Bacteria	Marinimicrobia(SAR406clade)	Marinimicrobia(SAR406clade)	Marinimicrobia(SAR406clade)	Marinimicrobia(SAR406clade)	Marinimicrobia(SAR406clade)
5194fde9c257ab610f2f70df732f3dc7	asv.11956	0.999999999999994	Bacteria	Proteobacteria	Alphaproteobacteria	SAR11clade
51986e3e9be6454907c3e797d598bd33	asv.11957	0.903319183040937	Bacteria	Marinimicrobia(SAR406clade)	Marinimicrobia(SAR406clade)	Marinimicrobia(SAR406clade)	Marinimicrobia(SAR406clade)	Marinimicrobia(SAR406clade)	unculturedmarine
51a7e12a92ec1631ebdb13dbcce43f78	asv.11965	0.999998992734997	Bacteria	Bdellovibrionota	Oligoflexia	Oligoflexales	uncultured	uncultured
51ac3491288a39cc4e77a8802515f5d6	asv.11967	0.986486314407095	Bacteria	Proteobacteria	Alphaproteobacteria	Defluviicoccales	uncultured	uncultured	unculturedPelagibacterales
51b3559a22c69a81bfa68d3130d4de55	asv.11971	0.996016843501211	Bacteria	Cyanobacteria	Cyanobacteriia	Chloroplast	Chloroplast	Chloroplast	Phalacromamitra
51b6acee0a47bb9e94ad5192692df6f1	asv.11974	0.971335520343072	Bacteria	Bdellovibrionota	Bdellovibrionia	Bdellovibrionales	Bdellovibrionaceae	OM27clade	uncultureddelta
51b7bdf95f084982e0f034b5542986bd	asv.11975	0.961060061253529	Bacteria	Bacteroidota	Bacteroidia	Flavobacteriales	Flavobacteriaceae	uncultured	unculturedmarine
51c2a7b6bf2d9cc9f88fe749dcff7543	asv.11984	0.99938245263638	Bacteria	Proteobacteria	Alphaproteobacteria	Rhodobacterales	Rhodobacteraceae	uncultured
51e6016408b06c4045fae77e0dd91bc0	asv.12001	0.878999766151499	Bacteria	Cyanobacteria	Cyanobacteriia	Chloroplast	Chloroplast	Chloroplast	unculturedMamiellophyceae
51ecac15a29d0d6602266c9622b55ce9	asv.12004	0.999954444628955	Bacteria	Proteobacteria	Alphaproteobacteria	Sphingomonadales	Sphingomonadaceae	Sphingomonas
5238b3d011590f8ba12ce03e1d52448d	asv.12034	0.862228146735328	Bacteria	Bacteroidota	Bacteroidia	Flavobacteriales	NS7marinegroup	NS7marinegroup	unculturedmarine
523ad6a60eb6406018b8a927ff871fde	asv.12037	0.9999710000383	Bacteria	Proteobacteria	Alphaproteobacteria	Rickettsiales	Mitochondria	Mitochondria
524f645cf921d1ad2a3f6d0a4d625576	asv.12048	0.880450034206737	Bacteria	Fibrobacterota	Fibrobacteria	Fibrobacterales	Fibrobacteraceae	uncultured	unculturedFibrobacteres
5256086bd5ff3f9699967fde1451339b	asv.12052	0.896946917919321	Bacteria	Bacteroidota	Bacteroidia	Flavobacteriales	NS9marinegroup	NS9marinegroup	unculturedmarine
5262b5fb7e965f3e225f5b430708bb01	asv.12059	0.946318252989739	Bacteria	Proteobacteria	Gammaproteobacteria	Coxiellales	Coxiellaceae	Coxiella	unculturedmarine
526d5d2ccc6048096e98ab3d734b66de	asv.12069	1	Bacteria	Cyanobacteria	Cyanobacteriia	Chloroplast	Chloroplast	Chloroplast
527651a1e9b9b735d6063980a8946d43	asv.12075	0.968316313671891	Bacteria	Proteobacteria	Alphaproteobacteria	Rhodospirillales	Magnetospiraceae	uncultured
527c00e00c2e0a3bd17dd426b323b95f	asv.12081	0.999999788734913	Bacteria	Bacteroidota	Bacteroidia	Flavobacteriales	Crocinitomicaceae	Fluviicola
5293b850680eaec85975e44f18b64f8d	asv.12097	0.999924940148626	Bacteria	Cyanobacteria	Cyanobacteriia	Chloroplast	Chloroplast	Chloroplast
[truncated: 4,235 more rows]

## Sheet: stbl2b-candidates18sv4
feature.id	short.id	silva.confidence	d	p	c	o	f	g	s
002dded422ea12af6a7ff2fe528c9f5b	asv.26	0.999718249692194	Eukaryota	Dinoflagellata	Dinophyceae	Peridiniales	Peridiniales	Protoperidinium	unculturedeukaryote
00316e3633b1cd5c084e5674b8aa4519	asv.28	0.969939132488352	Eukaryota
003df16a4568257f63dbe390dc3427ed	asv.30	0.967217889799406	Eukaryota	Ciliophora	Intramacronucleata	Conthreep	Oligohymenophorea	uncultured	unculturedciliate
003e6adadf838a5fa1233818ccb47a82	asv.31	0.954652647042988	Eukaryota	Apicomplexa	Conoidasida	Gregarinasina	Eugregarinorida	Lankesteria	Lecudinaphyllochaetopteri
0041db3785bc31c399c8d67824c9d5d8	asv.34	0.999994961529634	Eukaryota
00458417d2c7c19b7b729dcf19cfaed2	asv.38	0.997951613963911	Eukaryota	Protalveolata	Syndiniales	Syndiniales	SyndinialesGroupI	SyndinialesGroupI	unculturedeukaryote
004800d4380c18d6b7429dbdaa0c5315	asv.41	0.755920676327631	Eukaryota	Protalveolata	Syndiniales	Syndiniales	SyndinialesGroupII	SyndinialesGroupII	unculturedeukaryote
005589b7016eae15aac72af422e5b62d	asv.49	0.999999999996561	Eukaryota	Dinoflagellata	Dinophyceae	Gymnodiniphycidae	Gymnodiniphycidae	Amphidinium	unculturedeukaryote
005a2aae5f5265be4414b8bbbc6eb635	asv.53	0.718057265036159	Eukaryota	Protalveolata	Syndiniales	Syndiniales	SyndinialesGroupI	SyndinialesGroupI	unculturedciliate
007e8b8b41a7e86caa20abf6966394b3	asv.67	0.756071670019385	Eukaryota	Protalveolata	Syndiniales	Syndiniales	SyndinialesGroupII	SyndinialesGroupII
008a071b3b9eb5a02209c15567db9b93	asv.73	0.943411342175652	Eukaryota	Prymnesiophyceae	Prymnesiophyceae	Prymnesiales	Prymnesiales	Prymnesium
008bdc6e6a8bb5527a883f1532eeda4c	asv.75	0.999999926631382	Eukaryota	Protalveolata	Syndiniales	Syndiniales
0093d96adb972b4f40827d1d4205301a	asv.80	0.940855824075282	Eukaryota	Protalveolata	Syndiniales	Syndiniales	Syndiniales	Amoebophrya	unculturedalveolate
00993fb24b970d85625c11a44b6df527	asv.85	0.999845258272124	Eukaryota	Cercozoa
009d7c77359a27ee7285a9e5fe6498b0	asv.89	0.906544552256069	Eukaryota	Labyrinthulomycetes	uncultured	uncultured	uncultured	uncultured	unculturedmarine
009e1d8615d332e533cbcd38e9d61d8a	asv.90	0.821045287958667	Eukaryota	Retaria	Acantharia	AcanthareaGroupI	AcanthareaGroupI	AcanthareaGroupI	unculturedmarine
00a50e0a0e036a088c68fc36c897a12f	asv.97	0.994789251901004	Eukaryota	Protalveolata	Syndiniales	Syndiniales	SyndinialesGroupII	SyndinialesGroupII
00a914e08a1ac9367298429e53ba5feb	asv.101	0.993566405685831	Eukaryota	Protalveolata	Syndiniales	Syndiniales	Syndiniales	Amoebophrya	eukaryoteclone
00b5e519c9b4e65d0db01d010f792944	asv.107	0.994550911553007	Eukaryota	Protalveolata	Syndiniales	Syndiniales	Syndiniales	Amoebophrya	unculturedeukaryote
00d1bfb228babb9dbce59ac42f4365c4	asv.117	0.910649518350487	Eukaryota	Dinoflagellata
00d28755ca703cece0fdd5d2536b54d8	asv.118	0.999999901129163	Eukaryota	Protalveolata	Syndiniales	Syndiniales	Syndiniales	Syndiniales
00ef9a75e877e75aef84ecb81fa3ad81	asv.139	0.882103401755457	Eukaryota	Ochrophyta	Dictyochophyceae	Dictyochales	Dictyochales	Florenciella
00f7e1ed018c58c2347ff913b9ad68dc	asv.144	0.999987057334459	Eukaryota	MAST-3	MAST-3I	MAST-3I	MAST-3I	MAST-3I
010fe38646a012b78cba5f2468a041d6	asv.157	0.852780152958622	Eukaryota	Dinoflagellata	Dinophyceae
0110f1e9cf3c31fe6d9f181174b0e814	asv.158	0.999469158983334	Eukaryota	Protalveolata	Syndiniales	Syndiniales	SyndinialesGroupI	SyndinialesGroupI	unculturedeukaryote
01135a5c12b2ee88c2920bafe142adbf	asv.159	0.938072786763007	Eukaryota	Protalveolata	Syndiniales	Syndiniales	Syndiniales	Amoebophrya	unculturedeukaryote
012056405d85a7063339454a8e1f4507	asv.166	0.996199152712011	Eukaryota	Diatomea	Coscinodiscophytina	Fragilariales	Fragilariales	Fragilariales	Mastogloiasp.
0125b201f3880af31fd1ce26aa569a05	asv.173	0.934925799182601	Eukaryota	Retaria	Acantharia	AcanthareaGroupI	AcanthareaGroupI	AcanthareaGroupI
01305ac77521df01bb189e2cf2a1d4f5	asv.183	0.777017181322966	Eukaryota	Dinoflagellata	Dinophyceae	Gymnodiniphycidae	Gymnodiniumclade	Woloszynskia	unculturedeukaryote
01308fc40307f4a87a093531dc473e07	asv.184	0.999913666886763	Eukaryota	Protalveolata	Syndiniales	Syndiniales	SyndinialesGroupII	SyndinialesGroupII
0135f268ed42cc75a355d41e239c3e25	asv.188	0.999411290912533	Eukaryota	Protalveolata	Syndiniales	Syndiniales	SyndinialesGroupI	SyndinialesGroupI	unculturedDuboscquella
0146c67d57dd3c0ad465baa6f6f5d445	asv.194	0.703317036485718	Eukaryota	Ochrophyta	Dictyochophyceae	Dictyochales	Dictyochales	Florenciella	unculturedstramenopile
0166deab9d145037d1c048fc7d88a36e	asv.212	0.996425893839365	Eukaryota	Diatomea	Coscinodiscophytina	Coscinodiscophytina	Coscinodiscophytina	Actinocyclus	Hemidiscuscuneiformis
016dbc708ee83ce85154a6a80cc40c4a	asv.215	0.999970475884366	Eukaryota	Protalveolata	Syndiniales	Syndiniales	SyndinialesGroupV	SyndinialesGroupV	uncultureddinoflagellate
0181389730410cc13b9c337ff3a80c3d	asv.229	0.999999962383669	Eukaryota	Ciliophora	Intramacronucleata	Conthreep	Nassophorea	uncultured	unculturedeukaryote
0188490baf76077279fa94b1708f6a15	asv.234	0.9963500858542	Eukaryota	Ciliophora	Intramacronucleata	Spirotrichea	Choreotrichia
018d0626164e798bd243828665330825	asv.236	0.999999264206034	Eukaryota	Ciliophora	Intramacronucleata	Spirotrichea	Choreotrichia	uncultured
0195154228b0ba4b788ae2680ec37d4d	asv.242	0.999888054122028	Eukaryota	Protalveolata	Syndiniales	Syndiniales	SyndinialesGroupI	SyndinialesGroupI	unculturedeukaryote
019b45859890711883744be048658c85	asv.245	0.999428031943479	Eukaryota	Ciliophora	Intramacronucleata	Spirotrichea	Choreotrichia	uncultured	Pelagostrobilidiumsp.
01a13622bcb2e1b6c6e3a71ba509fed4	asv.249	0.86062164071847	Eukaryota	Protalveolata	Syndiniales	Syndiniales	SyndinialesGroupII	SyndinialesGroupII	unculturedeukaryote
01a844a6cca394ebfacbd6af39f21cc8	asv.255	0.760614861038033	Eukaryota	Dinoflagellata	Dinophyceae	Gymnodiniphycidae
01a8bbeae0995f8f4e13fe11f0d62b94	asv.257	0.997412759485956	Eukaryota	Protalveolata	Syndiniales	Syndiniales	SyndinialesGroupII	SyndinialesGroupII	unculturedeukaryote
01acab6fcda8e103d5a70e2984e969c8	asv.261	0.981611333052426	Eukaryota	Retaria	Acantharia	AcanthareaGroupI	AcanthareaGroupI	AcanthareaGroupI	unculturedmarine
01b07601e987ca7147a4d4b02c4a1fd6	asv.263	0.993535586829722	Eukaryota
01dd7e4c8846cc4aeb719d150e1571fd	asv.293	0.988045820359723	Eukaryota	Protalveolata	Syndiniales	Syndiniales	SyndinialesGroupII	SyndinialesGroupII	unculturedeukaryote
01e8a6bd92c7e0bfbb0114bfa7290412	asv.298	0.999998616910109	Eukaryota	Cercozoa	NovelClade2	NovelClade2	NovelClade2	NovelClade2	unculturedmarine
01eda6dbda3aa5515b4a4044500d23fc	asv.301	0.823068727414038	Eukaryota	Protalveolata	Syndiniales	Syndiniales	Syndiniales	uncultured	unculturedmarine
01f5744586a347a84ec4b9b004f4d1ee	asv.305	0.979899575441527	Eukaryota	Retaria	Acantharia	Chaunocanthida	Chaunocanthida	Chaunocanthida	Chaunacanthidsp.
01fda60544a3aef649434d0d0cc09782	asv.310	0.845469153891753	Eukaryota	Protalveolata	Syndiniales	Syndiniales	SyndinialesGroupII	SyndinialesGroupII	unculturedeukaryote
0201f3731a3edc3265647152d8d1af6d	asv.311	0.999957665627039	Eukaryota	Retaria	Polycystinea	Spumellaria	Spumellaria	uncultured	unculturedeukaryote
020383e17299c104df7b9ca24b417764	asv.313	0.869088087255059	Eukaryota	Protalveolata	Syndiniales	Syndiniales	Syndiniales	Amoebophrya	phytoplanktonenvironmental
0205f43704ada00e15b6f5a6451264bf	asv.314	0.999999999929287	Eukaryota	MAST-1	MAST-1A	MAST-1A	MAST-1A	MAST-1A
020fd87f2b527c0c29640c1860cb1470	asv.321	0.771343735697284	Eukaryota	Dinoflagellata	Dinophyceae	Gymnodiniphycidae	Kareniaceae	Karlodinium	unculturedeukaryote
02195187f07921b02354b679eec4cac3	asv.328	0.999999934298298	Eukaryota
0229bc11e8c8b972fa43fce28870f443	asv.339	0.812918147590303	Eukaryota	Prymnesiophyceae	Prymnesiophyceae	Prymnesiales	Prymnesiales
0230bdd149c1580d355923762f4df192	asv.344	0.996504060105639	Eukaryota	Protalveolata	Syndiniales	Syndiniales	SyndinialesGroupII	SyndinialesGroupII
0238f17473b2803e37084a30d393cbca	asv.350	0.984345178215222	Eukaryota	Protalveolata	Syndiniales	Syndiniales	SyndinialesGroupI	SyndinialesGroupI	unculturedeukaryote
0240f7677c90299d5ed8dcbf8b8ec33e	asv.357	0.922880103529164	Eukaryota	Prymnesiophyceae	Prymnesiophyceae	Prymnesiales	Prymnesiales
024c95bbd6d6ae5f8ac1e05ac486f486	asv.364	0.894447171932938	Eukaryota	Protalveolata	Syndiniales	Syndiniales	Syndiniales	uncultured	unculturedeukaryote
0262c085a840a7bf7bec406829ed1e6f	asv.376	0.872643604315417	Eukaryota	Cercozoa
02769fa944e45ce0122fe9d5a2f51e27	asv.386	0.703245409298103	Eukaryota	Protalveolata	Syndiniales	Syndiniales	SyndinialesGroupII	SyndinialesGroupII
02860a237f344838938dbd4462767f14	asv.393	0.919723890977731	Eukaryota	Cryptophyceae	Cryptophyceae	Cryptomonadales	Cryptomonadales	uncultured	unculturedeukaryote
0289e2bdf4bba2e2b3dda5e73538513a	asv.395	0.915190050054771	Eukaryota	Protalveolata	Syndiniales	Syndiniales	Syndiniales	Amoebophrya	unculturedeukaryote
028f6e1a219567745fb57d293113252d	asv.398	0.759600611495126	Eukaryota	Dinoflagellata	Dinophyceae	Gymnodiniphycidae
0299b0aa8a1957e76c10c0b95e2e1fde	asv.404	0.767818841354229	Eukaryota	Protalveolata	Syndiniales	Syndiniales	SyndinialesGroupII	SyndinialesGroupII	unculturedeukaryote
029ccd4c56e9075e04b5f426af9ef82e	asv.408	0.929456983013183	Eukaryota	Protalveolata	Syndiniales	Syndiniales	SyndinialesGroupII	SyndinialesGroupII	unculturedalveolate
02a7893942dc1ec512db3f6a80c7b78c	asv.414	0.89215825548224	Eukaryota	Protalveolata	Syndiniales	Syndiniales	Syndiniales	Amoebophrya	unculturedalveolate
02bb580e0059197d051d23a23673413c	asv.421	0.709223308388453	Eukaryota	Prymnesiophyceae	Prymnesiophyceae	Prymnesiales	Prymnesiales	OLI16029	unculturedeukaryote
02bc489a3002e12322080e589648f7af	asv.422	0.868065322147773	Eukaryota	Protalveolata	Syndiniales	Syndiniales	Syndiniales	Amoebophrya	Amoebophryasp.
02cef2d17e6fab8fa7b647604d518e64	asv.432	0.977112545688851	Eukaryota	Protalveolata	Syndiniales	Syndiniales	SyndinialesGroupII	SyndinialesGroupII	unculturedeukaryote
02f84ef0997bd4ff50cce104b522b404	asv.459	0.999910000637328	Eukaryota	Protalveolata	Syndiniales	Syndiniales	Syndiniales	Amoebophrya
02fb065bb6154ea4cc6346c57eb0e697	asv.464	0.999998362738642	Eukaryota	Dinoflagellata	Dinophyceae	Gymnodiniphycidae	IncertaeSedis	Cochlodinium	unculturedeukaryote
0300dbee2631cb3d225b8baf1726e4d2	asv.468	0.720436870272884	Eukaryota	Protalveolata	Syndiniales	Syndiniales	Syndiniales	Amoebophrya	unculturedeukaryote
030738424e6802eed9530ba01f73fb5e	asv.474	0.997123386317647	Eukaryota	Protalveolata	Syndiniales	Syndiniales	SyndinialesGroupI	SyndinialesGroupI	unculturedeukaryote
03138fa4ee22127811bf2189e6073a5e	asv.480	0.867179012411578	Eukaryota	Dinoflagellata	Dinophyceae
031db618c5294ed5f6eb27a49fde87f6	asv.484	0.986084270477989	Eukaryota	Diatomea
033bbd802bf7e81dc6e1213297b06eae	asv.507	0.998430696490424	Eukaryota	Ciliophora	Intramacronucleata	Conthreep	Nassophorea	uncultured	unculturedeukaryote
03450fab31d91251c3c390fa4f6b19bb	asv.511	0.999998986075733	Eukaryota	Protalveolata	Syndiniales	Syndiniales	SyndinialesGroupIII	SyndinialesGroupIII
0350b6bd4f30b1f6db500090d67083fe	asv.522	0.993706828069564	Eukaryota	Protalveolata	Syndiniales	Syndiniales	SyndinialesGroupII	SyndinialesGroupII	unculturedeukaryote
036c660bd45a3cc2bcd01b7f230a73e3	asv.535	0.999999999973255	Eukaryota	Retaria	RADC	RADC	RADC	RADC	unculturedeukaryote
037aa444378058ddf05a4efca431a3df	asv.546	0.997569759258128	Eukaryota	Protalveolata	Syndiniales	Syndiniales	Syndiniales	Amoebophrya	unculturedeukaryote
037c17363aabb5df966dda3028c4a8d7	asv.547	0.997632973423428	Eukaryota	Ciliophora	Intramacronucleata	Spirotrichea	Choreotrichia	Pelagostrobilidium	unculturedeukaryote
037faed5c95172cf492757f84ea5ea83	asv.553	0.791760489834006	Eukaryota	Dinoflagellata	Dinophyceae
038961cf20f9d352a8cccf0a55e6cdea	asv.558	0.99989734157624	Eukaryota	Ochrophyta	Eustigmatophyceae	Eustigmatales	Eustigmatales	uncultured	unculturedeukaryote
039cfa40539cd253963667c61cac65ec	asv.568	0.999544687212018	Eukaryota	Pavlovophyceae	Pavlovophyceae	Pavlovophyceae	Pavlovophyceae	AA5F1	unculturedeukaryote
03b24d494090cf5e8c250d08acb52dd3	asv.577	0.999994462893664	Eukaryota	Retaria	Acantharia	uncultured	uncultured	uncultured	unculturedeukaryote
03b29827230c829433d27d46ed0db676	asv.578	0.984464399712851	Eukaryota	Dinoflagellata	Dinophyceae
03b8bd45958f14eefff5dab56426744e	asv.580	0.999959333174035	Eukaryota	Cercozoa	Granofilosea	Granofilosea	Granofilosea	Massisteria	marinemetagenome
03dbd57540aaca37826fb26295f1bb7f	asv.599	0.970507990593825	Eukaryota	Protalveolata	Syndiniales	Syndiniales	SyndinialesGroupII	SyndinialesGroupII	unculturedeukaryote
03dc49de7a3074c3ea8d0b8e342ad85f	asv.602	0.888718581832642	Eukaryota	Protalveolata	Syndiniales	Syndiniales	SyndinialesGroupI	SyndinialesGroupI	Unculturedmarine
03de2f03309da164b4617138678ba1bc	asv.603	0.89343631587257	Eukaryota	Dinoflagellata	Dinophyceae
03f0af79273676b6612db69303ac97b5	asv.613	0.99164325109334	Eukaryota	Protalveolata	Syndiniales	Syndiniales	SyndinialesGroupII	SyndinialesGroupII	unculturedeukaryote
03fba3f004b9f780240c3226b6290fe1	asv.618	0.986758132397227	Eukaryota	Ciliophora	Intramacronucleata	Spirotrichea	Choreotrichia	Pelagostrobilidium	unculturedeukaryote
03fec2eed2fd3f39ec8168c143e6683c	asv.620	0.73191237469676	Eukaryota	MAST-12	MAST-12A	MAST-12A	MAST-12A	MAST-12A	unculturedmarine
0402c1a3f3e39cb346157bb0cf473794	asv.622	0.872197436888403	Eukaryota	Dinoflagellata	Dinophyceae
0409b342c69277b8b866f5106efd8dea	asv.624	0.999530399503306	Eukaryota	Protalveolata	Syndiniales	Syndiniales	SyndinialesGroupI	SyndinialesGroupI	unculturedeukaryote
040b2f165f287675df1d87a9ded2c15c	asv.625	0.983151824168696	Eukaryota	Ciliophora	Intramacronucleata	Conthreep	Nassophorea	uncultured	unculturedeukaryote
0414119f99aa375db2774952620db57c	asv.634	1	Eukaryota	Arthropoda	Maxillopoda	Monstrilloida	Monstrilloida	Monstrilloida	unculturedeukaryote
042f011fc9939aa9224a6f573b5db24a	asv.655	0.99999999544883	Eukaryota	Mollusca	Gastropoda	Caenogastropoda	Caenogastropoda	Caenogastropoda
04489bda26d2ec774150b199aa4044f5	asv.671	0.999999999999986	Eukaryota
044c9f779661d2cbd0ef8c13c3c0f309	asv.672	0.99228599064654	Eukaryota	Cercozoa	Imbricatea	Marimonadida	Marimonadida	Pseudopirsonia	unculturedeukaryote
044f3885cbbcb9d8ad5d772c98d6bcf8	asv.673	0.999998679000916	Eukaryota	Diatomea	Mediophyceae	Mediophyceae	Mediophyceae	Chaetoceros	Chaetocerosaffinis
045aeb3dcad8a7b4f534d8f95628c22b	asv.683	0.818301160966246	Eukaryota	Retaria	Acantharia	Arthracanthida	Arthracanthida	Arthracanthida
046af250ee9c07133c6e06132ac2b34b	asv.689	0.966582475624469	Eukaryota	Dinoflagellata	Dinophyceae	Gonyaulacales	Gonyaulacales	Neoceratium	unculturedeukaryote
047993adf5e5e80ed10457981c28f898	asv.692	0.874722871631347	Eukaryota	Protalveolata	Syndiniales	Syndiniales	SyndinialesGroupI	SyndinialesGroupI	unculturedciliate
0488dadc8d36eb905f69ae1d7ee7d7a5	asv.701	0.99946578000062	Eukaryota	Ciliophora	Intramacronucleata	Spirotrichea	Oligotrichia	Strombidium	unculturedciliate
048fd2017a3e88d3a013fdc83dcfb152	asv.707	0.996524312790973	Eukaryota	Diatomea	Bacillariophyceae	Bacillariophyceae	Bacillariophyceae	Navicula
049152c0e766072be04e458842c51ccc	asv.708	0.948308737016903	Eukaryota	Protalveolata	Syndiniales	Syndiniales	SyndinialesGroupII	SyndinialesGroupII	unculturedeukaryote
0499d221c231418055fe06c7c80143d6	asv.713	0.999991838864296	Eukaryota	Cercozoa	NovelClade2	NovelClade2	NovelClade2	NovelClade2	unculturedeukaryote
049bb89f42ee5e09293602312da28c6a	asv.714	0.999844590467537	Eukaryota	Protalveolata	Syndiniales	Syndiniales	SyndinialesGroupI	SyndinialesGroupI	unculturedeukaryote
04a73afd51a87871b2399a3369323b7c	asv.725	0.999734190336065	Eukaryota	Protalveolata	Syndiniales	Syndiniales	SyndinialesGroupI	SyndinialesGroupI	unculturedeukaryote
04acc4288d5c89f9007982024752f773	asv.727	0.833760623425657	Eukaryota	Ciliophora	Intramacronucleata	Conthreep	Oligohymenophorea	Scuticociliatia	unculturedeukaryote
04ad82054a1fa0a62a5bed20588ac564	asv.728	0.908204451029369	Eukaryota	Protalveolata	Syndiniales	Syndiniales	SyndinialesGroupI	SyndinialesGroupI	unculturedeukaryote
04b4981d719b39111b8e8560768175d2	asv.731	0.771889797601855	Eukaryota	Dinoflagellata	Dinophyceae
04bef06e445577096f6727ca3089093c	asv.735	0.938674006033577	Eukaryota	Dinoflagellata	Dinophyceae	Dinophysiales	Dinophysiales	Phalacroma
04c345a2783972125138a2b43dac2730	asv.740	0.724673410553086	Eukaryota	Dinoflagellata	Dinophyceae	Gymnodiniphycidae
04d940e42e79bd5eb516f50e15189af8	asv.749	0.99568263233853	Eukaryota	Protalveolata	Syndiniales	Syndiniales	SyndinialesGroupI	SyndinialesGroupI	unculturedeukaryote
04d9e9f38eb742dd2f95ec05e7e0b3dc	asv.750	0.869952357439314	Eukaryota	Dinoflagellata	Dinophyceae	Gymnodiniphycidae
04daf8a72e0e2cdaa2954bfbcd2317fb	asv.751	0.999999999706318	Eukaryota	Annelida	Annelida	Annelida	Annelida	Annelida	marinemetagenome
04ec03b1e657cf1f64d69acd3d64f202	asv.758	0.959878610318959	Eukaryota	Dinoflagellata	Dinophyceae
04f4d7c3f6792cf8a9b65811156523d1	asv.760	0.952487106472048	Eukaryota	Arthropoda	Maxillopoda	Poecilostomatoida	Poecilostomatoida	Poecilostomatoida	unculturedeukaryote
0507443f2e2c42c3f24904157a08ed33	asv.772	0.982509370333907	Eukaryota	Ciliophora	Intramacronucleata	Conthreep	Phyllopharyngea	Pithites	unculturedmarine
050d9a7077ec14285d322d4ae5074008	asv.780	0.999858788670465	Eukaryota	Chlorophyta	CladeVII	SubcladeB	SubcladeB	SubcladeB	unculturedeukaryote
05111e40b3b256c0f7a4ed16a16553de	asv.782	0.770253078992358	Eukaryota	Labyrinthulomycetes	Labyrinthulomycetes	Labyrinthulomycetes	Thraustochytriaceae
0555407ab6507919b8f34a478a7777fc	asv.811	0.856012695951105	Eukaryota	Protalveolata	Syndiniales	Syndiniales	Syndiniales	Amoebophrya	Amoebophryasp.
05560dd91a5424db60ddb90a0e59c72e	asv.812	0.995149601379043	Eukaryota	Picozoa	Picozoa	Picozoa	Picozoa	Picozoa	unculturedphototrophic
0557dc5fdf25bf7a73a8ff8d36c786d3	asv.815	0.997839113579108	Eukaryota	Protalveolata	Syndiniales	Syndiniales	Syndiniales	Amoebophrya	eukaryoteclone
055c6c1a2e11e75c084cfdc047006c6c	asv.819	0.993627113008662	Eukaryota	Diatomea
055e8c2757d52c791725591928e85239	asv.824	0.955297559011971	Eukaryota	Protalveolata	Syndiniales	Syndiniales	SyndinialesGroupI	SyndinialesGroupI	unculturedeukaryote
0572644c7eeff660c27c767a4ad619fc	asv.831	0.760374329611679	Eukaryota	Protalveolata	Syndiniales	Syndiniales	Syndiniales	Amoebophrya	unculturedeukaryote
05792412d492c093157f94af7c777cf7	asv.836	0.997631095065694	Eukaryota	Protalveolata	Syndiniales	Syndiniales	SyndinialesGroupI	SyndinialesGroupI	unculturedeukaryote
058556521e66c1873b74baa61ab24c6a	asv.844	0.819858194687266	Eukaryota	Dinoflagellata	Dinophyceae
058bed9f55701faa7eb39eadf43a1505	asv.848	0.999986623940362	Eukaryota	Diatomea	Mediophyceae	Mediophyceae	Mediophyceae	Odontella	Trieresmobiliensis
0591dcafa28670845324ce1e8011b0b2	asv.851	0.963738182969518	Eukaryota	Protalveolata	Syndiniales	Syndiniales	Syndiniales	Amoebophrya	unculturedeukaryote
0595015fbfd0d3b4b41a2ff165beb758	asv.854	0.990405771038817	Eukaryota	Peronosporomycetes	Peronosporomycetes	Peronosporomycetes	Peronosporomycetes	Peronosporomycetes	Haliphthorossp.
05a91f756ad2e9eb52143dfc2903f67e	asv.864	0.842642990790343	Eukaryota	MAST-2	MAST-2	MAST-2	MAST-2	MAST-2	unculturedstramenopile
05b492cf76134fe7d2d772c0a5894c21	asv.873	0.966511792878701	Eukaryota	Retaria	Polycystinea	Nassellaria	Nassellaria	Ceratospyris	unculturedeukaryote
05b8f16ceef6a24e0a535d5a215d5c3d	asv.876	0.867822355222576	Eukaryota	Dinoflagellata	Dinophyceae
05cde226a74ec07138cda2d9b03594fe	asv.889	0.94228727674197	Eukaryota	Dinoflagellata	Dinophyceae
05cf93469c033a77c6ec86c6e812deba	asv.891	0.999929072114621	Eukaryota	Retaria	Acantharia	AcanthareaGroupII	AcanthareaGroupII	AcanthareaGroupII	unculturedeukaryote
05d5f7a341943156449a271b570540e7	asv.895	0.996488233826818	Eukaryota	Ciliophora	Intramacronucleata	Spirotrichea	Oligotrichia	Strombidium	unculturedeukaryote
05d7c9b5588c2d713966c37ab88ca0e3	asv.898	0.997418795947903	Eukaryota	Protalveolata	Syndiniales	Syndiniales	SyndinialesGroupI	SyndinialesGroupI	unculturedSyndiniales
05ead10ab39b952ebb68ccf5af52e1a9	asv.906	0.9992651544332	Eukaryota	Retaria	RADA	RADA	RADA	RADA	unculturedeukaryote
05ee2d2b7c375efebfb32d67a4fdbc31	asv.909	0.903543992314241	Eukaryota	Protalveolata	Syndiniales	Syndiniales	SyndinialesGroupI	SyndinialesGroupI	unculturedmarine
05f183f91a8aa49cfff6d027326bda0a	asv.911	0.975614141082449	Eukaryota	Retaria	Polycystinea	Spumellaria	Spumellaria	Triastrum	unculturedeukaryote
05f824c504c58801585be2939ba1cd7c	asv.915	0.999999978003021	Eukaryota
060ecaa97d82624b2e641dcc534a2177	asv.931	0.943630092851691	Eukaryota	Dinoflagellata	Dinophyceae
0612ea91033cb8011e7dd1398919dab4	asv.934	0.998404283569535	Eukaryota	Ochrophyta	Chrysophyceae	uncultured	uncultured	uncultured	unculturedeukaryote
061c422d3b0a4bf8be860df1b43701e5	asv.939	0.960741007013572	Eukaryota	MAST-1	MAST-1C	MAST-1C	MAST-1C	MAST-1C	unculturedstramenopile
062a1df7f82847e7be1de1e1bf32c1a0	asv.947	0.807576571092566	Eukaryota	Dinoflagellata	Dinophyceae
062c5c0f6f62f732dc20b70161c106e7	asv.949	0.94003461856287	Eukaryota	Arthropoda	Maxillopoda	Calanoida	Calanoida	Calanoida	unculturedeukaryote
063e57fe14fe9c739fe91a6bc5765dee	asv.962	0.970654347069088	Eukaryota	Ciliophora	Intramacronucleata	Spirotrichea	Oligotrichia	uncultured	unculturedeukaryote
0641c6986d42759a1bfdfc1ac09db587	asv.965	0.997187343725801	Eukaryota	Dinoflagellata	Dinophyceae	Gonyaulacales	Gonyaulacales	Heterodinium	unculturedeukaryote
0649b36f957b035d310d5fc192ad90c1	asv.969	0.996661972427549	Eukaryota	Dinoflagellata	Dinophyceae
0657699858819eae046ba9d215948dd6	asv.982	0.993849659585437	Eukaryota	Protalveolata	Syndiniales	Syndiniales	SyndinialesGroupII	SyndinialesGroupII	unculturedeukaryote
065a50eaa3f4bd5f2a4e22add4a9e1c2	asv.984	0.9826605272744	Eukaryota	Protalveolata	Syndiniales	Syndiniales	Syndiniales	Amoebophrya	unculturedeukaryote
0660f2d3f9783051b5ca8953eeaff633	asv.989	0.971133165466171	Eukaryota	Protalveolata	Syndiniales	Syndiniales	Syndiniales	Amoebophrya	unculturedeukaryote
0668725abaab43bcf08d409c75a5f306	asv.995	0.999764982644883	Eukaryota	MAST-12	MAST-12A	MAST-12A	MAST-12A	MAST-12A	unculturedeukaryote
0672c3e9a27511c02f7ddd1f8e4196a4	asv.1002	0.999255198995994	Eukaryota	Retaria	Acantharia	Arthracanthida	Arthracanthida	Hexaconus	Acanthometrasp.
0681337d0ee5b111c5442aba694439dd	asv.1011	0.991591757269555	Eukaryota	Retaria	RADA	RADA	RADA	RADA	unculturedRhizaria
0692733ffe402e5852365335d5091014	asv.1019	0.75675383070745	Eukaryota	Protalveolata	Syndiniales	Syndiniales	SyndinialesGroupII	SyndinialesGroupII
0696bde25c98b20af2278209c7c6f0c1	asv.1022	0.972286401731873	Eukaryota	Protalveolata	Syndiniales	Syndiniales	Syndiniales	Amoebophrya	unculturedeukaryote
06983481d398d5456a931d96ed2cef9b	asv.1023	0.999253074760908	Eukaryota	Protalveolata	Syndiniales	Syndiniales	SyndinialesGroupI	SyndinialesGroupI	unculturedeukaryote
0699a618213b94ab630deaf11a46e966	asv.1025	0.999199313570146	Eukaryota	Ciliophora	Intramacronucleata	Spirotrichea	Choreotrichia	Rimostrombidium	unculturedeukaryote
06ada9e415ed15ef5b1b7643e4f4f160	asv.1034	0.73387681015009	Eukaryota	Dinoflagellata	Dinophyceae	Gymnodiniphycidae
06b81a912c9dd6250f950c0f8a97c577	asv.1041	0.707776944338179	Eukaryota	Protalveolata	Syndiniales	Syndiniales	SyndinialesGroupII	SyndinialesGroupII	unculturedalveolate
06ba17b20822925e88a33f63ffe4c379	asv.1043	0.99999252822378	Eukaryota	Ciliophora	Intramacronucleata	Spirotrichea	Oligotrichia
06c5a4c9e61370f410b1696dbd207d66	asv.1048	0.811549229967411	Eukaryota	Protalveolata	Syndiniales	Syndiniales	Syndiniales	uncultured	unculturedmarine
06d0e3c76e7449d47add63c85d943c55	asv.1055	0.918205199246012	Eukaryota	Protalveolata	Syndiniales	Syndiniales	Syndiniales	Amoebophrya	unculturedeukaryote
06d3e9f9a5f384e1d6f84a9b68272f82	asv.1056	0.892953786781642	Eukaryota	Protalveolata	Syndiniales	Syndiniales	SyndinialesGroupII	SyndinialesGroupII	unculturedeukaryote
06d7c4c3ed8ce7d417366dd5e2473f86	asv.1057	0.948464052024926	Eukaryota	Dinoflagellata	Dinophyceae
0703efe07d09de938a0fd5ce0baa0443	asv.1083	0.803808436635376	Eukaryota	Bicosoecida	Bicosoecida	Bicosoecida	Bicosoecida	Bicosoeca	Stramenopilesp.
07050987dceb1da216e253b8d0f23460	asv.1085	0.93187574385517	Eukaryota	Protalveolata	Syndiniales	Syndiniales	SyndinialesGroupII	SyndinialesGroupII	unculturedeukaryote
07101e26735d8b1f0fdc46872ca62246	asv.1093	0.850673376476203	Eukaryota	Prymnesiophyceae	Prymnesiophyceae	Prymnesiales	Prymnesiales
0710a17001c051c24d7a4e436e2afaa8	asv.1094	0.883821657449584	Eukaryota	Protalveolata	Syndiniales	Syndiniales	Syndiniales	Amoebophrya	unculturedeukaryote
0713e81239dc9420fc805b5d3e5d1506	asv.1095	0.985633448360779	Eukaryota	Protalveolata	Syndiniales	Syndiniales	SyndinialesGroupII	SyndinialesGroupII
072687b8ee88330aa5b8dca1516a5746	asv.1111	0.990738600664179	Eukaryota	Protalveolata	Syndiniales	Syndiniales	SyndinialesGroupII	SyndinialesGroupII	unculturedeukaryote
072845fa46754d6da48274209c4e3681	asv.1114	0.999967361705101	Eukaryota	Protalveolata	Syndiniales	Syndiniales	SyndinialesGroupI	SyndinialesGroupI
0730e89dc37b6715b539e8ca08ca6866	asv.1115	0.999943158408141	Eukaryota	Ciliophora	Intramacronucleata	Spirotrichea	Choreotrichia	Pelagostrobilidium	unculturedeukaryote
073e34c7b6fbf21fff7aa8a6211d91f3	asv.1124	0.961992956300124	Eukaryota	Prymnesiophyceae	Prymnesiophyceae	Prymnesiophyceae	Prymnesiophyceae	Phaeocystis
07417294df48ad36131b0306bbeec72d	asv.1126	0.89012831113584	Eukaryota	Protalveolata	Syndiniales	Syndiniales	SyndinialesGroupII	SyndinialesGroupII	unculturedmarine
074615ad0a7d487b10d90a8861d828f2	asv.1128	0.879128417416974	Eukaryota	Cercozoa	Imbricatea
074c2200febf8bf1ece82e351594da6c	asv.1133	0.826335317680877	Eukaryota	Retaria	Acantharia	AcanthareaGroupI	AcanthareaGroupI	AcanthareaGroupI	unculturedmarine
075800a0c6d0279ff2a2fff9db0c1a8b	asv.1141	1	Eukaryota	IncertaeSedis	IncertaeSedis	IncertaeSedis	IncertaeSedis	Palpitomonas	unculturedeukaryote
075ae5c59adcff077f687b0b613b0240	asv.1145	0.999999993114857	Eukaryota
077861aaf75416761d60ff3f68c741cf	asv.1165	0.945114442357071	Eukaryota	Protalveolata	Syndiniales	Syndiniales	Syndiniales	Duboscquella	unculturedeukaryote
0779d723480d0f94b886b65ce2812422	asv.1167	0.993767266177473	Eukaryota	Protalveolata	Syndiniales	Syndiniales	Syndiniales	Amoebophrya	Amoebophryasp.
077e740ad5ff3952a6f4f9b66ceca571	asv.1172	0.860259507414134	Eukaryota	Dinoflagellata	Dinophyceae	Gymnodiniphycidae	Suessiaceae	Pelagodinium	unculturedeukaryote
078181a1531b682c028080629c798eec	asv.1174	0.920027359440175	Eukaryota	Protalveolata	Syndiniales	Syndiniales	SyndinialesGroupIII	SyndinialesGroupIII	unculturedeukaryote
0783c04ba12fdee58d86d85111f2860b	asv.1178	0.841582632700702	Eukaryota	Arthropoda	Maxillopoda	Calanoida	Calanoida	Calanoida	unculturedeukaryote
078412e01e99a7c31bd9f7bcc800139a	asv.1179	0.842336972276433	Eukaryota	Dinoflagellata	Dinophyceae
078da941007f1d3dfdd3c9ef59410824	asv.1183	0.995684327809528	Eukaryota	Dinoflagellata
07a13d89fef7a4f68193a2481fea9b22	asv.1198	0.913199217973573	Eukaryota	Protalveolata	Syndiniales	Syndiniales	SyndinialesGroupII	SyndinialesGroupII	unculturedeukaryote
07a59a7f68f20099d8062af94f4755c4	asv.1201	0.999917938980542	Eukaryota	Protalveolata	Syndiniales	Syndiniales	Syndiniales	Amoebophrya
07b26b635b7970b7aeae9fa3dde20b73	asv.1209	0.982382488876732	Eukaryota	Protalveolata	Syndiniales	Syndiniales	SyndinialesGroupII	SyndinialesGroupII	unculturedeukaryote
07c1e7afcb3acad7ee1e6923c4e9d05a	asv.1215	0.983806386838708	Eukaryota	Protalveolata	Syndiniales	Syndiniales	SyndinialesGroupII	SyndinialesGroupII
07c957695504159a5937067ed4e8e610	asv.1219	0.99940310230562	Eukaryota	Retaria	Acantharia	AcanthareaGroupII	AcanthareaGroupII	AcanthareaGroupII	unculturedmarine
07cc807beea36ac724579190c2adee3a	asv.1222	0.993455455412669	Eukaryota	Pav3	Pav3	Pav3	Pav3	Pav3	unculturedeukaryote
07dffa11744b977decf6f90fc7ab0a58	asv.1228	0.769038704471409	Eukaryota	Protalveolata	Syndiniales	Syndiniales	SyndinialesGroupII	SyndinialesGroupII	unculturedeukaryote
07f151c94a235c203f9202858c583aac	asv.1238	0.838964059706848	Eukaryota	Ciliophora	Intramacronucleata	Spirotrichea	Choreotrichia	uncultured
07f3fa95293c8c691b4a441b2213678a	asv.1240	0.999999999302162	Eukaryota	Diatomea	Coscinodiscophytina	Coscinodiscophytina	Coscinodiscophytina	Coscinodiscophytina	Asteromphalussp.
07fdec7365423f0a3014127193f9fa5e	asv.1246	0.999184147230373	Eukaryota	Annelida	Annelida	Annelida	Annelida	Annelida	marinemetagenome
08054179091988c691cafec613307b70	asv.1249	0.909877168262394	Eukaryota	Retaria	Polycystinea	Spumellaria	Spumellaria	Cladococcus	unculturedeukaryote
080adb12de48ec02e0708950725ccefc	asv.1252	0.921758448973022	Eukaryota	Picozoa	Picomonadida	Picomonadidae	Picomonadidae	Picomonas	unculturedeukaryote
080d45b8906152a984a372dd80b2454b	asv.1255	0.991899848160915	Eukaryota	Protalveolata	Syndiniales	Syndiniales	SyndinialesGroupII	SyndinialesGroupII	unculturedeukaryote
080e2a31fa5c37004d3baaaa2e7a24a3	asv.1256	0.764245541398466	Eukaryota	Dinoflagellata	Dinophyceae	Gymnodiniphycidae	Gymnodiniumclade
080f42e75df225c3ee4da04fcf97a991	asv.1257	0.93351787143054	Eukaryota	Chlorophyta
08109492953bd275f979fb6f17005464	asv.1258	0.998854903605524	Eukaryota	Protalveolata	Syndiniales	Syndiniales	SyndinialesGroupI	SyndinialesGroupI	unculturedDuboscquella
0812f8690303fca11dd2c0e33ba90f88	asv.1261	0.977616453581081	Eukaryota	Retaria	Polycystinea	Nassellaria	Nassellaria	Nassellaria	unculturedeukaryote
081a6db7183d3d9b373359594e39cff0	asv.1265	0.869957128632188	Eukaryota	Diatomea	Bacillariophyceae	Bacillariophyceae	Bacillariophyceae	Pseudo-nitzschia
081c48dd3077b2fb0ad4724c61fa30b8	asv.1267	0.870941378380848	Eukaryota	Retaria	Acantharia	AcanthareaGroupI	AcanthareaGroupI	AcanthareaGroupI	unculturedeukaryote
082327fb7ba4ae904beb76d2b0f4932e	asv.1269	0.999229909204423	Eukaryota	Protalveolata	Syndiniales	Syndiniales	SyndinialesGroupII	SyndinialesGroupII
0826743d1e821f6e4c539b5c3d5d45eb	asv.1270	0.810975164990766	Eukaryota	MAST-9	MAST-9A	MAST-9A	MAST-9A	MAST-9A	unculturedeukaryote
08280d67f0e238416457fee019a298aa	asv.1271	0.994583020827158	Eukaryota	Protalveolata	Syndiniales	Syndiniales	SyndinialesGroupIII	SyndinialesGroupIII	unculturedeukaryote
0833043340ecfae7522aefa11c9454e9	asv.1279	0.994099606959935	Eukaryota	Pav3	Pav3	Pav3	Pav3	Pav3	Haptophytaenvironmental
0872f10b5c687e1030a8c105342ec553	asv.1308	0.999960377193951	Eukaryota	Protalveolata	Syndiniales	Syndiniales	Syndiniales	Amoebophrya
0875a6c5f6e74b6983ca2ea10b405432	asv.1313	0.990210994152391	Eukaryota	Protalveolata	Syndiniales	Syndiniales	SyndinialesGroupII	SyndinialesGroupII
087c741fc8eca38b4b1fa2eb2e73542d	asv.1318	0.971411168519411	Eukaryota	Diatomea	Bacillariophyceae	Bacillariophyceae	Bacillariophyceae	Bacillariophyceae	unculturedCylindrotheca
0886221b4a7db4589e202ff57081fd52	asv.1321	0.989749430546448	Eukaryota	Retaria	Acantharia	AcanthareaGroupII	AcanthareaGroupII	AcanthareaGroupII	unculturedeukaryote
0893eef61268e5aaae15cb8b3c587cfb	asv.1327	0.73832359308594	Eukaryota	Protalveolata	Syndiniales	Syndiniales	SyndinialesGroupIII	SyndinialesGroupIII	unculturedRhizaria
0899a68c4859c938e797e018e8e06bb8	asv.1330	0.999982150147879	Eukaryota	Retaria	Acantharia	AcanthareaGroupVI	AcanthareaGroupVI	AcanthareaGroupVI	unculturedmarine
08a97a6040a4c7530110d133bbbcb3de	asv.1336	0.998706384951844	Eukaryota	Picozoa	Picomonadida	Picomonadidae	Picomonadidae	Picomonas	unculturedeukaryote
08af538c3d837182488d88ab10ce5158	asv.1343	0.847549832264937	Eukaryota	Protalveolata	Syndiniales	Syndiniales	SyndinialesGroupIII	SyndinialesGroupIII	unculturedeukaryote
08b506c28e216d7d1e18a9a5779dd167	asv.1347	0.998048858342784	Eukaryota	Dinoflagellata	Dinophyceae	Gymnodiniphycidae	Gymnodiniphycidae	Katodinium	unculturedeukaryote
08b820c8f1b75ee22a6dc22ed6714ce6	asv.1351	0.716647801499469	Eukaryota	Protalveolata	Syndiniales	Syndiniales	SyndinialesGroupI	SyndinialesGroupI	phytoplanktonenvironmental
08db32a7a9fd13967c75e31708f912e9	asv.1371	0.974692941538104	Eukaryota	Protalveolata	Syndiniales	Syndiniales	SyndinialesGroupI	SyndinialesGroupI	unculturedeukaryote
08dd4279e7a5c1da5e6fb343a03fe219	asv.1372	0.804584496744249	Eukaryota	Dinoflagellata	Dinophyceae	Peridiniphycidae	Thoracosphaeraceae
08e0c300a85417342354e947448c7020	asv.1375	0.990737057701223	Eukaryota	Ochrophyta	ANT37-16	ANT37-16	ANT37-16	ANT37-16	unculturedstramenopile
08e4498bc718225836336f8a6cbd6714	asv.1380	0.999993098100917	Eukaryota	Ciliophora	Intramacronucleata	Conthreep	Phyllopharyngea	Pithites	unculturedeukaryote
08fd1231a9c1d8ebbe9a8177be858870	asv.1398	0.999996619713236	Eukaryota
090724d96ccc87775af668d18fd4ed09	asv.1406	0.988003074132227	Eukaryota	Protalveolata	Syndiniales	Syndiniales	SyndinialesGroupII	SyndinialesGroupII	unculturedeukaryote
090c42285a6eb0f34b3a5665695cecb6	asv.1410	0.854166601107585	Eukaryota	Dinoflagellata	Dinophyceae	Gonyaulacales	Gonyaulacales	Neoceratium	unculturedeukaryote
090e34b7ff7a92e11a7e15a12e0e4efc	asv.1412	0.966821825484764	Eukaryota	Dinoflagellata	Dinophyceae	Peridiniales	Peridiniales	Protoperidinium	Protoperidiniumdenticulatum
091137d206d6d8dc5df56e0427d5598c	asv.1414	0.999991697486679	Eukaryota	Ciliophora	Intramacronucleata	Conthreep	Prostomatea	Cryptocaryon
091b833140ef68ec5005a59f6cc76556	asv.1418	0.998834305518341	Eukaryota	MAST-3	MAST-3J	MAST-3J	MAST-3J	MAST-3J	unculturedmarine
091d6c81fd614f0c5a3fd9690d94ccbb	asv.1422	0.997244350900833	Eukaryota	Protalveolata	Syndiniales	Syndiniales	SyndinialesGroupII	SyndinialesGroupII
091df71ddbc8125bc5fe48ba8d38ceed	asv.1423	0.880685799619978	Eukaryota	Dinoflagellata	Dinophyceae	Gymnodiniphycidae	uncultured	uncultured	unculturedeukaryote
092ebf07a1e8ccf405ba626545d10bb3	asv.1431	0.790023484672753	Eukaryota	MAST-4	MAST-4	MAST-4	MAST-4	MAST-4	unculturedeukaryote
094b48123b8017ab16c9eb8b6b907f51	asv.1443	0.99999990675757	Eukaryota	Ciliophora	Postciliodesmatophora	Heterotrichea	Heterotrichea	Heterotrichea	metagenome
094cacca4f99535b7c3123c4cd90a9a4	asv.1445	0.998719220060991	Eukaryota	Arthropoda	Maxillopoda	Calanoida	Calanoida	Calanoida	unculturedeukaryote
0953ee9097d82c354faa29e5ba040a58	asv.1449	0.947557840201657	Eukaryota	Protalveolata	Syndiniales	Syndiniales	Syndiniales	Amoebophrya	unculturedeukaryote
0958a272299d3436a8dcd7a961629cc6	asv.1451	0.941083630070869	Eukaryota	Protalveolata	Syndiniales	Syndiniales	SyndinialesGroupII	SyndinialesGroupII	unculturedeukaryote
097131e6b0927dbd345c678380f69698	asv.1461	0.999998304037635	Eukaryota	Protalveolata	Syndiniales	Syndiniales	Syndiniales	Amoebophrya
0971b4785a03315223eebc020a2254a2	asv.1462	0.924775766839037	Eukaryota	Diatomea	Coscinodiscophytina	Coscinodiscophytina	Rhizosolenids	Guinardia
097254c8f2ad3483096a0aa4d590a097	asv.1463	0.999508626793231	Eukaryota	Protalveolata	Syndiniales	Syndiniales	SyndinialesGroupII	SyndinialesGroupII	unculturedalveolate
0987d62a08e3762e041d5c4214dfdcb0	asv.1477	0.705778734054693	Eukaryota	Protalveolata	Syndiniales	Syndiniales	SyndinialesGroupII	SyndinialesGroupII	unculturedeukaryote
099d116f8e99f8d0b970845829ca4688	asv.1492	0.999970477621991	Eukaryota	Ciliophora	Intramacronucleata	Spirotrichea	Oligotrichia
09a85f82fa58ec4db59f9ec8e53c0ca0	asv.1498	0.981097589310564	Eukaryota	Protalveolata	Syndiniales	Syndiniales	SyndinialesGroupI	SyndinialesGroupI	unculturedeukaryote
09b6da341fabb5cf4416af4f8f4f5a2d	asv.1503	0.946049903545708	Eukaryota	Protalveolata	Syndiniales	Syndiniales	SyndinialesGroupII	SyndinialesGroupII	unculturedeukaryote
09ba6436509e3ab63e45a0f357a98507	asv.1508	0.996771205409787	Eukaryota	Annelida	Annelida	Annelida	Annelida	Annelida	marinemetagenome
09be519e808c89a3671b771308bc03d3	asv.1511	0.992669705553479	Eukaryota
09cb8191e270446da8d7600e9f54c8c7	asv.1526	0.999985465699135	Eukaryota	Holozoa	Choanoflagellida	Acanthoecida	Stephanoecidae	Stephanoecidae	unculturedeukaryote
09d3410ffdf00442c450ebf9b35454a3	asv.1533	0.910817590509721	Eukaryota	Dinoflagellata	Dinophyceae
09eacec08e71b01fcc732a0d372f34b3	asv.1544	0.980521672996018	Eukaryota	Ciliophora	Intramacronucleata	Spirotrichea	Choreotrichia	uncultured	unculturedmarine
09efe1134f72bef9ac4640e1486209c4	asv.1548	0.984854198252292	Eukaryota	Protalveolata	Syndiniales	Syndiniales	SyndinialesGroupII	SyndinialesGroupII
09f5c9972430f8c47f8101fd9f70a549	asv.1550	0.870406760753115	Eukaryota	Protalveolata	Syndiniales	Syndiniales	SyndinialesGroupII	SyndinialesGroupII	unculturedeukaryote
09fca81e6427e648d16110750cfcfbb1	asv.1557	0.999990969714065	Eukaryota	MAST-8	MAST-8D	MAST-8D	MAST-8D	MAST-8D	unculturedstramenopile
0a07f7c479450d1cf0b28634972ca449	asv.1565	0.781711339139059	Eukaryota	Dinoflagellata	Dinophyceae	Gymnodiniphycidae	Gymnodiniumclade	Erythropsidinium	unculturedeukaryote
0a0aa50b7344cbb7b80323d55ce1a2fd	asv.1566	0.999042792648055	Eukaryota	Cercozoa	Chlorarachniophyta	Chlorarachniophyta	Chlorarachniophyta	NOR26	unculturedmarine
0a221f6bd8dd82e442137b7d20925e71	asv.1580	0.722370122929248	Eukaryota	Dinoflagellata	Dinophyceae	Gymnodiniphycidae
0a23394d22513858ec80423654516142	asv.1582	0.815206946238729	Eukaryota	Apusomonadidae	Apusomonadidae	Apusomonadidae	Apusomonadidae	Amastigomonas	unculturedApusomonadidae
0a25ea41aeb81a37d1ef1d22a862b739	asv.1583	0.989816060329881	Eukaryota	Protalveolata	Syndiniales	Syndiniales	SyndinialesGroupII	SyndinialesGroupII
0a28a3de45d4e426d4d2ce6a4b339a32	asv.1585	0.999999999505292	Eukaryota	Diatomea	Mediophyceae	Mediophyceae	Mediophyceae	Chaetoceros	Chaetocerosaffinis
0a28afc8320f93ec573f6a54b6ce4786	asv.1586	0.999203746646108	Eukaryota	MAST-8	MAST-8	MAST-8	MAST-8	MAST-8	unculturedeukaryote
0a32600f6c29327a6c4dc78ce4cf2592	asv.1590	0.992963369687922	Eukaryota	Cryptophyceae	Cryptophyceae	Cryptomonadales	Cryptomonadales	Cryptomonadales	unculturedCryptophyta
0a332acba55730d311052567a423bf7e	asv.1591	0.999999999999993	Eukaryota
0a4aed8210ae5f89211f7ad511b8f252	asv.1610	0.949572772067909	Eukaryota	Protalveolata	Syndiniales	Syndiniales	SyndinialesGroupII	SyndinialesGroupII	unculturedeukaryote
0a554e44bdd12d294bed5eda5d10f1da	asv.1616	0.981764784587133	Eukaryota	Dinoflagellata	Dinophyceae
0a609ded08cd3816544d30e4893a3bd6	asv.1623	0.955125680303785	Eukaryota	Protalveolata	Syndiniales	Syndiniales	SyndinialesGroupI	SyndinialesGroupI	unculturedeukaryote
0a61fe543b9ba133989ab3adb3a69078	asv.1626	0.729911256240508	Eukaryota	Protalveolata	Syndiniales	Syndiniales	Syndiniales	Amoebophrya	unculturedeukaryote
0a6283d86567978dbc49d21f211ed4b9	asv.1628	0.891375536228323	Eukaryota	Ciliophora	Intramacronucleata	Spirotrichea	Choreotrichia	uncultured	unculturedmarine
0a6426d531ab97efc86cb600e02c875f	asv.1630	0.98151723155843	Eukaryota	Protalveolata	Syndiniales	Syndiniales	SyndinialesGroupII	SyndinialesGroupII	unculturedeukaryote
0a7c942f077e4a3c7199e52ea99be620	asv.1639	0.83878528505464	Eukaryota	Dinoflagellata	Dinophyceae
0a81d7266d5457b9e99fa8d0e5123c9f	asv.1643	0.986838314617136	Eukaryota	Retaria	Acantharia	AcanthareaGroupII	AcanthareaGroupII	AcanthareaGroupII	unculturedeukaryote
0a91d6ac084de6aaa58dc74af4f1e89f	asv.1657	0.998795827038429	Eukaryota	Cercozoa	Thecofilosea	Cryomonadida	Ventrifissuridae	Ventrifissuridae	unculturedCercozoa
0a9cf28028c5d7ef23914e1004a3c949	asv.1665	0.935979983750751	Eukaryota	Retaria	RADA	RADA	RADA	RADA	unculturedeukaryote
0a9eeec49ea9d70f5a3b73d969165bfa	asv.1668	0.979010479862738	Eukaryota	Protalveolata	Syndiniales	Syndiniales	SyndinialesGroupII	SyndinialesGroupII	unculturedeukaryote
0aa6dbbe0a8a23239a905ad9ded045f0	asv.1673	0.998034024756775	Eukaryota	Protalveolata	Syndiniales	Syndiniales	SyndinialesGroupII	SyndinialesGroupII
0aa8a21d2c68cd09b46bccdbe73e50d1	asv.1675	0.787738851859489	Eukaryota	Ciliophora	Intramacronucleata	Spirotrichea	Choreotrichia	uncultured
0ab38cc6730f46a8bfb97441849005ac	asv.1684	0.999999999851255	Eukaryota	Diatomea	Mediophyceae	Mediophyceae	Mediophyceae	Mediophyceae	Rhizosoleniarobusta
0ac5d231314fae5833285a4939e48613	asv.1697	0.909308263395869	Eukaryota	Holozoa	Choanoflagellida	Acanthoecida	Stephanoecidae	Diaphanoeca
0ad09db4856e3efb6413fdd9a1341dc7	asv.1702	0.813068231269934	Eukaryota	Diatomea	Mediophyceae	Mediophyceae	Mediophyceae	Mediophyceae	Hemiaulussinensis
0adbd05ea10a534045ba05a8f91c54c6	asv.1711	0.782733149762539	Eukaryota	Protalveolata	Syndiniales	Syndiniales	SyndinialesGroupII	SyndinialesGroupII	unculturedeukaryote
0addedcc0a0e6218e76817f1b096a671	asv.1713	0.920412825452102	Eukaryota	Protalveolata	Syndiniales	Syndiniales	SyndinialesGroupV	SyndinialesGroupV	unculturedSyndiniales
0ade3bc9f9c1dbb79601036746d253ad	asv.1714	0.912526503562949	Eukaryota	Protalveolata	Syndiniales	Syndiniales	Syndiniales	Amoebophrya	unculturedeukaryote
0adfa8dea4f9ff5c7e91ba95feadf571	asv.1716	0.998193893151686	Eukaryota	Dinoflagellata	Dinophyceae
0ae07d53a25bc320b32cc694e61c099b	asv.1717	0.999890485326706	Eukaryota	Retaria	Polycystinea	Spumellaria	Spumellaria	uncultured	unculturedeukaryote
0ae43068f12cf9c6d6b9ab695319fc48	asv.1720	0.962072817593786	Eukaryota	Protalveolata	Syndiniales	Syndiniales	SyndinialesGroupII	SyndinialesGroupII	unculturedeukaryote
0ae8ed4eacb470e24c0887212d1e233d	asv.1723	0.995755218763682	Eukaryota	Protalveolata	Syndiniales	Syndiniales	SyndinialesGroupII	SyndinialesGroupII
0afe19f31b26f4b7cd31b7b33b3f53ee	asv.1735	0.964391514446668	Eukaryota	Dinoflagellata	Dinophyceae	Gonyaulacales	Gonyaulacales	Ceratocorys	Ceratocoryshorrida
0b04973e52b802144464dd885c53e963	asv.1739	0.999999998769243	Eukaryota	Retaria	RADB	RADB	RADB	RADB
0b0c019e5ceb8662f2936fbf1feaedb6	asv.1747	0.960590188112224	Eukaryota	Protalveolata	Syndiniales	Syndiniales	SyndinialesGroupII	SyndinialesGroupII	unculturedeukaryote
0b157e8a62678cfe426e09f0fc0d9087	asv.1754	0.71273837186961	Eukaryota	Dinoflagellata	Dinophyceae	Gymnodiniphycidae	Kareniaceae	Karlodinium
0b24f34a07002582d2de893789c9eae5	asv.1758	0.99388311325349	Eukaryota	Protalveolata	Syndiniales	Syndiniales	SyndinialesGroupIII	SyndinialesGroupIII	unculturedeukaryote
0b35e76561da976ecb2a5bbe48e008c0	asv.1773	0.999999901232064	Eukaryota	Labyrinthulomycetes	uncultured	uncultured	uncultured	uncultured	unculturedeukaryote
0b3b8262b30366647e7453010753ddfb	asv.1782	0.971733516410767	Eukaryota	Dinoflagellata	Dinophyceae	Gonyaulacales	Gonyaulacales	Gonyaulax	Spiniferitesramosus
0b40c834c44cf7c2ab9a36bd55aaaa46	asv.1785	0.959359300596262	Eukaryota	Protalveolata	Syndiniales	Syndiniales	SyndinialesGroupII	SyndinialesGroupII	unculturedeukaryote
0b4130dd17f78a1f5377a945709b6166	asv.1786	0.998868611024393	Eukaryota	Protalveolata	Syndiniales	Syndiniales	SyndinialesGroupI	SyndinialesGroupI	unculturedSyndiniales
0b42d3a529b771231b3b62f8d406e6be	asv.1790	0.998463417142302	Eukaryota	Protalveolata	Syndiniales	Syndiniales	Syndiniales	Amoebophrya	unculturedeukaryote
0b44fb6160b9e3ec7c9748d7693827d4	asv.1793	0.920080252778205	Eukaryota	Protalveolata	Syndiniales	Syndiniales	SyndinialesGroupII	SyndinialesGroupII	unculturedeukaryote
0b589ebe2e8b50c1f50a5cdb08f00fc8	asv.1799	0.986975994367939	Eukaryota	Dinoflagellata	Dinophyceae
0b5a3ecf576530b31c16fb622ff098e5	asv.1801	0.898612202411189	Eukaryota	Prymnesiophyceae	Prymnesiophyceae	Prymnesiales	Prymnesiales	Haptolina
0b654a32186b50b669b573b635d10106	asv.1809	0.736448323843437	Eukaryota	Protalveolata	Syndiniales	Syndiniales	SyndinialesGroupII	SyndinialesGroupII
0b67a398fd362e7a43f56ecc43326aed	asv.1811	0.999999997973295	Eukaryota	Protalveolata	Syndiniales	Syndiniales
0b6928cc96c191bdec0e5ca431b8c3a5	asv.1813	0.896636047088407	Eukaryota	Protalveolata	Syndiniales	Syndiniales	Syndiniales	Amoebophrya	unculturedeukaryote
0b78b8f31f49fde08b2142ad782a1e27	asv.1820	0.83901057996411	Eukaryota	Dinoflagellata	Dinophyceae
0b7be68d94510b5f71321dca908e8ef8	asv.1823	0.800154009652398	Eukaryota	Ciliophora	Intramacronucleata	Conthreep	Oligohymenophorea	Scuticociliatia	unculturedeukaryote
0b7d55a46a2ac436e842699665953869	asv.1825	0.801374202990132	Eukaryota	Ciliophora	Intramacronucleata	Spirotrichea	Oligotrichia	Strombidium
0b809756bad80023aead8728e55eb889	asv.1829	0.999195464878609	Eukaryota	Diatomea	Mediophyceae	Mediophyceae	Mediophyceae	Skeletonema
0b85fa612f82987a65d663b80afb55e1	asv.1836	0.893908489386439	Eukaryota	Prymnesiophyceae	Prymnesiophyceae	Prymnesiales	Prymnesiales	Chrysoculter	unculturedeukaryote
0b8a6230a1e2ec018c4cdf3b27f31271	asv.1843	0.94580312940609	Eukaryota	Dinoflagellata	Dinophyceae	Gymnodiniphycidae	IncertaeSedis	Cochlodinium	Margalefidiniumpolykrikoides
0b90f53588a216bf52ff4f40fc411d2a	asv.1845	0.722909757750036	Eukaryota	Ciliophora	Intramacronucleata	Spirotrichea	Oligotrichia	uncultured	unculturedeukaryote
0bb5bda539f21911227d4ecbe1f6809b	asv.1865	0.933823371161731	Eukaryota	Dinoflagellata	Dinophyceae
0bba16fddc8e8143b76212688c8d0193	asv.1867	0.757821497925917	Eukaryota	Protalveolata	Syndiniales	Syndiniales	Syndiniales	Amoebophrya	unculturedeukaryote
0bbfddb4bc9616b02dcc460cf98ee0f5	asv.1868	0.999727101209176	Eukaryota	Annelida	Polychaeta	Phyllodocida	Phyllodocida	Phyllodocida
0bc9a762207f9d71d115063f3c80c738	asv.1872	0.99999999999998	Eukaryota
0bcd08215748dc40008b1f8b3300de3f	asv.1876	0.78757303738271	Eukaryota	Protalveolata	Syndiniales	Syndiniales	SyndinialesGroupIII	SyndinialesGroupIII	unculturedRhizaria
0bd5b49d98acbad8130f08e626ade9ae	asv.1882	0.999995827998895	Eukaryota	Chlorophyta	Prasinophytae	Prasinophytae	Prasinophytae	Prasinophytae
0be725d52ed731d3969b3899ab37f884	asv.1894	0.745913042742194	Eukaryota	Protalveolata	Syndiniales	Syndiniales	SyndinialesGroupII	SyndinialesGroupII	unculturedeukaryote
0bed4734adc405a9df70bb95d0f5a692	asv.1903	0.999622740616445	Eukaryota	Ciliophora	Intramacronucleata	Spirotrichea	Choreotrichia	Eutintinnus	Eutintinnusmedius
0bed590b7ed6cae6bf84bd36d3786a06	asv.1904	0.999999999973517	Eukaryota	Retaria	Polycystinea	Spumellaria	Spumellaria
0bf265a6568ff1c8a1bfbeb51ab4bd81	asv.1907	0.717119504752943	Eukaryota	Ciliophora	Intramacronucleata	Conthreep	Phyllopharyngea	Pithites	unculturedeukaryote
0c156e82ae4523238dc5fdcfbd7215c2	asv.1927	0.999338791353318	Eukaryota	Protalveolata	Syndiniales	Syndiniales	Syndiniales	Amoebophrya	unculturedeukaryote
0c18df7939004ae91fc85ce1420ec6c7	asv.1930	0.962908896234852	Eukaryota	Protalveolata	Syndiniales	Syndiniales	Syndiniales	Amoebophrya	unculturedmarine
0c38545884a8ba3a4dc2b83fe8701694	asv.1951	0.971692009404231	Eukaryota	Protalveolata	Syndiniales	Syndiniales	Syndiniales	Amoebophrya	unculturedSyndiniales
0c4a98c09a9e25cacc8a92e34e5464d5	asv.1960	0.946678549503462	Eukaryota	Dinoflagellata	Dinophyceae
0c4ffcf2625d8f9d3b20ff3722c6a623	asv.1964	0.9999790724064	Eukaryota	Protalveolata	Protalveolata	Protalveolata	Protalveolata	Oxyrrhis	unculturedmarine
0c58b7a983afc869bb6f681ac588ada2	asv.1969	0.940214794997559	Eukaryota	Dinoflagellata	Dinophyceae	Gonyaulacales	Gonyaulacales	Protoceratium	Protoceratiumreticulatum
0c698a37a1895f0d01ca48d7ce6af2e2	asv.1980	0.748063031817813	Eukaryota	Ochrophyta	Dictyochophyceae	Dictyochophyceae	Dictyochophyceae	Dictyochophyceae
0c6ef76f7054db2a79605da44c0f5c7d	asv.1983	0.914171335481849	Eukaryota	Ciliophora	Intramacronucleata	Spirotrichea	Choreotrichia	uncultured	unculturedeukaryote
0c72b6beae8b4ebd97ac37ca94bcff54	asv.1986	0.917301408350299	Eukaryota	Protalveolata	Syndiniales	Syndiniales	SyndinialesGroupII	SyndinialesGroupII	unculturedeukaryote
0c72fdbe055cca4e1d2629571c4c8951	asv.1987	0.866669346886413	Eukaryota	Dinoflagellata	Dinophyceae
0cb560875b4a7c3e14c4f2c15cfb20a6	asv.2028	0.788478437679316	Eukaryota	Dinoflagellata	Dinophyceae	Gymnodiniphycidae	Kareniaceae	Karlodinium	unculturedeukaryote
0cbd65d31a2315cef488e44b739e4825	asv.2035	0.969435278823016	Eukaryota	Retaria	Acantharia	AcanthareaGroupI	AcanthareaGroupI	AcanthareaGroupI
0cbfcb140adda5fa4bdaa373714abdb6	asv.2037	0.875122812703815	Eukaryota	Dinoflagellata	Dinophyceae	Gonyaulacales	Gonyaulacales	Azadinium	unculturedmarine
0cd119d353f57f250b45a73f372ec69a	asv.2044	0.88010587669454	Eukaryota	Dinoflagellata	Dinophyceae
0cd9383c26cf80539f92dc7d9dd3cd7c	asv.2051	0.907860032833114	Eukaryota	Dinoflagellata	Dinophyceae
0ce1d9cedc3cfe53cc28d131d4580fad	asv.2056	0.999389564351774	Eukaryota	Protalveolata	Syndiniales	Syndiniales	SyndinialesGroupI	SyndinialesGroupI
0d054c1b46eadee3154a137acdde5c6d	asv.2076	0.932583120318542	Eukaryota	MAST-3	MAST-3I	MAST-3I	MAST-3I	MAST-3I	unculturedeukaryote
0d0c521b1e7136889c51d1faac67c07a	asv.2084	0.867353705016621	Eukaryota	Protalveolata	Syndiniales	Syndiniales	SyndinialesGroupII	SyndinialesGroupII	unculturedeukaryote
0d11a0a1e9e57f44e8160239810cc039	asv.2087	0.996880061403278	Eukaryota	Dinoflagellata	Dinophyceae
0d18275335c5c0cdb06ba363e3be6992	asv.2092	0.862679207522115	Eukaryota	Dinoflagellata	Dinophyceae
0d2297f49cf5a77eaf09d49b8370a8cf	asv.2101	0.908070454857136	Eukaryota	Dinoflagellata	Dinophyceae
0d2d8b634f2962530b3d57c400774ef1	asv.2111	0.99999999998032	Eukaryota
0d35b8cd9ac5efa22d1497e2c30dde23	asv.2118	0.975758414888881	Eukaryota	Protalveolata	Syndiniales	Syndiniales	Syndiniales	Amoebophrya	unculturedeukaryote
0d35f2cd0559fa3a118272dc60c4793e	asv.2119	0.998477100056044	Eukaryota	Protalveolata	Syndiniales	Syndiniales	SyndinialesGroupII	SyndinialesGroupII	unculturedmarine
0d4bbd06f94243e94faa759c87007bbf	asv.2129	0.997887937512113	Eukaryota	Protalveolata	Syndiniales	Syndiniales	SyndinialesGroupIII	SyndinialesGroupIII	unculturedmarine
0d4d7db364615e0f2c25c7b5af58c929	asv.2130	0.999999999988323	Eukaryota	Retaria	Polycystinea	Spumellaria	Spumellaria
0d51e48c4a0212c602570230fdd2b52c	asv.2135	0.990608861638389	Eukaryota	Ochrophyta	ANT37-16	ANT37-16	ANT37-16	ANT37-16	unculturedstramenopile
0d645ab1cafb53557e2a03db1453218d	asv.2142	0.786991741545061	Eukaryota	Prymnesiophyceae	Prymnesiophyceae	Prymnesiales	Prymnesiales	Prymnesiales
0d707c43d3298235fb31dd4bfc4fca13	asv.2150	0.989367796450979	Eukaryota	Protalveolata	Syndiniales	Syndiniales	SyndinialesGroupII	SyndinialesGroupII	eukaryoteclone
0d882b1f7dddc6ab76287a1daf28adb2	asv.2159	0.973327342972091	Eukaryota	Ciliophora	Intramacronucleata	Conthreep	Phyllopharyngea	Pithites	unculturedeukaryote
0d8916b89d7d8d2be93f4cf8eb671456	asv.2160	0.983619637107438	Eukaryota	Protalveolata	Syndiniales	Syndiniales	Syndiniales	Amoebophrya	unculturedeukaryote
0d8c6ddfef9690eef687ffca4b7fb0b8	asv.2161	0.722533474637542	Eukaryota	Prymnesiophyceae	Coccolithales	Coccolithales	Coccolithales	Umbilicosphaera	Umbilicosphaerasibogae
0d965c43cd64b9fcc52360848628cda4	asv.2168	0.937442147801144	Eukaryota	Dinoflagellata	Dinophyceae	Gymnodiniphycidae	Suessiaceae	Biecheleria	unculturedalveolate
0d968caac5f47e328f31c5e302ac1ca5	asv.2169	0.990026913453328	Eukaryota	Protalveolata	Syndiniales	Syndiniales	SyndinialesGroupII	SyndinialesGroupII	unculturedeukaryote
0da32d5f2f03e5fe63745513fb901c34	asv.2179	0.89977777632782	Eukaryota	Protalveolata	Syndiniales	Syndiniales	SyndinialesGroupII	SyndinialesGroupII	unculturedeukaryote
0da74ee9bccf84439ee03a698bfeaf69	asv.2180	0.854991045123154	Eukaryota	Cnidaria	Hydrozoa	Anthoathecata	Anthoathecata	Anthoathecata	Pandeasp.
0daaf02657912d009d9fea0f5bbce1f7	asv.2183	0.990208364428394	Eukaryota	Protalveolata	Syndiniales	Syndiniales	Syndiniales
0dac8ce8e77256ad1bbb04f31cfc35c0	asv.2184	0.999990237502392	Eukaryota	Dinoflagellata	Dinophyceae	Gymnodiniphycidae	IncertaeSedis	Cochlodinium	Margalefidiniumfulvescens
0db645513d537f264fb486fd81f664ad	asv.2188	0.823618731837402	Eukaryota	Arthropoda	Maxillopoda	Calanoida	Calanoida	Calanoida	Calocalanuscurtus
0db6a92a6865e35a25b9a6a2b93d9eb8	asv.2189	0.99999999968746	Eukaryota	Ciliophora	Intramacronucleata	Spirotrichea	Choreotrichia
0db857a53040ab6b5f4f3a5e13b73337	asv.2192	0.880294182262642	Eukaryota	Protalveolata	Syndiniales	Syndiniales
0dc3beb9f6059ee25f50a217b11b5e43	asv.2196	0.999964063893036	Eukaryota	Protalveolata	Syndiniales	Syndiniales	Syndiniales	Syndiniales	unculturedSyndiniales
0dcc8d085bc65dd8925572726593851b	asv.2199	0.999047196254145	Eukaryota	Protalveolata	Syndiniales	Syndiniales	SyndinialesGroupI	SyndinialesGroupI
0dd350f4f55a008c3fe86f60f2ba207a	asv.2203	0.884531064625942	Eukaryota	Protalveolata	Syndiniales	Syndiniales	SyndinialesGroupII	SyndinialesGroupII	unculturedeukaryote
0dd7fefc7808a51c471a740e15f25e22	asv.2205	0.999878594969061	Eukaryota	Prymnesiophyceae	Prymnesiophyceae	Prymnesiales	Prymnesiales	Chrysochromulina
0dd87f22bcae593d9e424844e0d2d9c4	asv.2206	0.995549606789193	Eukaryota	Protalveolata	Syndiniales	Syndiniales	SyndinialesGroupII	SyndinialesGroupII
0ddad8e4e205f5b6b6bc6418efb68b44	asv.2210	0.844438224026429	Eukaryota	Protalveolata	Syndiniales	Syndiniales	Syndiniales	Amoebophrya	unculturedeukaryote
0de1f8854db636bb97410375934b764d	asv.2216	0.928320571098323	Eukaryota	Dinoflagellata	Dinophyceae
0de8481deaa135ac161113de91442b9a	asv.2218	0.768785703468174	Eukaryota	Protalveolata	Syndiniales	Syndiniales	Syndiniales	Amoebophrya	unculturedeukaryote
0df0b03f84d7533b3da24c0c9df9dc4d	asv.2225	0.995795773414586	Eukaryota	Protalveolata	Syndiniales	Syndiniales	SyndinialesGroupII	SyndinialesGroupII
0df24172f9238ecc66230e2f8c719c1a	asv.2228	0.999656822448937	Eukaryota	Protalveolata	Syndiniales	Syndiniales	SyndinialesGroupII	SyndinialesGroupII
0e0254f4c58bf28da037cd625dbe2379	asv.2239	0.899676973519541	Eukaryota	Protalveolata	Syndiniales	Syndiniales	Syndiniales	Amoebophrya	unculturedeukaryote
0e102978c2765449c5fa34b99594b23e	asv.2246	0.999999534012426	Eukaryota	Dinoflagellata	Dinophyceae	Peridiniales	Peridiniales	Protoperidinium	unculturedeukaryote
0e1647a61ec0476bbbe9189df639ca48	asv.2251	0.937125978767106	Eukaryota	MAST-3	MAST-3K	MAST-3K	MAST-3K	MAST-3K	unculturedmarine
0e24374161e81434cfdf42adace18bfc	asv.2256	0.993844675082597	Eukaryota	Protalveolata	Syndiniales	Syndiniales	SyndinialesGroupII	SyndinialesGroupII
0e244ce81f80f44ab7408a16574d4688	asv.2257	0.862671807495344	Eukaryota	Chlorophyta	Mamiellophyceae	Dolichomastigales	Dolichomastigales	Crustomastix	unculturedfreshwater
0e2aee3c8ed82261ad12d44465e0ef79	asv.2259	0.979703321666716	Eukaryota	Dinoflagellata	Dinophyceae	Gymnodiniphycidae	Gymnodiniumclade	Paragymnodinium
0e44996ba26963c8686f7249065fe1b6	asv.2279	0.999960778067129	Eukaryota	Haptophyta	Haptophyta	Haptophyta	Haptophyta	Haptophyta	unculturedeukaryote
0e456e29fd8cd57e7ca0dbae0cb99f47	asv.2280	0.977166486151086	Eukaryota	Protalveolata	Syndiniales	Syndiniales	SyndinialesGroupI	SyndinialesGroupI	unculturedeukaryote
0e4bd533871de91f638231973df55863	asv.2288	0.999999999932541	Eukaryota	Dinoflagellata	Dinoflagellata	Noctilucales	Noctilucales	Abedinium	unculturedeukaryote
0e520d42e6f61374e0252d34e3a70dda	asv.2294	0.98202825306786	Eukaryota	Protalveolata	Syndiniales	Syndiniales	SyndinialesGroupII	SyndinialesGroupII	unculturedeukaryote
0e5b1978cb44e163eb63c10f8fb92272	asv.2303	0.924099159120948	Eukaryota	Protalveolata	Syndiniales	Syndiniales	Syndiniales	Amoebophrya	unculturedeukaryote
0e6009d4975871978e950f359a7b8165	asv.2307	0.929984346296874	Eukaryota	Dinoflagellata	Dinophyceae
0e6227c462cd68bf3faf810990a4b44e	asv.2308	0.993225336648149	Eukaryota	Ciliophora	Intramacronucleata	Spirotrichea	Choreotrichia	uncultured	unculturedeukaryote
0e628b0997413dbe8b86f46aa5afad2e	asv.2309	0.88916475304205	Eukaryota	Ochrophyta	Pelagophyceae	Pelagomonadales	Pelagomonadales
0e62a65b230b752f077d2ee6f9a6dba7	asv.2310	0.831562338436503	Eukaryota	Protalveolata	Syndiniales	Syndiniales	SyndinialesGroupII	SyndinialesGroupII	unculturedeukaryote
0e6e0d4785c2f33683a584c5001e807f	asv.2318	0.999993110509934	Eukaryota	Retaria	Acantharia	Arthracanthida	Arthracanthida	Hexaconus	Hexaconusserratus
0e769fcc7e8fd0ba2d7c4727e4978e97	asv.2325	0.704558750512155	Eukaryota	Protalveolata	Syndiniales	Syndiniales	Syndiniales	Amoebophrya
0e7dcb28d88c5941e5c62cb0d4d622a0	asv.2328	0.999892195078098	Eukaryota
0e8ca5a5a70f4023ed3cf96e3ae30768	asv.2339	0.996101881439224	Eukaryota	Protalveolata	Syndiniales	Syndiniales	SyndinialesGroupII	SyndinialesGroupII	unculturedeukaryote
0e8db5d060e8db9701c28737b39a8693	asv.2340	0.93839203106416	Eukaryota	Protalveolata	Syndiniales	Syndiniales	SyndinialesGroupI	SyndinialesGroupI	unculturedeukaryote
0ea69d735fa43cc47f9a4973dfd2ddb1	asv.2352	0.970914985391995	Eukaryota	Protalveolata	Syndiniales	Syndiniales	SyndinialesGroupII	SyndinialesGroupII	unculturedeukaryote
0eae43813e5d1b4fc45be61dc2f3f2ca	asv.2358	0.965709901170127	Eukaryota	Arthropoda	Maxillopoda	Poecilostomatoida	Poecilostomatoida	Poecilostomatoida	Sapphirinadarwinii
0ebe07992ed516a2802b3e6ea944bae7	asv.2366	0.998427512138135	Eukaryota	Protalveolata	Syndiniales	Syndiniales	SyndinialesGroupII	SyndinialesGroupII	unculturedalveolate
0ebf35cddb378215627c0c3c892745d9	asv.2367	0.96274082805869	Eukaryota	Protalveolata	Syndiniales	Syndiniales
0ee78cb0d9d0290962a687f7f36f82c6	asv.2392	0.997153361029955	Eukaryota	Labyrinthulomycetes	uncultured	uncultured	uncultured	uncultured	unculturedeukaryote
0ee9141a8ca8fb144becb41701bd1d9d	asv.2394	0.918039225466335	Eukaryota	Holozoa	Ichthyosporea	Abeoformidae	Abeoformidae	Abeoformidae	unculturedeukaryote
0ef0d3a9a6c5c8665d5b9ff49133ece0	asv.2398	0.7838085874257	Eukaryota	Protalveolata	Syndiniales	Syndiniales	SyndinialesGroupI	SyndinialesGroupI	unculturedeukaryote
0f050387202990ebb7b9874f276a1ca3	asv.2408	0.837107620831406	Eukaryota	IncertaeSedis	IncertaeSedis	IncertaeSedis	IncertaeSedis	Telonema	unculturedeukaryote
0f0778010749504500d81c5fce77bdac	asv.2411	0.999230661346394	Eukaryota	Protalveolata	Syndiniales	Syndiniales	SyndinialesGroupI	SyndinialesGroupI	unculturedDuboscquella
0f0acaa0fff59c705af0f5fb975e5d57	asv.2413	0.778991341719488	Eukaryota	Protalveolata	Syndiniales	Syndiniales	SyndinialesGroupII	SyndinialesGroupII
0f12d5b9679affc78a21fe7602dce560	asv.2418	0.966702582944069	Eukaryota	Protalveolata	Syndiniales	Syndiniales	SyndinialesGroupI	SyndinialesGroupI	unculturedeukaryote
0f1890b986cea03044a77337987a88c8	asv.2422	0.999992481569263	Eukaryota	Ciliophora	Intramacronucleata	Spirotrichea	Choreotrichia	uncultured	unculturedciliate
0f1a4934c3c51007206d55dd478ce14f	asv.2424	0.99999118600582	Eukaryota	Ciliophora	Intramacronucleata	Litostomatea	Mesodiniidae	uncultured	unculturedeukaryote
0f21a1259eba0d4df07229afb63df9d1	asv.2428	0.96911059929946	Eukaryota	Protalveolata	Syndiniales	Syndiniales	Syndiniales	Amoebophrya	unculturedeukaryote
0f2f2f8eb5b21c9678037e467ebdecdf	asv.2435	0.934660327586011	Eukaryota	Dinoflagellata	Dinophyceae
0f310860dbd3ff41a97b0ff63ed79ce2	asv.2437	1.00000000000001	Eukaryota	Protalveolata	Protalveolata	Protalveolata	Protalveolata	Oxyrrhis
0f3a1a109caa17f4ac2e434db1353a6b	asv.2442	0.999999853586257	Eukaryota	Dinoflagellata	Dinophyceae	Peridiniales	Peridiniales	Protoperidinium	unculturedeukaryote
0f3c4a7f43362b3e1fb7cfb161237dc9	asv.2444	0.962674459901084	Eukaryota	Ciliophora	Intramacronucleata	Conthreep	Phyllopharyngea	Pithites	unculturedeukaryote
0f3eced5f199587c1ca569a17cc4c450	asv.2447	0.99929886156619	Eukaryota	Protalveolata	Syndiniales	Syndiniales	SyndinialesGroupI	SyndinialesGroupI	unculturedeukaryote
0f401996b195c7f841291296078ca9e7	asv.2449	0.947162906222892	Eukaryota	Dinoflagellata	Dinophyceae	Gymnodiniphycidae	Gymnodiniumclade	Chytriodinium	unculturedeukaryote
0f469abc1eea88ac08c7ea62d4aa99c9	asv.2457	0.829152786814169	Eukaryota	Dinoflagellata	Dinophyceae
0f52ec062d024c65bd126cb2b0d7c8eb	asv.2460	0.998283794385556	Eukaryota	Arthropoda	Maxillopoda	Calanoida	Calanoida	Calanoida	unculturedeukaryote
0f67feef21529b4a526904d15325fee8	asv.2473	0.715635244846913	Eukaryota	Protalveolata	Syndiniales	Syndiniales	SyndinialesGroupII	SyndinialesGroupII	unculturedeukaryote
0f6fbff5fa0363b458fa7296ba0e7e02	asv.2480	0.97081384663388	Eukaryota	Diatomea	Mediophyceae	Mediophyceae	Mediophyceae	Cerataulina	Cerataulinapelagica
0f7545669ad05f24cd601a3832889774	asv.2483	0.798133963329832	Eukaryota	Protalveolata	Syndiniales	Syndiniales	SyndinialesGroupII	SyndinialesGroupII	unculturedeukaryote
0f7fc88a4923b7d2bb89753950c58763	asv.2490	0.995098453059606	Eukaryota	MAST-3	MAST-3B	MAST-3B	MAST-3B	MAST-3B	Incisomonasmarina
0f81856e59bfebf65245d00c427cc270	asv.2493	0.99993455986516	Eukaryota	Discoba	Discoba	Jakobida	Jakobida	uncultured	unculturedeukaryote
0f8a964e5a6746f9a33c373c7ff63e62	asv.2499	0.999999519518005	Eukaryota	IncertaeSedis	IncertaeSedis	IncertaeSedis	IncertaeSedis	Telonema
0f9667e33adcd892d191d76a35e87c3e	asv.2503	0.999951533279124	Eukaryota	Retaria	Acantharia	Arthracanthida	Arthracanthida	Arthracanthida	unculturedeukaryote
0f97fb85d23d4fa6ff951c73bced3322	asv.2506	0.944643349482992	Eukaryota	Protalveolata	Syndiniales	Syndiniales	SyndinialesGroupII	SyndinialesGroupII	Unculturedmarine
0f9b455eac08bf0150f6bb2413c6a7c8	asv.2511	0.935833644016912	Eukaryota	Protalveolata	Syndiniales	Syndiniales	SyndinialesGroupII	SyndinialesGroupII	unculturedmarine
0f9ce1e6cc9d7c812b3dc8cfedc744ec	asv.2512	0.999999999999989	Eukaryota
0fa3a9c045f3f078d114adebdb737d91	asv.2517	0.999875809692583	Eukaryota	Protalveolata	Syndiniales	Syndiniales	SyndinialesGroupII	SyndinialesGroupII
0fb354273640ecf1003940cd8133c0fa	asv.2526	0.999999726177416	Eukaryota	Retaria	Polycystinea	Spumellaria	Spumellaria	uncultured	unculturedRhizaria
0fb4500fd682d1ec58ecb671f27aff29	asv.2527	0.946190633330643	Eukaryota	Protalveolata	Syndiniales	Syndiniales	Syndiniales	Amoebophrya	unculturedeukaryote
0fbfde5a572bca3e325240c581bb0722	asv.2537	0.969110706383953	Eukaryota	Protalveolata	Syndiniales	Syndiniales	SyndinialesGroupI	SyndinialesGroupI	unculturedeukaryote
0fc397ad3c2fc9dff0be51dab05b1b56	asv.2541	0.955250258216268	Eukaryota	Protalveolata	Syndiniales	Syndiniales	SyndinialesGroupII	SyndinialesGroupII	unculturedeukaryote
0fd957601757a3f5ee08de3e44eec347	asv.2555	0.910403702938751	Eukaryota	Protalveolata	Syndiniales	Syndiniales	Syndiniales	Amoebophrya	unculturedeukaryote
0fe30571d91fdd5e57bd3dfa1a8fce0c	asv.2563	0.999594711545034	Eukaryota	Ochrophyta	Eustigmatophyceae	Eustigmatales	Eustigmatales	uncultured
0ff09f292e155f86fe1750f6c9069021	asv.2571	0.891356059995107	Eukaryota	Retaria	Polycystinea	Spumellaria	Spumellaria	Spumellaria	unculturedRhizaria
0ff0a28cdef986a2c585038a593b1d03	asv.2572	0.998888240683696	Eukaryota	Dinoflagellata	Dinophyceae	Gonyaulacales	Gonyaulacales	Lingulodinium	Lingulodiniumpolyedrum
0ff27daa98a09fb4021663fbeed98f14	asv.2573	0.919689873225397	Eukaryota	Protalveolata	Syndiniales	Syndiniales	SyndinialesGroupII	SyndinialesGroupII
0ff3557c2335abbd6d89fe1bda2cc5fa	asv.2574	0.798027712419472	Eukaryota	Protalveolata	Syndiniales	Syndiniales	SyndinialesGroupII	SyndinialesGroupII	unculturedeukaryote
0ff4349d260fabbc4f7ad0a186e3f491	asv.2576	0.98785111368281	Eukaryota	Prymnesiophyceae	Prymnesiophyceae	Prymnesiales	Prymnesiales	Prymnesiales	unidentifiedprymnesiophyte
0ff9ebab05553012d81a5d7306197c61	asv.2579	0.999999260034497	Eukaryota
0ffa44e5027a705d74f3aa777ecd646d	asv.2580	0.99966036467701	Eukaryota	Protalveolata	Syndiniales	Syndiniales
0ffe3a47397e65d24c40075d03d8dcf9	asv.2584	0.785584213132367	Eukaryota	Dinoflagellata	Dinophyceae	Gymnodiniphycidae	Gymnodiniumclade
100bf7b410075b24b5cb2dcc07bd8563	asv.2596	0.843877291228774	Eukaryota	Protalveolata	Syndiniales	Syndiniales	Syndiniales	Amoebophrya	unculturedeukaryote
100ff7bbbdfda4f27b548ac65a3009ac	asv.2600	0.922774832704875	Eukaryota	Ciliophora	Intramacronucleata	Conthreep	Oligohymenophorea	Scuticociliatia	unculturedeukaryote
10105f935b61f372badbca22dd42be07	asv.2601	0.72492246810749	Eukaryota	Protalveolata	Syndiniales	Syndiniales	Syndiniales	Amoebophrya	unculturedeukaryote
1018fc0ce3bba34403de014e1d967b9c	asv.2606	0.831285030368728	Eukaryota	Dinoflagellata	Dinophyceae	Gymnodiniphycidae	Gymnodiniumclade
101e776decd5a641578aa8266b5ee6df	asv.2613	0.981024518745543	Eukaryota	Protalveolata	Syndiniales	Syndiniales	Syndiniales	Amoebophrya	unculturedmarine
1026b9a615704faf145b2c1b7e50f01e	asv.2619	0.999992220490928	Eukaryota
102a4ebd2dd48d09203c2f67f3100e5c	asv.2620	0.713222504153459	Eukaryota	Protalveolata	Syndiniales	Syndiniales
102aa5c3d2463f9fced5bf3d135ac946	asv.2621	0.999999999404537	Eukaryota	Diatomea	Mediophyceae	Mediophyceae	Mediophyceae	Chaetoceros	Chaetocerosdidymus
103d0e3876f7d083f54918353473f1c1	asv.2626	0.994495347579059	Eukaryota	Haptophyta	Haptophyta	Haptophyta	Haptophyta	Haptophyta	Haptophyceaesp.
1046f242496fc56f64a99414c2dd0f5d	asv.2633	0.999999796306651	Eukaryota	Protalveolata	Syndiniales	Syndiniales	SyndinialesGroupI	SyndinialesGroupI
10485f07078c7ff7c73ce873ef9a0599	asv.2634	0.998383220970036	Eukaryota	Protalveolata	Syndiniales	Syndiniales	SyndinialesGroupI	SyndinialesGroupI	unculturedeukaryote
105333491222425b4e5ce004ea618e66	asv.2645	0.993539969341405	Eukaryota	Protalveolata	Syndiniales	Syndiniales	SyndinialesGroupII	SyndinialesGroupII	Unculturedmarine
105e6224c43143c7169408af34208ab4	asv.2653	0.91699641653406	Eukaryota	Protalveolata	Syndiniales	Syndiniales	SyndinialesGroupI	SyndinialesGroupI	unculturedeukaryote
108a06a349aa7ff4adc4cd17e37b116e	asv.2675	0.999999956723861	Eukaryota	IncertaeSedis	IncertaeSedis	IncertaeSedis	IncertaeSedis	Telonema
1091060a59ef7584aacbd47bd20041b3	asv.2680	0.857520550540256	Eukaryota	Protalveolata	Syndiniales	Syndiniales	Syndiniales	uncultured	unculturedmarine
1097a26200624f99cd924bc13eb57685	asv.2685	0.999958999994115	Eukaryota	Retaria	Polycystinea	Spumellaria	Spumellaria	Rhizosphaera	Styptosphaerasp.
10a1d5ab37612d437f2e8f4d3f2aa193	asv.2691	0.994064702788617	Eukaryota	Retaria	Acantharia	Chaunocanthida	Chaunocanthida	Amphiacon	Symphyacanthidasp.
10a49e0c6c4cd7e310f6b561ec7e81d2	asv.2692	0.863233851002827	Eukaryota	Protalveolata	Syndiniales	Syndiniales	Syndiniales	Amoebophrya	Amoebophryasp.
10a96c3331480e3f6b42125094887765	asv.2694	0.941282435098157	Eukaryota	Dinoflagellata	Dinophyceae
10b1bb78197b8a3162f13f76639b63cd	asv.2702	0.997305478409895	Eukaryota	Protalveolata	Syndiniales	Syndiniales	SyndinialesGroupI	SyndinialesGroupI	unculturedeukaryote
10bbe40d249c0b4575c94c9b3382ce44	asv.2706	0.950570892439021	Eukaryota	Protalveolata	Syndiniales	Syndiniales	SyndinialesGroupII	SyndinialesGroupII	unculturedeukaryote
10c87505b1b18e84e16b786229f5b5e1	asv.2711	0.999999999906265	Eukaryota	Ciliophora	Intramacronucleata	Spirotrichea	Oligotrichia	Spirotontonia	unculturedeukaryote
10d80202d54a7996499105b9a8dcc7e2	asv.2721	0.999999998139884	Eukaryota	Holozoa	Choanoflagellida	uncultured	uncultured	uncultured	unculturedeukaryote
10de1d66b7bdcd21e797569dec7e1993	asv.2727	0.907738629780552	Eukaryota	Protalveolata	Syndiniales	Syndiniales	SyndinialesGroupII	SyndinialesGroupII	unculturedeukaryote
10f6605ead888d50be44fed63ced027d	asv.2740	0.778849629431471	Eukaryota	Protalveolata	Syndiniales	Syndiniales
10fbafea41841585ad4d34edba1eab37	asv.2744	0.739500850925782	Eukaryota	Prymnesiophyceae	Prymnesiophyceae	Prymnesiales	Prymnesiales	Chrysochromulina
110a8f51505d5d04f3ad4266d1cea49d	asv.2752	0.99692149959083	Eukaryota	Ochrophyta	Chrysophyceae	uncultured	uncultured	uncultured	unculturedeukaryote
1111ddef83dc69a2ccd2603202586e63	asv.2756	0.991751375767879	Eukaryota	Ciliophora	Intramacronucleata	Conthreep	Phyllopharyngea	Pithites
111553b8785602de3ea8d2d03af5ffdb	asv.2759	0.999314293476011	Eukaryota	Protalveolata	Syndiniales	Syndiniales	SyndinialesGroupII	SyndinialesGroupII
1117084b4c78001a3fe15904463b298b	asv.2761	0.999999892170913	Eukaryota	Diatomea	Mediophyceae	Mediophyceae	Mediophyceae	Chaetoceros
1118b49479af2aa1329ff792f3d4605f	asv.2765	0.949218521062861	Eukaryota	Protalveolata	Syndiniales	Syndiniales	SyndinialesGroupII	SyndinialesGroupII	unculturedeukaryote
112bf6bc491109b4faa6100735dfed4a	asv.2778	0.995404658112163	Eukaryota	MAST-9	MAST-9A	MAST-9A	MAST-9A	MAST-9A	unculturedeukaryote
1131d16a90c869647db843d610a6870b	asv.2781	0.993666012267801	Eukaryota	Dinoflagellata	Dinophyceae	Gonyaulacales	Gonyaulacales	Alexandrium	Alexandriumcohorticula
11322b1e8a082fe6adb4db59719aa08d	asv.2782	0.99999999984204	Eukaryota	Retaria	Polycystinea	Spumellaria	Spumellaria
113327bc05ff34bae9c6d6a43031cc76	asv.2783	0.999333556823479	Eukaryota	Protalveolata	Syndiniales	Syndiniales	SyndinialesGroupI	SyndinialesGroupI	unculturedeukaryote
1142825f91714bf26591e72d12745865	asv.2800	0.999990489658477	Eukaryota	Retaria	Acantharia	uncultured	uncultured	uncultured	unculturedeukaryote
1143440920547682d1ad3db887e9f0e1	asv.2801	0.938601562970129	Eukaryota	Protalveolata	Syndiniales	Syndiniales	SyndinialesGroupV	SyndinialesGroupV	unculturedSyndiniales
11494681e40f17b99060407bf0afdba8	asv.2803	0.987838979845352	Eukaryota	Protalveolata	Syndiniales	Syndiniales	SyndinialesGroupII	SyndinialesGroupII	unculturedeukaryote
11501a6be2f6441ee618ef79b6979084	asv.2810	0.99765297895715	Eukaryota	Protalveolata	Syndiniales	Syndiniales	SyndinialesGroupI	SyndinialesGroupI	unculturedeukaryote
11589da1de1b95657ef5da9fec8c68d6	asv.2815	0.968041119171792	Eukaryota	Cryptophyceae	Cryptophyceae	Cryptomonadales	Cryptomonadales	Cryptomonadales	unculturedCryptophyta
1160192488d2059bd9cfaa3437beddaf	asv.2817	0.987121826063696	Eukaryota	Prymnesiophyceae	Prymnesiophyceae	Prymnesiales	Prymnesiales	Prymnesium
1174aee0f6b64a41748a7df07bde6028	asv.2828	0.973287277386617	Eukaryota	Protalveolata	Syndiniales	Syndiniales	SyndinialesGroupII	SyndinialesGroupII	Unculturedmarine
117d58528d2b54fbb752e81c20315e77	asv.2837	0.917889238721072	Eukaryota	Chlorophyta	Mamiellophyceae	Mamiellophyceae	Mamiellophyceae	Dolichomastix	Dolichomastixtenuilepis
117de6e7a9d0eb33f09e81392ff078e6	asv.2839	0.992056926325744	Eukaryota	Protalveolata	Syndiniales	Syndiniales	SyndinialesGroupII	SyndinialesGroupII	Unculturedmarine
1184acaa33ceea95b5919582a7e2fb95	asv.2844	0.99969606393851	Eukaryota	Protalveolata	Syndiniales	Syndiniales	SyndinialesGroupII	SyndinialesGroupII
11868040585bd79359d860974effaa91	asv.2846	0.972488480824684	Eukaryota	Protalveolata	Syndiniales	Syndiniales	Syndiniales	Amoebophrya	unculturedeukaryote
11bfefd105f099ac40982a84e986c2b3	asv.2880	0.869867256674247	Eukaryota	Retaria	RADB	RADB	RADB	RADB	unculturedPolycystinea
11c5664fd2a7eb570a765bb284814ccf	asv.2882	0.731753507035089	Eukaryota	Pavlovophyceae	Pavlovophyceae	Pavlovophyceae	Pavlovophyceae	AA5F1	unculturedeukaryote
11c777f464264af4a48e01683458e0a3	asv.2883	0.994167674453293	Eukaryota	Dinoflagellata	Dinophyceae	Gymnodiniphycidae	Gymnodiniphycidae	Katodinium	unculturedeukaryote
11d4df01c7be7353d9df6f62798e773d	asv.2889	0.977712714788109	Eukaryota	Retaria	Polycystinea	Spumellaria	Spumellaria	Triastrum	unculturedeukaryote
11d907a4e468882b82b31b320d23912c	asv.2893	0.999999992544915	Eukaryota	Dinoflagellata	Dinophyceae	Gonyaulacales	Gonyaulacales	Goniodoma	Goniodomapolyedricum
11da21d49bee07984c6f3a302438f658	asv.2894	0.984556474579086	Eukaryota	Protalveolata	Syndiniales	Syndiniales	SyndinialesGroupII	SyndinialesGroupII	unculturedeukaryote
11fd0a557ba0310c467c54cc0188559f	asv.2916	0.999997990127416	Eukaryota	Retaria	Acantharia
1200835014bd911ca761e2ffd90cdbe7	asv.2917	0.933056592723067	Eukaryota	Dinoflagellata	Dinophyceae
120e78b6c155c6144a8f27726deb8750	asv.2926	0.999999938444519	Eukaryota	IncertaeSedis	IncertaeSedis	IncertaeSedis	IncertaeSedis	Telonema
12145be5bbd4c8c59f6f9d17565c7fc2	asv.2928	0.795239962548647	Eukaryota	Protalveolata	Syndiniales	Syndiniales	SyndinialesGroupII	SyndinialesGroupII	unculturedeukaryote
121c57a44ff8ad7cbd46f511e85548e7	asv.2932	0.73093014252849	Eukaryota	Protalveolata	Syndiniales	Syndiniales	Syndiniales	Amoebophrya
121fad11d7d673b847eac7f68b5e64c6	asv.2937	0.907404503292989	Eukaryota	Ochrophyta	Dictyochophyceae	Dictyochales	Dictyochales	Florenciella	unculturedstramenopile
122d7575478fd71277dbff0a260cc6bf	asv.2950	0.998550650129691	Eukaryota	Protalveolata	Syndiniales	Syndiniales	SyndinialesGroupII	SyndinialesGroupII	Unculturedmarine
122e5e93187f726facd83e474988980c	asv.2951	0.999999969708622	Eukaryota	Cercozoa	Thecofilosea
122fb22222f64f3e126af6ddf3da1e75	asv.2952	0.709143498941942	Eukaryota	Protalveolata	Syndiniales	Syndiniales	Syndiniales	Amoebophrya	unculturedeukaryote
1231c23603baedbcbaf15f9133b3246a	asv.2953	0.999968995663158	Eukaryota	MAST-1	MAST-1A	MAST-1A	MAST-1A	MAST-1A	unculturedstramenopile
12337aeae9865b24d1a7b76de3852230	asv.2955	0.991104590835665	Eukaryota	Chaetognatha	Sagittoidea	Aphragmophora	Aphragmophora	Aphragmophora	Parasagittafriderici
123c93c5cd4e7f5332422fbae888a1be	asv.2962	0.991696580881169	Eukaryota	Retaria	Polycystinea	Spumellaria	Spumellaria	Triastrum	unculturedeukaryote
124b446e1b88b812f71c736bf0af63a1	asv.2977	0.999877971225571	Eukaryota	Retaria	Polycystinea	Spumellaria	Spumellaria	Triastrum	unculturedeukaryote
124bd64c9459e70afd10375094177f98	asv.2978	0.947727777753751	Eukaryota	Protalveolata	Syndiniales	Syndiniales	Syndiniales	Amoebophrya
125f0a43983d39f6b88a2bc210a3d908	asv.2986	0.976744335569456	Eukaryota	Protalveolata	Syndiniales	Syndiniales	Syndiniales	Amoebophrya
126595ac7551ae3e1413a15e59918119	asv.2991	0.953270264845618	Eukaryota	Diatomea	Bacillariophyceae	Bacillariophyceae	Bacillariophyceae
128d005e8bcaa04fb4ed483916618cdd	asv.3017	0.975695298112468	Eukaryota	Protalveolata	Syndiniales	Syndiniales	Syndiniales	Amoebophrya	unculturedeukaryote
12a7040f8ff4ca7240623ae28e62035b	asv.3034	0.979760277361635	Eukaryota	Protalveolata	Syndiniales	Syndiniales	Syndiniales	Amoebophrya	unculturedeukaryote
12b54a6fac5606fb7463df8b74686f04	asv.3040	0.991229186153275	Eukaryota	Protalveolata	Syndiniales	Syndiniales	Syndiniales	Amoebophrya	unculturedeukaryote
12c41630c5e1aecffbc5fb910aeaaee6	asv.3049	0.997092211877342	Eukaryota	Protalveolata	Syndiniales	Syndiniales	SyndinialesGroupII	SyndinialesGroupII
12ca9b0a7883ae860ceeb03c8c5da3fa	asv.3053	0.997581718106515	Eukaryota
12ce7e93ddd7476626509e7c8037c20d	asv.3058	0.999200357394412	Eukaryota	Cercozoa	NovelClade2	NovelClade2	NovelClade2	NovelClade2	unculturedeukaryote
12ced86bf4af25078ca3cb5048d74b3e	asv.3059	0.992781695299724	Eukaryota	Pav3	Pav3	Pav3	Pav3	Pav3	Haptophytaenvironmental
12dcbc48d85141825ed81293deca3ac0	asv.3068	0.878056987437616	Eukaryota	Protalveolata	Syndiniales	Syndiniales	SyndinialesGroupII	SyndinialesGroupII	unculturedeukaryote
12def34d93991c51ef6d86ef7c5cddbe	asv.3070	0.843910843918357	Eukaryota	Protalveolata	Syndiniales	Syndiniales	Syndiniales	Amoebophrya	unculturedAmoebophrya
12df83b7a87ce0ea97d942659257af66	asv.3071	0.988949537851746	Eukaryota	Protalveolata	Syndiniales	Syndiniales	SyndinialesGroupII	SyndinialesGroupII
12f375b02eca8cc45db4a1eca2f1eed7	asv.3082	0.980644393765976	Eukaryota	Protalveolata	Syndiniales	Syndiniales	SyndinialesGroupII	SyndinialesGroupII	unculturedmarine
12fbbd06e15636c7f6b81f7f43d63796	asv.3092	0.999996370901803	Eukaryota	Diatomea	Mediophyceae	Mediophyceae	Mediophyceae	Chaetoceros	Chaetocerosmannaii
12fea26d3b831b6136aa3940eb76dac4	asv.3094	0.904693034832512	Eukaryota	Picozoa	Picomonadida
134b65d83a0ca932c16004f450bc2d6d	asv.3134	0.999864276833167	Eukaryota	Dinoflagellata	Dinophyceae	Gymnodiniphycidae	Kareniaceae	Takayama	unculturedeukaryote
134d152f1b9d11b33c33a52549374fea	asv.3137	1	Eukaryota	Cercozoa	Cercozoa	Cercozoa	Cercozoa	Cercozoa	Gazellettakashiwaensis
134f84d1a4777482f9ccd91adbb11bee	asv.3139	0.999999961798635	Eukaryota	Retaria	RADB	RADB	RADB	RADB
134f9af43e5eb73e7c577fdd27af8c05	asv.3140	0.999866438459162	Eukaryota	Chlorophyta	CladeVII	SubcladeB	SubcladeB	SubcladeB	unculturedprasinophyte
13560c107bb6e37f7ef9b3116c3549ec	asv.3145	0.840194830841837	Eukaryota	Dinoflagellata	Dinophyceae
135a79a65e112ac6bcc2f6cd77eb8089	asv.3147	0.946735062151866	Eukaryota	Cercozoa	Thecofilosea	Thecofilosea	Thecofilosea	uncultured	unculturedCercozoa
135aaedb6af439633fdd3cbd122166b3	asv.3148	0.999835518888479	Eukaryota	Protalveolata	Syndiniales	Syndiniales	SyndinialesGroupI	SyndinialesGroupI
135e9116e9196a1cfae8ca65bab56d22	asv.3150	0.893526432347061	Eukaryota	MAST-3	MAST-3E	MAST-3E	MAST-3E	MAST-3E	unculturedstramenopile
1383fb7623c4335f2625c1065389ad5b	asv.3166	0.880456645499885	Eukaryota	Pavlovophyceae	Pavlovophyceae	Pavlovophyceae	Pavlovophyceae	AA5F1	unculturedeukaryote
1387559f6078ccc85655c6f26ce749f1	asv.3173	0.99858022276393	Eukaryota	Protalveolata	Syndiniales	Syndiniales	SyndinialesGroupII	SyndinialesGroupII
138932250f50ad6821cb82a294103f14	asv.3175	0.997530903049177	Eukaryota	Retaria	RADC	RADC	RADC	RADC	unculturedeukaryote
138b718f3e5576d86172d46370ca341d	asv.3178	0.903382081889235	Eukaryota	Diatomea	Bacillariophyceae	Bacillariophyceae	Bacillariophyceae	Pseudo-nitzschia
138fd4c6e05d96506cb1eb9ef6ee1ac1	asv.3182	0.999694465538493	Eukaryota
139d849087e5960f888fe199bb75cd8b	asv.3191	0.794194646571772	Eukaryota	Protalveolata	Syndiniales	Syndiniales	Syndiniales	Amoebophrya	unculturedeukaryote
13a1445dab3ca162c4a2ae0ceb52991f	asv.3198	0.828369436843903	Eukaryota	Dinoflagellata	Dinophyceae	Gymnodiniphycidae
13b184efd6b0681776afce3ed6e0b7b0	asv.3203	0.860144293862406	Eukaryota	Protalveolata	Syndiniales	Syndiniales	SyndinialesGroupII	SyndinialesGroupII	unculturedeukaryote
13bd71bf648811f13d0a40e88db40c02	asv.3211	0.901067025376269	Eukaryota	Protalveolata	Syndiniales	Syndiniales	Syndiniales	Amoebophrya	Amoebophryasp.
13dde4712b4fb0536121b434e91c8cde	asv.3228	0.99122936609611	Eukaryota	Prymnesiophyceae	Prymnesiophyceae	Prymnesiophyceae	Prymnesiophyceae	Phaeocystis	unculturedeukaryote
13e8ef3ae27ba3d4e82dd24acf0faf07	asv.3238	0.999728976906552	Eukaryota	Chlorophyta	CladeVII	SubcladeB	SubcladeB	SubcladeB	unculturedeukaryote
13ea23ed09ee2ead19a0d76b3184525d	asv.3240	0.999978686637993	Eukaryota	Protalveolata	Syndiniales	Syndiniales	Syndiniales	Amoebophrya
13ed596a7f151f9c232984ea5e18b1ea	asv.3242	0.700926495912837	Eukaryota	Prymnesiophyceae	Prymnesiophyceae
13ee7075743a96c857fb81d965ea18e6	asv.3243	0.983607799693969	Eukaryota	Retaria	Polycystinea	Spumellaria	Spumellaria	Triastrum	unculturedeukaryote
13ee77ceb5c77cd9ed8a8739f81bb4b7	asv.3244	0.922292398366218	Eukaryota	Labyrinthulomycetes	Labyrinthulomycetes	Labyrinthulomycetes	Labyrinthulomycetes	Labyrinthulomycetes	Stellarchytriumdubum
13f1df484a37e4a2cee8c9c5d13a880b	asv.3245	0.949984607399718	Eukaryota	Dinoflagellata	Dinophyceae
13f33298c2842de310facca219103c31	asv.3246	0.987523512964767	Eukaryota	Dinoflagellata	Dinophyceae	Gymnodiniphycidae	Gymnodiniumclade	Polykrikos	Polykrikosgeminatum
1400d8a333296c3be3693368b47caee7	asv.3252	0.759735831326634	Eukaryota	Protalveolata	Syndiniales	Syndiniales	Syndiniales	Amoebophrya	unculturedeukaryote
140d3c17341406db87792fa577807284	asv.3258	0.853680156673702	Eukaryota	Dinoflagellata	Dinophyceae
1417a33553951a365b9de46c1913a328	asv.3266	0.999999999876678	Eukaryota	Dinoflagellata	Dinoflagellata	Noctilucales	Noctilucales	Abedinium	unculturedeukaryote
141e1eb8fd941bdad48cc8316fb972ed	asv.3269	0.999971017885187	Eukaryota	Protalveolata	Syndiniales	Syndiniales	Syndiniales	Amoebophrya
142ebf5565100da8b180c4954486f1e0	asv.3277	0.971229656812102	Eukaryota	Protalveolata	Syndiniales	Syndiniales	Syndiniales	Amoebophrya	Amoebophryasp.
143173b8bda49c1f568dd078d5921100	asv.3280	0.97206154232312	Eukaryota	Arthropoda	Maxillopoda	Cyclopoida	Cyclopoida	Cyclopoida	unculturedeukaryote
14470c84ba7b2729e24996cb3de93f62	asv.3287	0.922004340385209	Eukaryota	Apusomonadidae	Apusomonadidae	Apusomonadidae	Apusomonadidae	Amastigomonas	unculturedApusomonadidae
145f6d18dfc99a3dcb48b3478ed25ebd	asv.3295	0.999999998660803	Eukaryota
147244faf81b71ef0dfcf80a6f3d968d	asv.3305	0.99954792681356	Eukaryota	Diatomea	Coscinodiscophytina	Coscinodiscophytina	Rhizosolenids	Guinardia	Rhizosoleniasetigera
1472990df30df8460a7d7ebafddf3bc5	asv.3307	0.984272543723237	Eukaryota	Diatomea
147c0dfba83a72b18aeaf883d5010c25	asv.3315	0.934657246246453	Eukaryota	Protalveolata	Syndiniales	Syndiniales	SyndinialesGroupI	SyndinialesGroupI	unculturedciliate
147d17dc97415fd69e2aa0e05b781f56	asv.3317	0.996336699931544	Eukaryota	Protalveolata	Syndiniales	Syndiniales	SyndinialesGroupIII	SyndinialesGroupIII	eukaryoteclone
1480dd9f215846aa290b282c1d9810de	asv.3321	0.786691388225391	Eukaryota	Protalveolata	Syndiniales	Syndiniales	SyndinialesGroupII	SyndinialesGroupII	unculturedeukaryote
1485fb1e0c17ca1f0d0a7d51ad36025b	asv.3323	0.998487226668906	Eukaryota	Protalveolata	Syndiniales	Syndiniales	Syndiniales	Amoebophrya	eukaryoteclone
148bae783c8d0dffb09a7375e294f427	asv.3325	0.999953407301027	Eukaryota	Protalveolata	Syndiniales	Syndiniales	SyndinialesGroupIII	SyndinialesGroupIII	unculturedeukaryote
148fed9aa3f8d99450fcce076b64646c	asv.3329	0.837247019873071	Eukaryota	Protalveolata	Syndiniales	Syndiniales	SyndinialesGroupI	SyndinialesGroupI	unculturedeukaryote
149212c5921d935552c281bd57d85c2b	asv.3330	0.915179161356957	Eukaryota	Dinoflagellata	Dinophyceae
14a4bdff7412dd9c1e949c7982414f0b	asv.3343	0.951864266677114	Eukaryota	MAST-3	MAST-3F	MAST-3F	MAST-3F	MAST-3F	unculturedeukaryote
14ba9709db930a041908047d944ef3d1	asv.3353	0.702783078489369	Eukaryota	Ochrophyta	Dictyochophyceae	Dictyochales	Dictyochales	Florenciella	unculturedstramenopile
14c22b4fb2bce0117915288c847d5ec5	asv.3360	0.999332345941673	Eukaryota	Ciliophora	Intramacronucleata	Spirotrichea	Oligotrichia	Strombidium	unculturedeukaryote
14cd3b49e2fef694a931250331a814c9	asv.3367	0.970791436956328	Eukaryota	Protalveolata	Syndiniales	Syndiniales
14dba0469421a03840edf4d908bbb1cf	asv.3377	0.925499689709116	Eukaryota	Dinoflagellata	Dinophyceae
14e8a331abdc2876fd21c5251a311a3c	asv.3387	0.987690180087736	Eukaryota	Protalveolata	Syndiniales	Syndiniales	SyndinialesGroupI	SyndinialesGroupI	unculturedeukaryote
14f27af143629c24b8dfe37d8cc82acc	asv.3394	0.808101497646876	Eukaryota	Protalveolata	Syndiniales	Syndiniales	SyndinialesGroupII	SyndinialesGroupII	unculturedeukaryote
14f344e100e589f50b0a34e73eedc2fd	asv.3397	0.733549096012245	Eukaryota	Protalveolata	Syndiniales	Syndiniales	Syndiniales	Amoebophrya
15085e13f50f6905aeb07dfd39a03bf6	asv.3412	0.827630465090756	Eukaryota	Arthropoda	Maxillopoda	Calanoida	Calanoida	Calanoida
1517b701a52a6182c63641cecdb4a5c1	asv.3422	0.999902161980608	Eukaryota	Holozoa	Choanoflagellida	Acanthoecida	Stephanoecidae	Diaphanoeca	unculturedeukaryote
151c74c8679fc99d5bca1ac378e6ac53	asv.3428	0.996607054224206	Eukaryota	Protalveolata	Syndiniales	Syndiniales	SyndinialesGroupI	SyndinialesGroupI	unculturedeukaryote
1520b492594ef87f6513db944c434d9c	asv.3430	0.99805903020692	Eukaryota	Protalveolata	Syndiniales	Syndiniales	SyndinialesGroupII	SyndinialesGroupII
1526a844045fd6663af8ff8deaee7b9b	asv.3434	0.974097261516805	Eukaryota	Dinoflagellata	Dinophyceae
15320708956642ad85051dad7b3d77a1	asv.3443	0.705563890349485	Eukaryota	Prymnesiophyceae	Prymnesiophyceae	Prymnesiales	Prymnesiales	Prymnesiales	unculturedeukaryote
1532595c9b4459200e2ded3e7e12781c	asv.3444	0.999953724069234	Eukaryota	Retaria	Polycystinea	Nassellaria	Nassellaria	Pterocorys	Pterocoryszancleus
1539cf2e555dfd0dc72319bc03dfcae1	asv.3448	0.884200094193857	Eukaryota	Ciliophora	Intramacronucleata	Spirotrichea	Oligotrichia	Spirotontonia	unculturedeukaryote
1542057162ac033672f8ccac0c2b61db	asv.3452	0.948997565955274	Eukaryota	Diatomea	Bacillariophyceae	Bacillariophyceae	Bacillariophyceae	Cylindrotheca	Cylindrothecaclosterium
1544b4bdd30f8cea91e8d6ba83737d7b	asv.3454	0.996555381135045	Eukaryota	Ciliophora	Intramacronucleata	Spirotrichea	Choreotrichia	Rimostrombidium
1545acd05a3abd81f406297bb49e831e	asv.3456	0.993005764605791	Eukaryota	Protalveolata	Syndiniales	Syndiniales	SyndinialesGroupII	SyndinialesGroupII	unculturedeukaryote
1545d773c823606a4d74a89205b899ad	asv.3457	0.916218027648914	Eukaryota	Protalveolata	Syndiniales	Syndiniales	SyndinialesGroupII	SyndinialesGroupII	unculturedeukaryote
1551eba9e9da524438cae906f4cda042	asv.3465	0.999993226467626	Eukaryota
155420401edbc435473bfb2ec38e29bd	asv.3468	0.950193712901685	Eukaryota	Diatomea	Mediophyceae	Mediophyceae	Mediophyceae	Thalassiosira	unculturedstramenopile
156b7eb29316a67939f42300ec555860	asv.3477	0.999961779514589	Eukaryota
157cecc545b9204fcffd403099dffa7a	asv.3486	0.999983786909106	Eukaryota	Ochrophyta	MOCH-2	MOCH-2	MOCH-2	MOCH-2
157ed9035c0e475d1cf072e989844a09	asv.3489	0.827450270733424	Eukaryota	Protalveolata	Syndiniales	Syndiniales	Syndiniales	Syndinium
158eb03c40adbc01864de56a89189ed5	asv.3499	0.999968043472693	Eukaryota	Protalveolata	Syndiniales	Syndiniales	SyndinialesGroupII	SyndinialesGroupII
158ebc5a5d5b3c28b8d1c4f44b25204d	asv.3500	0.847085769884355	Eukaryota	Protalveolata	Syndiniales	Syndiniales	SyndinialesGroupII	SyndinialesGroupII	unculturedeukaryote
158f7d94537e13c5271fad2a029b5d86	asv.3501	0.810313461785656	Eukaryota	Protalveolata	Syndiniales	Syndiniales	Syndiniales	Amoebophrya	unculturedeukaryote
1591c2f1eeefbe9cb65e182dd6d8c137	asv.3503	0.863424905082114	Eukaryota	Protalveolata	Syndiniales	Syndiniales	SyndinialesGroupII	SyndinialesGroupII	unculturedeukaryote
15ae13668779ad48851a4633d21e670e	asv.3521	0.999979960400448	Eukaryota	Protalveolata	Syndiniales	Syndiniales	SyndinialesGroupII	SyndinialesGroupII	unculturedalveolate
15bc01d4dde311d5d2f6dd12fba6eef9	asv.3530	0.999999999987438	Eukaryota	Ciliophora	Intramacronucleata	Spirotrichea	Oligotrichia	Spirotontonia	unculturedeukaryote
15c68a8b3d36528726d4a108b7290fb9	asv.3537	0.984312184558698	Eukaryota	Protalveolata	Syndiniales	Syndiniales	Syndiniales	Amoebophrya
15cf6f9d0459ff8f808b3fea4890e9e9	asv.3539	0.991520747912225	Eukaryota	Ciliophora	Intramacronucleata	Spirotrichea	Choreotrichia	uncultured	unculturedeukaryote
15e1cbf8300c725caf4da8e1d7b2f9a5	asv.3544	0.999999817177586	Eukaryota	Protalveolata	Syndiniales	Syndiniales	Syndiniales	Amoebophrya
15eeed9b503fce49d78f9b78017600cb	asv.3553	0.999990273205553	Eukaryota	Ciliophora	Intramacronucleata	Spirotrichea	Oligotrichia
16159895dce0b59a7277c4bcc3375b9d	asv.3573	0.973730547803547	Eukaryota	Retaria	Polycystinea	Nassellaria	Nassellaria	Eucyrtidium
1624b6ec225c3937bd4cfc9c0c26a34b	asv.3579	0.999999999999915	Eukaryota	Protalveolata	Syndiniales	Syndiniales	Syndiniales	Syndiniales	unculturedDuboscquella
162bb9f0c083ae317169b1fb54dcb285	asv.3583	0.881532606837495	Eukaryota	Protalveolata	Syndiniales	Syndiniales	Syndiniales	Amoebophrya
16558c0e848f34986b4af19b1186a855	asv.3608	0.999999999990675	Eukaryota	MAST-1	MAST-1A	MAST-1A	MAST-1A	MAST-1A
1655dafbc0fe6a0a557c4765fc419ce7	asv.3610	0.998786874623674	Eukaryota	Labyrinthulomycetes	uncultured	uncultured	uncultured	uncultured	unculturedeukaryote
1657bca37ff48baad065dc491928b783	asv.3613	0.988046452067181	Eukaryota	Protalveolata	Syndiniales	Syndiniales	SyndinialesGroupI	SyndinialesGroupI	eukaryoteclone
166367446d984829b05def14cea07c06	asv.3620	0.999909978285104	Eukaryota	Prymnesiophyceae	Prymnesiophyceae	Prymnesiales	Prymnesiales	Prymnesiales	unculturedeukaryote
16708b260377ba386068f748303e5443	asv.3624	0.966457584712237	Eukaryota	Protalveolata	Syndiniales	Syndiniales	SyndinialesGroupII	SyndinialesGroupII	unculturedeukaryote
1676cdda7d465f2f41e2e9ba0fc8bc10	asv.3630	0.999997403491949	Eukaryota	Ciliophora	Intramacronucleata	Conthreep	Prostomatea	Cryptocaryon	Askenasiasp.
168378dece7d2f3836256a716d49100d	asv.3636	0.999999999886551	Eukaryota	IncertaeSedis	IncertaeSedis	IncertaeSedis	IncertaeSedis	Pirsonia
168957a4ccd63fb27ca093dc8ef7f1e2	asv.3641	0.999808105339122	Eukaryota	Retaria	RADA	RADA	RADA	RADA	unculturedeukaryote
169157338f982b61c30c2fe2c7b3ff93	asv.3650	0.778146006755618	Eukaryota	MAST-3	MAST-3E	MAST-3E	MAST-3E	MAST-3E	unculturedstramenopile
1694276be080f949ecacfdf68e7afdc2	asv.3651	0.963206597719043	Eukaryota	MAST-3	MAST-3I	MAST-3I	MAST-3I	MAST-3I	unculturedstramenopile
[truncated: 6,213 more rows]

## Sheet: stbl2c-candidates18sv9
feature.id	short.id	silva.confidence	d	p	c	o	f	g	s
[truncated: 9,511 more rows]
