# Supplementary material for: Microbial and small zooplankton communities predict density of baleen whales in the southern California Current Ecosystem
Source: PLoS One. 2026 May 6;21(5):e0334209. doi: 10.1371/journal.pone.0334209 (PMC13148692; doi:10.1371/journal.pone.0334209)
Supplement: S3 Table — Table divided into (a) 16S, (b) 18S-V4, and (c) 18S-V9 models. (XLSX) [file pone.0334209.s003.xlsx]

## Sheet: stbl3a-coef16s
species	coef.lr	coef.ss	silva.confidence	d	p	c	o	f	g	s
Blue	0.252808	1.19152	0.758991405712656	Bacteria	Cyanobacteria	Cyanobacteriia	Chloroplast	Chloroplast	Chloroplast	unculturedprymnesiophyte
Blue	0.208569	1.15554	0.999999998636001	Bacteria	Proteobacteria	Gammaproteobacteria	Oceanospirillales	Endozoicomonadaceae	Endozoicomonas
Blue	0.159279	1.11673	0.999999999915827	Bacteria	Marinimicrobia(SAR406clade)	Marinimicrobia(SAR406clade)	Marinimicrobia(SAR406clade)	Marinimicrobia(SAR406clade)	Marinimicrobia(SAR406clade)
Blue	0.156754	1.11478	0.999999999995045	Bacteria	Bacteroidota	Bacteroidia	Flavobacteriales	NS9marinegroup	NS9marinegroup
Blue	0.155637	1.11391	0.980304506964351	Bacteria	Proteobacteria	Gammaproteobacteria	Alteromonadales	Alteromonadaceae	Alteromonas
Blue	0.152806	1.11173	0.995030792334976	Bacteria	Bdellovibrionota	Bdellovibrionia	Bdellovibrionales	Bdellovibrionaceae	OM27clade	unculturedmarine
Blue	0.151172	1.11047	0.980982273297143	Bacteria
Blue	0.145602	1.10619	0.915915355712302	Bacteria	Proteobacteria	Gammaproteobacteria	Alteromonadales	Alteromonadaceae	Alteromonas
Blue	0.145366	1.10601	0.999275126143106	Bacteria	Proteobacteria	Alphaproteobacteria	Sphingomonadales	Sphingomonadaceae	Sphingomonas
Blue	0.143056	1.10424	0.999933750932404	Bacteria	Proteobacteria	Gammaproteobacteria	Pseudomonadales	Moraxellaceae	Acinetobacter
Blue	0.140127	1.102	0.992464921991435	Bacteria	Bacteroidota	Bacteroidia	Flavobacteriales	NS9marinegroup	NS9marinegroup	unculturedmarine
Blue	0.138331	1.10063	0.999291518377762	Bacteria	Proteobacteria	Gammaproteobacteria	Burkholderiales	MWH-UniP1aquaticgroup	MWH-UniP1aquaticgroup	unculturedmarine
Blue	0.130221	1.09446	0.805717210338468	Bacteria	Cyanobacteria	Cyanobacteriia	Chloroplast	Chloroplast	Chloroplast	Phalacromamitra
Blue	0.127775	1.09261	0.996733276397305	Bacteria	Bdellovibrionota	Oligoflexia	Silvanigrellales	Silvanigrellaceae	Silvanigrella
Blue	0.105432	1.07582	0.95233642681753	Bacteria	Proteobacteria	Alphaproteobacteria	Defluviicoccales	uncultured	uncultured	hydrothermalvent
Blue	0.0957019	1.06859	0.906390556513688	Bacteria	Bacteroidota	Bacteroidia	Flavobacteriales	NS9marinegroup	NS9marinegroup	unculturedmarine
Blue	0.0857485	1.06124	0.999931303487927	Bacteria	Chloroflexi	Dehalococcoidia	SAR202clade	SAR202clade	SAR202clade	marinemetagenome
Blue	0.0850526	1.06073	0.999999996396022	Bacteria	Proteobacteria	Gammaproteobacteria	Pseudomonadales	Moraxellaceae	Psychrobacter
Blue	0.0703949	1.05	0.999999035442159	Bacteria	Proteobacteria	Gammaproteobacteria	Oceanospirillales	Alcanivoracaceae1	Alcanivorax
Blue	0.0682712	1.04846	1	Archaea	Thermoplasmatota	Thermoplasmata	MarineGroupII	MarineGroupII	MarineGroupII
Blue	0.0391551	1.02751	0.971770116963013	Archaea	Thermoplasmatota	Thermoplasmata	MarineGroupII	MarineGroupII	MarineGroupII	metagenome
Blue	0.038012	1.0267	0.781110756212392	Bacteria	Proteobacteria	Alphaproteobacteria	SAR11clade	CladeI	CladeIb
Blue	0.036483	1.02561	0.999999995507261	Bacteria	Proteobacteria	Gammaproteobacteria	Pseudomonadales	Moraxellaceae	Psychrobacter
Blue	0.00901167	1.00627	0.999999999999995	Bacteria	Actinobacteriota	Acidimicrobiia	Actinomarinales	Actinomarinaceae	CandidatusActinomarina
Blue	-0.0179861	0.98761	0.999999999992517	Bacteria	Proteobacteria	Alphaproteobacteria	Sphingomonadales	Sphingomonadaceae
Blue	-0.0349078	0.976094	0.999999956686765	Bacteria	Proteobacteria	Gammaproteobacteria	Oceanospirillales	Halomonadaceae	Cobetia
Blue	-0.0467502	0.968115	0.907244853686057	Bacteria	Proteobacteria	Alphaproteobacteria	Puniceispirillales	SAR116clade	CandidatusPuniceispirillum	unculturedbacterium
Blue	-0.0469278	0.967995	0.879948560574957	Bacteria	Proteobacteria	Gammaproteobacteria	Oceanospirillales	Alcanivoracaceae1	Alcanivorax	Alcanivoraxvenustensis
Blue	-0.0473277	0.967727	0.986609487193766	Bacteria	Bacteroidota	Bacteroidia	Flavobacteriales	Cryomorphaceae	NS10marinegroup	unculturedmarine
Blue	-0.0503705	0.965688	0.999999999999472	Bacteria	Proteobacteria	Gammaproteobacteria	SAR86clade	SAR86clade	SAR86clade
Blue	-0.0591602	0.959823	0.997389378457616	Bacteria
Blue	-0.0708011	0.952109	0.987869493340825	Bacteria	Actinobacteriota	Acidimicrobiia	Microtrichales	Microtrichaceae	uncultured	unculturedAcidimicrobiales
Blue	-0.089296	0.939981	0.739962357971184	Bacteria	Proteobacteria	Gammaproteobacteria	SAR86clade	SAR86clade	SAR86clade	bacteriumWHC4-9
Blue	-0.0914218	0.938597	0.99107141401319	Bacteria	Proteobacteria	Alphaproteobacteria	Sneathiellales	Sneathiellaceae	Sneathiella	unculturedbacterium
Blue	-0.108493	0.927557	0.9994420977122	Bacteria	Proteobacteria	Alphaproteobacteria	SAR11clade	CladeI
Blue	-0.117601	0.921719	0.731999989508166	Bacteria	Verrucomicrobiota	Verrucomicrobiae	Verrucomicrobiales	Rubritaleaceae	Persicirhabdus	unculturedbacterium
Blue	-0.130355	0.913606	0.754653454372966	Bacteria	Proteobacteria	Alphaproteobacteria	Sphingomonadales	Sphingomonadaceae	Sphingobium	Sphingobiumlactosutens
Blue	-0.14414	0.904918	0.999971679256733	Bacteria	Bacteroidota	Bacteroidia	Flavobacteriales	Flavobacteriaceae	Polaribacter
Blue	-0.160589	0.89466	0.922149886737741	Bacteria	Proteobacteria	Alphaproteobacteria	Sphingomonadales	Sphingomonadaceae	Sphingobium	Sphingobiumyanoikuyae
Blue	-0.161014	0.894396	0.999950468594036	Bacteria	Proteobacteria	Gammaproteobacteria	Pseudomonadales	Pseudomonadaceae	Pseudomonas
Blue	-0.180945	0.882125	0.71778429967913	Bacteria	Bacteroidota	Bacteroidia	Flavobacteriales	NS9marinegroup	NS9marinegroup	unculturedFlavobacteriia
Blue	-0.199758	0.870696	0.769244325789154	Bacteria	Proteobacteria	Gammaproteobacteria	Oceanospirillales	Nitrincolaceae	Neptuniibacter	unculturedbacterium
Blue	-0.205611	0.867171	0.999383325682433	Bacteria	Marinimicrobia(SAR406clade)	Marinimicrobia(SAR406clade)	Marinimicrobia(SAR406clade)	Marinimicrobia(SAR406clade)	Marinimicrobia(SAR406clade)	unidentifiedmarine
Blue	-0.209465	0.864858	1	Bacteria	Actinobacteriota	Acidimicrobiia	Actinomarinales	Actinomarinaceae	CandidatusActinomarina
Blue	-0.209968	0.864556	0.944640642643549	Bacteria	Cyanobacteria	Cyanobacteriia	Chloroplast	Chloroplast	Chloroplast	Mantoniellasquamata
Blue	-0.214641	0.86176	0.998981695021805	Bacteria	Proteobacteria	Gammaproteobacteria	Pseudomonadales	Moraxellaceae	Acinetobacter
Blue	-0.221729	0.857537	1.00000000000001	Bacteria	Cyanobacteria	Cyanobacteriia	Chloroplast	Chloroplast	Chloroplast
Blue	-0.26126	0.834359	0.999999956974553	Bacteria	Proteobacteria	Gammaproteobacteria	Burkholderiales	Comamonadaceae
Fin	0.300794	1.23182	0.913979525770427	Bacteria	Planctomycetota	OM190	OM190	OM190	OM190	marinemetagenome
Fin	0.261488	1.19871	0.999999999990477	Bacteria	Proteobacteria	Alphaproteobacteria	Sphingomonadales	Sphingomonadaceae
Fin	0.256652	1.1947	0.999736784385713	Bacteria	Planctomycetota	Planctomycetes	Pirellulales	Pirellulaceae	Rhodopirellula	marinemetagenome
Fin	0.246654	1.18645	0.988511489309572	Bacteria	Dadabacteria	Dadabacteriia	Dadabacteriales	Dadabacteriales	Dadabacteriales	unculturedmarine
Fin	0.245226	1.18528	0.99999999955304	Bacteria	Chloroflexi	Dehalococcoidia	SAR202clade	SAR202clade	SAR202clade	marinemetagenome
Fin	0.240151	1.18112	0.987548667782604	Bacteria	Bacteroidota	Rhodothermia	Balneolales	Balneolaceae	Balneola	unculturedbacterium
Fin	0.22454	1.1684	0.844911791399906	Bacteria	Proteobacteria	Gammaproteobacteria	Oceanospirillales	Saccharospirillaceae	Oceaniserpentilla	Oceaniserpentillahaliotis
Fin	0.217246	1.16251	0.771150281062082	Bacteria	Proteobacteria	Gammaproteobacteria	Alteromonadales	Alteromonadaceae	Alteromonas	bacteriumRFB
Fin	0.203089	1.15116	0.999999956974553	Bacteria	Proteobacteria	Gammaproteobacteria	Burkholderiales	Comamonadaceae
Fin	0.152274	1.11132	0.999999999999472	Bacteria	Proteobacteria	Gammaproteobacteria	SAR86clade	SAR86clade	SAR86clade
Fin	0.132582	1.09625	0.821277557280909	Bacteria	Cyanobacteria	Cyanobacteriia	Synechococcales	Cyanobiaceae	SynechococcusCC9902
Fin	0.107814	1.07759	0.999999999724751	Bacteria	Cyanobacteria	Cyanobacteriia	Chloroplast	Chloroplast	Chloroplast
Fin	0.106021	1.07626	0.999999956686765	Bacteria	Proteobacteria	Gammaproteobacteria	Oceanospirillales	Halomonadaceae	Cobetia
Fin	0.0680852	1.04832	0.991751455210781	Bacteria	Bacteroidota	Bacteroidia	Flavobacteriales	Cryomorphaceae	uncultured	unculturedbacterium
Fin	0.0491829	1.03468	0.739962357971184	Bacteria	Proteobacteria	Gammaproteobacteria	SAR86clade	SAR86clade	SAR86clade	bacteriumWHC4-9
Fin	0.0219486	1.01533	0.999999999992517	Bacteria	Proteobacteria	Alphaproteobacteria	Sphingomonadales	Sphingomonadaceae
Fin	0.0155219	1.01082	0.906390556513688	Bacteria	Bacteroidota	Bacteroidia	Flavobacteriales	NS9marinegroup	NS9marinegroup	unculturedmarine
Fin	0.00534866	1.00371	0.964443846521572	Archaea	Thermoplasmatota	Thermoplasmata	MarineGroupII	MarineGroupII	MarineGroupII	marinemetagenome
Fin	-0.0594649	0.95962	0.999999035442159	Bacteria	Proteobacteria	Gammaproteobacteria	Oceanospirillales	Alcanivoracaceae1	Alcanivorax
Fin	-0.0602199	0.959118	0.858536154165195	Bacteria	Bacteroidota	Bacteroidia	Flavobacteriales	NS9marinegroup	NS9marinegroup	unculturedFlavobacteriia
Fin	-0.0707337	0.952154	0.999890185756461	Bacteria	Desulfobacterota	Desulfuromonadia	Bradymonadales	Bradymonadales	Bradymonadales	unculturedmarine
Fin	-0.075288	0.949153	0.881296929605887	Bacteria	Proteobacteria	Alphaproteobacteria	Parvibaculales	PS1clade	PS1clade	unculturedAlphaproteobacteria
Fin	-0.10385	0.930546	0.999999953765595	Bacteria	Proteobacteria	Gammaproteobacteria	Alteromonadales	Pseudoalteromonadaceae	Pseudoalteromonas
Fin	-0.114464	0.923725	0.998953172862469	Bacteria	Bacteroidota	Bacteroidia	Flavobacteriales	Cryomorphaceae	uncultured	unculturedOwenweeksia
Fin	-0.118799	0.920954	0.741848588493347	Bacteria	Bacteroidota	Bacteroidia	Flavobacteriales	NS9marinegroup	NS9marinegroup	unculturedFlavobacteriia
Fin	-0.122339	0.918697	0.938880807689519	Bacteria	Bacteroidota	Bacteroidia	Flavobacteriales	Flavobacteriaceae	uncultured	unculturedmarine
Fin	-0.123469	0.917978	0.999672348219985	Bacteria	Cyanobacteria	Cyanobacteriia	Chloroplast	Chloroplast	Chloroplast	unculturedMamiellophyceae
Fin	-0.141469	0.906596	0.978716798857175	Bacteria	Planctomycetota	Planctomycetes	Pirellulales	Pirellulaceae	uncultured	marinemetagenome
Fin	-0.142538	0.905924	0.999971679256733	Bacteria	Bacteroidota	Bacteroidia	Flavobacteriales	Flavobacteriaceae	Polaribacter
Fin	-0.184509	0.879949	1.00000000000001	Bacteria	Cyanobacteria	Cyanobacteriia	Chloroplast	Chloroplast	Chloroplast
Fin	-0.189399	0.876971	0.82199450615314	Bacteria	Bacteroidota	Bacteroidia	Flavobacteriales	Flavobacteriaceae	Tenacibaculum
Fin	-0.215438	0.861284	0.999999996308732	Bacteria	Actinobacteriota	Actinobacteria	Corynebacteriales	Nocardiaceae	Rhodococcus
Fin	-0.218421	0.859505	0.998981695021805	Bacteria	Proteobacteria	Gammaproteobacteria	Pseudomonadales	Moraxellaceae	Acinetobacter
Fin	-0.314165	0.804316	0.99999398545174	Bacteria	Proteobacteria	Gammaproteobacteria	Pseudomonadales	Moraxellaceae	Acinetobacter
Fin	-0.333534	0.79359	0.999950468594036	Bacteria	Proteobacteria	Gammaproteobacteria	Pseudomonadales	Pseudomonadaceae	Pseudomonas
Humpback	0.375324	1.29713	0.999999953765595	Bacteria	Proteobacteria	Gammaproteobacteria	Alteromonadales	Pseudoalteromonadaceae	Pseudoalteromonas
Humpback	0.218503	1.16353	0.997398840583824	Bacteria	Proteobacteria	Gammaproteobacteria	EPR3968-O8a-Bc78	EPR3968-O8a-Bc78	EPR3968-O8a-Bc78	unculturedmarine
Humpback	0.189845	1.14064	0.996889390101195	Bacteria	Chloroflexi	Dehalococcoidia	SAR202clade	SAR202clade	SAR202clade	metagenome
Humpback	0.178015	1.13133	0.999999999236674	Bacteria	Proteobacteria	Alphaproteobacteria	Rhodobacterales	Rhodobacteraceae
Humpback	0.17312	1.12749	0.999954444628955	Bacteria	Proteobacteria	Alphaproteobacteria	Sphingomonadales	Sphingomonadaceae	Sphingomonas
Humpback	0.165506	1.12156	0.999999528332131	Bacteria	Proteobacteria	Gammaproteobacteria	Alteromonadales	Pseudoalteromonadaceae	Pseudoalteromonas
Humpback	0.116557	1.08414	0.99999999954348	Bacteria	Bacteroidota	Bacteroidia	Sphingobacteriales	NS11-12marinegroup	NS11-12marinegroup
Humpback	0.0512453	1.03616	0.998981695021805	Bacteria	Proteobacteria	Gammaproteobacteria	Pseudomonadales	Moraxellaceae	Acinetobacter
Humpback	0.0400421	1.02814	0.99107141401319	Bacteria	Proteobacteria	Alphaproteobacteria	Sneathiellales	Sneathiellaceae	Sneathiella	unculturedbacterium
Humpback	0.0336815	1.02362	0.826365607900506	Bacteria	Proteobacteria	Alphaproteobacteria	Rickettsiales	S25-593	S25-593	unculturedmarine
Humpback	0.0306006	1.02144	0.999999999999362	Bacteria	Bacteroidota	Bacteroidia	Flavobacteriales	NS9marinegroup	NS9marinegroup
Humpback	0.0146268	1.01019	0.858536154165195	Bacteria	Bacteroidota	Bacteroidia	Flavobacteriales	NS9marinegroup	NS9marinegroup	unculturedFlavobacteriia
Humpback	0.0141211	1.00984	0.99991095233002	Bacteria	Proteobacteria	Gammaproteobacteria	Oceanospirillales	Saccharospirillaceae	Oleispira
Humpback	0.0103108	1.00717	0.739962357971184	Bacteria	Proteobacteria	Gammaproteobacteria	SAR86clade	SAR86clade	SAR86clade	bacteriumWHC4-9
Humpback	-0.00699861	0.995161	0.999999999915827	Bacteria	Marinimicrobia(SAR406clade)	Marinimicrobia(SAR406clade)	Marinimicrobia(SAR406clade)	Marinimicrobia(SAR406clade)	Marinimicrobia(SAR406clade)
Humpback	-0.0129704	0.99105	0.999999999999995	Bacteria	Actinobacteriota	Acidimicrobiia	Actinomarinales	Actinomarinaceae	CandidatusActinomarina
Humpback	-0.0198486	0.986336	0.999999956686765	Bacteria	Proteobacteria	Gammaproteobacteria	Oceanospirillales	Halomonadaceae	Cobetia
Humpback	-0.0355218	0.975679	0.999999996308732	Bacteria	Actinobacteriota	Actinobacteria	Corynebacteriales	Nocardiaceae	Rhodococcus
Humpback	-0.0421368	0.971215	0.999999999995045	Bacteria	Bacteroidota	Bacteroidia	Flavobacteriales	NS9marinegroup	NS9marinegroup
Humpback	-0.0628937	0.957342	0.999999035442159	Bacteria	Proteobacteria	Gammaproteobacteria	Oceanospirillales	Alcanivoracaceae1	Alcanivorax
Humpback	-0.0629228	0.957323	0.844911791399906	Bacteria	Proteobacteria	Gammaproteobacteria	Oceanospirillales	Saccharospirillaceae	Oceaniserpentilla	Oceaniserpentillahaliotis
Humpback	-0.0637198	0.956794	0.999999999992517	Bacteria	Proteobacteria	Alphaproteobacteria	Sphingomonadales	Sphingomonadaceae
Humpback	-0.0641158	0.956531	0.992554279994913	Bacteria	Proteobacteria	Gammaproteobacteria	Enterobacterales	Yersiniaceae	Serratia
Humpback	-0.0643579	0.956371	1	Archaea	Thermoplasmatota	Thermoplasmata	MarineGroupII	MarineGroupII	MarineGroupII
Humpback	-0.066369	0.955039	0.999999993058368	Bacteria	Planctomycetota	Phycisphaerae	Phycisphaerales	Phycisphaeraceae	CL500-3
Humpback	-0.0782389	0.947213	0.831516906972153	Bacteria	Bacteroidota	Bacteroidia	Flavobacteriales	NS9marinegroup	NS9marinegroup	unculturedFlavobacteriia
Humpback	-0.115159	0.923281	0.781110756212392	Bacteria	Proteobacteria	Alphaproteobacteria	SAR11clade	CladeI	CladeIb
Humpback	-0.118288	0.921281	0.980304506964351	Bacteria	Proteobacteria	Gammaproteobacteria	Alteromonadales	Alteromonadaceae	Alteromonas
Humpback	-0.130969	0.913218	0.754653454372966	Bacteria	Proteobacteria	Alphaproteobacteria	Sphingomonadales	Sphingomonadaceae	Sphingobium	Sphingobiumlactosutens
Humpback	-0.147261	0.902963	0.999999999831977	Bacteria	Marinimicrobia(SAR406clade)	Marinimicrobia(SAR406clade)	Marinimicrobia(SAR406clade)	Marinimicrobia(SAR406clade)	Marinimicrobia(SAR406clade)
Humpback	-0.147948	0.902533	0.915915355712302	Bacteria	Proteobacteria	Gammaproteobacteria	Alteromonadales	Alteromonadaceae	Alteromonas
Humpback	-0.154727	0.898302	0.999999999999923	Bacteria	Cyanobacteria	Cyanobacteriia	Chloroplast	Chloroplast	Chloroplast
Humpback	-0.164154	0.892452	0.706773046668343	Bacteria	Bacteroidota	Bacteroidia	Flavobacteriales	NS9marinegroup	NS9marinegroup	hydrothermalvent
Humpback	-0.175335	0.885562	0.984806991659994	Bacteria	Marinimicrobia(SAR406clade)	Marinimicrobia(SAR406clade)	Marinimicrobia(SAR406clade)	Marinimicrobia(SAR406clade)	Marinimicrobia(SAR406clade)	hydrothermalvent
Humpback	-0.177011	0.884534	0.999950468594036	Bacteria	Proteobacteria	Gammaproteobacteria	Pseudomonadales	Pseudomonadaceae	Pseudomonas
Humpback	-0.189254	0.877059	0.771150281062082	Bacteria	Proteobacteria	Gammaproteobacteria	Alteromonadales	Alteromonadaceae	Alteromonas	bacteriumRFB
Humpback	-0.216435	0.86069	0.985581769513373	Bacteria	Bacteroidota	Bacteroidia	Flavobacteriales	NS9marinegroup	NS9marinegroup	unculturedmarine
Humpback	-0.216753	0.8605	0.906390556513688	Bacteria	Bacteroidota	Bacteroidia	Flavobacteriales	NS9marinegroup	NS9marinegroup	unculturedmarine
Humpback	-0.226783	0.854538	0.999999999748207	Bacteria	Cyanobacteria	Cyanobacteriia	Chloroplast	Chloroplast	Chloroplast
Humpback	-0.249422	0.841233	0.921375803273981	Bacteria	Proteobacteria	Gammaproteobacteria	HOC36	HOC36	HOC36	unculturedmarine
Humpback	-0.272898	0.827656	0.999999257991566	Bacteria	Proteobacteria	Gammaproteobacteria	HOC36	HOC36	HOC36
Humpback	-0.277436	0.825056	0.999933750932404	Bacteria	Proteobacteria	Gammaproteobacteria	Pseudomonadales	Moraxellaceae	Acinetobacter

## Sheet: stbl3b-coef18sv4
species	coef.lr	coef.ss	silva.confidence	d	p	c	o	f	g	s
Blue	0.513681	1.42769	0.878351282166082	Eukaryota	Dinoflagellata	Dinophyceae
Blue	0.47057	1.38566	0.935484542474036	Eukaryota	Protalveolata	Syndiniales	Syndiniales	SyndinialesGroupI	SyndinialesGroupI	unculturedeukaryote
Blue	0.393234	1.31333	0.999992538566501	Eukaryota	Cnidaria	Hydrozoa
Blue	0.369563	1.29196	0.959359300596262	Eukaryota	Protalveolata	Syndiniales	Syndiniales	SyndinialesGroupII	SyndinialesGroupII	unculturedeukaryote
Blue	0.295484	1.2273	0.826617440717879	Eukaryota	Protalveolata	Syndiniales	Syndiniales	SyndinialesGroupII	SyndinialesGroupII	unculturedSyndiniales
Blue	0.274524	1.20959	0.999979521327613	Eukaryota	Protalveolata	Syndiniales	Syndiniales	SyndinialesGroupII	SyndinialesGroupII	unculturedAmoebophrya
Blue	0.272484	1.20789	0.999999998769243	Eukaryota	Retaria	RADB	RADB	RADB	RADB
Blue	0.269503	1.20539	0.999521454251905	Eukaryota	Arthropoda	Maxillopoda	Cyclopoida	Cyclopoida	Cyclopoida	unculturedeukaryote
Blue	0.235434	1.17726	0.87564321177793	Eukaryota	Protalveolata	Syndiniales	Syndiniales	SyndinialesGroupII	SyndinialesGroupII	unculturedeukaryote
Blue	0.228936	1.17197	0.894506289767565	Eukaryota	Arthropoda	Maxillopoda	Calanoida	Calanoida	Calanoida	unculturedeukaryote
Blue	0.222427	1.16669	0.716825691107641	Eukaryota	Dinoflagellata	Dinophyceae	Gymnodiniphycidae
Blue	0.165154	1.12129	0.999596547864943	Eukaryota	Chlorophyta	Mamiellophyceae	Mamiellales	Mamiellales
Blue	0.138166	1.10051	0.703750713723754	Eukaryota	Dinoflagellata	Dinophyceae	Gymnodiniphycidae
Blue	0.133368	1.09685	0.999809692807617	Eukaryota	Protalveolata	Syndiniales	Syndiniales	SyndinialesGroupI	SyndinialesGroupI	unculturedeukaryote
Blue	0.125388	1.0908	0.999999994015127	Eukaryota	Centrohelida	Centrohelida	Centrohelida	Centrohelida	Centrohelida	unculturedeukaryote
Blue	0.0925713	1.06627	0.926221002324268	Eukaryota	Dinoflagellata
Blue	0.0740332	1.05266	0.99993455986516	Eukaryota	Discoba	Discoba	Jakobida	Jakobida	uncultured	unculturedeukaryote
Blue	0.0563875	1.03986	0.999999999999984	Eukaryota	Chlorophyta	CladeVII	SubcladeA	SubcladeA	SubcladeA
Blue	-0.00665675	0.995397	0.999990237502392	Eukaryota	Dinoflagellata	Dinophyceae	Gymnodiniphycidae	IncertaeSedis	Cochlodinium	Margalefidiniumfulvescens
Blue	-0.0230087	0.984178	0.94437570119164	Eukaryota	Dinoflagellata	Dinophyceae	Gonyaulacales	Gonyaulacales	Neoceratium	unculturedeukaryote
Blue	-0.0336662	0.976935	0.99996413288034	Eukaryota	Prymnesiophyceae	Prymnesiophyceae	Prymnesiales	Prymnesiales
Blue	-0.0636977	0.956809	0.86574784504749	Eukaryota	Dinoflagellata	Dinoflagellata	Dinoflagellata	Dinoflagellata	Dinoflagellata	unculturedeukaryote
Blue	-0.0671372	0.95453	0.751050219592008	Eukaryota	Prymnesiophyceae	Prymnesiophyceae	Prymnesiales	Prymnesiales	OLI16029
Blue	-0.10657	0.928793	0.980644393765976	Eukaryota	Protalveolata	Syndiniales	Syndiniales	SyndinialesGroupII	SyndinialesGroupII	unculturedmarine
Blue	-0.139701	0.907707	0.964611981209396	Eukaryota	Arthropoda	Maxillopoda	Calanoida	Calanoida	Calanoida	unculturedeukaryote
Blue	-0.185533	0.879324	0.999333556823479	Eukaryota	Protalveolata	Syndiniales	Syndiniales	SyndinialesGroupI	SyndinialesGroupI	unculturedeukaryote
Blue	-0.190029	0.876588	0.844398286027958	Eukaryota	Ochrophyta	Pelagophyceae	Pelagomonadales	Pelagomonadales	Aureococcus	Aureococcusanophagefferens
Blue	-0.190726	0.876164	0.96480494693181	Eukaryota	Arthropoda	Maxillopoda	Calanoida	Calanoida	Calanoida	unculturedeukaryote
Blue	-0.203953	0.868168	0.997969577752487	Eukaryota	Protalveolata	Syndiniales	Syndiniales	SyndinialesGroupI	SyndinialesGroupI	unculturedeukaryote
Blue	-0.220327	0.858371	0.738297283175666	Eukaryota	Dinoflagellata	Dinophyceae	Gymnodiniphycidae
Blue	-0.248255	0.841914	0.866163190274316	Eukaryota	Protalveolata	Syndiniales	Syndiniales	SyndinialesGroupI	SyndinialesGroupI	Karlodiniumveneficum
Blue	-0.256031	0.837388	0.988401622676002	Eukaryota	Arthropoda	Maxillopoda	Calanoida	Calanoida	Calanoida
Blue	-0.257157	0.836735	0.989171020530257	Eukaryota	Protalveolata	Syndiniales	Syndiniales	Syndiniales	Amoebophrya	unculturedeukaryote
Blue	-0.26862	0.830113	0.987853768949179	Eukaryota	Dinoflagellata	Dinophyceae
Blue	-0.376799	0.770145	0.999925122457344	Eukaryota	Arthropoda	Maxillopoda	Calanoida	Calanoida	Calanoida	unculturedeukaryote
Blue	-0.381668	0.767549	0.991850635067043	Eukaryota	Arthropoda	Maxillopoda	Cyclopoida	Cyclopoida	Cyclopoida	unculturedeukaryote
Fin	0.298062	1.22949	0.999999959576297	Eukaryota	Protalveolata	Syndiniales	Syndiniales
Fin	0.278808	1.21319	0.959359300596262	Eukaryota	Protalveolata	Syndiniales	Syndiniales	SyndinialesGroupII	SyndinialesGroupII	unculturedeukaryote
Fin	0.266954	1.20326	0.999960661079414	Eukaryota	Protalveolata	Syndiniales	Syndiniales	SyndinialesGroupI	SyndinialesGroupI	unculturedeukaryote
Fin	0.264321	1.20107	0.999995252448614	Eukaryota	Discoba	Discoba	Jakobida	Jakobida	uncultured	unculturedeukaryote
Fin	0.239675	1.18073	0.999992538566501	Eukaryota	Cnidaria	Hydrozoa
Fin	0.233779	1.17591	0.878351282166082	Eukaryota	Dinoflagellata	Dinophyceae
Fin	0.17866	1.13183	0.969795513664245	Eukaryota	Protalveolata	Syndiniales	Syndiniales	SyndinialesGroupV	SyndinialesGroupV	unculturedSyndiniales
Fin	0.178482	1.13169	0.999487834532081	Eukaryota	Protalveolata	Syndiniales	Syndiniales	SyndinialesGroupII	SyndinialesGroupII
Fin	0.175753	1.12955	0.706219416885234	Eukaryota	Protalveolata	Syndiniales	Syndiniales	SyndinialesGroupII	SyndinialesGroupII	unculturedSyndiniales
Fin	0.167904	1.12343	0.999587375399479	Eukaryota	Protalveolata	Syndiniales	Syndiniales	SyndinialesGroupI	SyndinialesGroupI	unculturedeukaryote
Fin	0.162817	1.11947	0.999720387700307	Eukaryota	Cnidaria	Hydrozoa	Narcomedusae	Narcomedusae	Narcomedusae	unculturedeukaryote
Fin	0.161888	1.11875	0.926462925200228	Eukaryota	Protalveolata	Syndiniales	Syndiniales	SyndinialesGroupII	SyndinialesGroupII	unculturedeukaryote
Fin	0.156587	1.11465	0.957499485348783	Eukaryota	Protalveolata	Syndiniales	Syndiniales	Syndiniales	uncultured	unculturedmarine
Fin	0.149859	1.10946	0.784265588473382	Eukaryota	Protalveolata	Syndiniales	Syndiniales	SyndinialesGroupII	SyndinialesGroupII	unculturedeukaryote
Fin	0.133859	1.09722	0.916856426445383	Eukaryota	Dinoflagellata
Fin	0.121678	1.088	0.759664166882757	Eukaryota	Dinoflagellata	Dinophyceae	Gymnodiniphycidae
Fin	0.090676	1.06487	0.891739285821943	Eukaryota	Protalveolata	Syndiniales	Syndiniales	SyndinialesGroupV	SyndinialesGroupV	unculturedSyndiniales
Fin	0.0773465	1.05508	0.878045036119077	Eukaryota	Dinoflagellata	Dinophyceae	Gonyaulacales	Gonyaulacales	Neoceratium	unculturedeukaryote
Fin	0.0648579	1.04598	0.997969577752487	Eukaryota	Protalveolata	Syndiniales	Syndiniales	SyndinialesGroupI	SyndinialesGroupI	unculturedeukaryote
Fin	0.0587205	1.04154	0.751050219592008	Eukaryota	Prymnesiophyceae	Prymnesiophyceae	Prymnesiales	Prymnesiales	OLI16029
Fin	0.0586212	1.04147	0.87564321177793	Eukaryota	Protalveolata	Syndiniales	Syndiniales	SyndinialesGroupII	SyndinialesGroupII	unculturedeukaryote
Fin	0.0485086	1.0342	0.716825691107641	Eukaryota	Dinoflagellata	Dinophyceae	Gymnodiniphycidae
Fin	0.0484096	1.03412	0.999990237502392	Eukaryota	Dinoflagellata	Dinophyceae	Gymnodiniphycidae	IncertaeSedis	Cochlodinium	Margalefidiniumfulvescens
Fin	0.0373684	1.02624	0.999705286288452	Eukaryota	Protalveolata	Syndiniales	Syndiniales	SyndinialesGroupI	SyndinialesGroupI	unculturedeukaryote
Fin	0.0357073	1.02506	0.999427259134368	Eukaryota	Protalveolata	Syndiniales	Syndiniales	SyndinialesGroupII	SyndinialesGroupII	unculturedalveolate
Fin	0.0343452	1.02409	0.999521454251905	Eukaryota	Arthropoda	Maxillopoda	Cyclopoida	Cyclopoida	Cyclopoida	unculturedeukaryote
Fin	0.034101	1.02392	0.769829016256458	Eukaryota	Protalveolata	Syndiniales	Syndiniales	SyndinialesGroupI	SyndinialesGroupI	Karlodiniumveneficum
Fin	0.0318417	1.02232	0.994339611430711	Eukaryota	IncertaeSedis	IncertaeSedis	IncertaeSedis	IncertaeSedis	Telonema	unculturedSyndiniales
Fin	0.027045	1.01892	0.983217060626425	Eukaryota	Protalveolata	Syndiniales	Syndiniales	SyndinialesGroupII	SyndinialesGroupII	unculturedSyndiniales
Fin	0.00296552	1.00206	0.99996413288034	Eukaryota	Prymnesiophyceae	Prymnesiophyceae	Prymnesiales	Prymnesiales
Fin	0.000933436	1.00065	0.84842839320321	Eukaryota	Protalveolata	Syndiniales	Syndiniales	SyndinialesGroupI	SyndinialesGroupI	unculturedmarine
Fin	-0.0112807	0.992211	0.980644393765976	Eukaryota	Protalveolata	Syndiniales	Syndiniales	SyndinialesGroupII	SyndinialesGroupII	unculturedmarine
Fin	-0.0201301	0.986144	0.991850635067043	Eukaryota	Arthropoda	Maxillopoda	Cyclopoida	Cyclopoida	Cyclopoida	unculturedeukaryote
Fin	-0.0241969	0.983368	0.866163190274316	Eukaryota	Protalveolata	Syndiniales	Syndiniales	SyndinialesGroupI	SyndinialesGroupI	Karlodiniumveneficum
Fin	-0.0254122	0.98254	0.794341319711317	Eukaryota	Arthropoda
Fin	-0.0303541	0.97918	0.999999999999984	Eukaryota	Chlorophyta	CladeVII	SubcladeA	SubcladeA	SubcladeA
Fin	-0.0358587	0.975451	0.996979943110068	Eukaryota	Protalveolata	Syndiniales	Syndiniales	SyndinialesGroupI	SyndinialesGroupI	unculturedeukaryote
Fin	-0.0608568	0.958695	0.94228727674197	Eukaryota	Dinoflagellata	Dinophyceae
Fin	-0.0728079	0.950786	0.999264027701212	Eukaryota	Arthropoda	Maxillopoda	Calanoida	Calanoida	Calanoida
Fin	-0.0842032	0.943305	0.716349070604504	Eukaryota	Dinoflagellata	Dinophyceae	Gymnodiniphycidae	Kareniaceae	Karlodinium	unculturedeukaryote
Fin	-0.0851072	0.942714	0.999649157302552	Eukaryota	Protalveolata	Syndiniales	Syndiniales	SyndinialesGroupI	SyndinialesGroupI	unculturedSyndiniales
Fin	-0.102983	0.931105	0.909124354685606	Eukaryota	Dinoflagellata	Dinophyceae
Fin	-0.107533	0.928174	0.999659521079194	Eukaryota	Protalveolata	Syndiniales	Syndiniales	SyndinialesGroupI	SyndinialesGroupI	unculturedeukaryote
Fin	-0.111112	0.925874	0.999069479019221	Eukaryota	Protalveolata	Syndiniales	Syndiniales	SyndinialesGroupI	SyndinialesGroupI	unculturedeukaryote
Fin	-0.112607	0.924915	0.987853768949179	Eukaryota	Dinoflagellata	Dinophyceae
Fin	-0.113263	0.924495	0.964611981209396	Eukaryota	Arthropoda	Maxillopoda	Calanoida	Calanoida	Calanoida	unculturedeukaryote
Fin	-0.132225	0.912423	0.766130043310339	Eukaryota	Ciliophora	Intramacronucleata	Spirotrichea	Oligotrichia	Oligotrichia	unculturedeukaryote
Fin	-0.1412	0.906765	0.800756507357988	Eukaryota	Protalveolata	Syndiniales	Syndiniales	SyndinialesGroupIII	SyndinialesGroupIII	unculturedmarine
Fin	-0.175909	0.88521	0.703750713723754	Eukaryota	Dinoflagellata	Dinophyceae	Gymnodiniphycidae
Fin	-0.183248	0.880718	0.989171020530257	Eukaryota	Protalveolata	Syndiniales	Syndiniales	Syndiniales	Amoebophrya	unculturedeukaryote
Fin	-0.183999	0.880259	0.999563523328572	Eukaryota	Protalveolata	Syndiniales	Syndiniales	SyndinialesGroupII	SyndinialesGroupII
Fin	-0.188727	0.87738	0.998157301506892	Eukaryota	Arthropoda	Maxillopoda	Poecilostomatoida	Poecilostomatoida	Poecilostomatoida	unculturedeukaryote
Fin	-0.204932	0.86758	0.999596547864943	Eukaryota	Chlorophyta	Mamiellophyceae	Mamiellales	Mamiellales
Fin	-0.210102	0.864476	0.703500726101436	Eukaryota	Dinoflagellata	Dinophyceae	Gymnodiniphycidae
Fin	-0.236042	0.849071	0.999994120238233	Eukaryota	Arthropoda	Maxillopoda	Cyclopoida	Cyclopoida	Cyclopoida	unculturedeukaryote
Fin	-0.25148	0.840034	0.999999966310127	Eukaryota	MAST-3	MAST-3I	MAST-3I	MAST-3I	MAST-3I
Fin	-0.270827	0.828844	0.729103329151304	Eukaryota	Dinoflagellata	Dinophyceae	uncultured	uncultured	uncultured	unculturedeukaryote
Fin	-0.383261	0.766703	0.724586055521149	Eukaryota	Dinoflagellata	Dinophyceae	Gymnodiniphycidae	Gymnodiniphycidae	Gyrodinium	unculturedeukaryote
Humpback	0.498956	1.41319	0.831992093794542	Eukaryota	Protalveolata	Syndiniales	Syndiniales	SyndinialesGroupI	SyndinialesGroupI	unculturedmarine
Humpback	0.393107	1.31322	0.999264027701212	Eukaryota	Arthropoda	Maxillopoda	Calanoida	Calanoida	Calanoida
Humpback	0.326961	1.25437	0.999990237502392	Eukaryota	Dinoflagellata	Dinophyceae	Gymnodiniphycidae	IncertaeSedis	Cochlodinium	Margalefidiniumfulvescens
Humpback	0.308332	1.23828	0.925324591158699	Eukaryota	Protalveolata	Syndiniales	Syndiniales	SyndinialesGroupII	SyndinialesGroupII	unculturedSyndiniales
Humpback	0.293621	1.22571	0.999333556823479	Eukaryota	Protalveolata	Syndiniales	Syndiniales	SyndinialesGroupI	SyndinialesGroupI	unculturedeukaryote
Humpback	0.245615	1.1856	0.750270872706798	Eukaryota	Protalveolata	Syndiniales	Syndiniales	SyndinialesGroupII	SyndinialesGroupII	unculturedeukaryote
Humpback	0.233627	1.17579	0.878045036119077	Eukaryota	Dinoflagellata	Dinophyceae	Gonyaulacales	Gonyaulacales	Neoceratium	unculturedeukaryote
Humpback	0.18925	1.14017	0.999830085153818	Eukaryota	Protalveolata	Syndiniales	Syndiniales	SyndinialesGroupI	SyndinialesGroupI	uncultureddinoflagellate
Humpback	0.137395	1.09992	0.794341319711317	Eukaryota	Arthropoda
Humpback	0.128044	1.09281	0.964611981209396	Eukaryota	Arthropoda	Maxillopoda	Calanoida	Calanoida	Calanoida	unculturedeukaryote
Humpback	0.126974	1.092	0.99996413288034	Eukaryota	Prymnesiophyceae	Prymnesiophyceae	Prymnesiales	Prymnesiales
Humpback	0.115828	1.0836	0.84842839320321	Eukaryota	Protalveolata	Syndiniales	Syndiniales	SyndinialesGroupI	SyndinialesGroupI	unculturedmarine
Humpback	0.0803388	1.05727	0.987853768949179	Eukaryota	Dinoflagellata	Dinophyceae
Humpback	-0.157219	0.896752	0.751050219592008	Eukaryota	Prymnesiophyceae	Prymnesiophyceae	Prymnesiales	Prymnesiales	OLI16029
Humpback	-0.16057	0.894672	0.802058762322645	Eukaryota	Protalveolata	Syndiniales	Syndiniales	SyndinialesGroupI	SyndinialesGroupI	unculturedeukaryote
Humpback	-0.178678	0.883512	0.980644393765976	Eukaryota	Protalveolata	Syndiniales	Syndiniales	SyndinialesGroupII	SyndinialesGroupII	unculturedmarine
Humpback	-0.179565	0.882969	0.870171404070518	Eukaryota	Protalveolata	Syndiniales	Syndiniales	SyndinialesGroupI	SyndinialesGroupI	unculturedeukaryote
Humpback	-0.196025	0.872953	0.999649157302552	Eukaryota	Protalveolata	Syndiniales	Syndiniales	SyndinialesGroupI	SyndinialesGroupI	unculturedSyndiniales
Humpback	-0.215477	0.861261	0.769829016256458	Eukaryota	Protalveolata	Syndiniales	Syndiniales	SyndinialesGroupI	SyndinialesGroupI	Karlodiniumveneficum
Humpback	-0.263589	0.833013	0.803182802076948	Eukaryota	Protalveolata	Syndiniales	Syndiniales	SyndinialesGroupII	SyndinialesGroupII	unculturedmarine
Humpback	-0.316568	0.802978	0.999596547864943	Eukaryota	Chlorophyta	Mamiellophyceae	Mamiellales	Mamiellales
Humpback	-0.384794	0.765888	0.999304663168252	Eukaryota	Ochrophyta	Pelagophyceae	Pelagomonadales	Pelagomonadales	Aureococcus	Aureococcusanophagefferens
Humpback	-0.411913	0.751626	0.985398151819125	Eukaryota	Protalveolata	Syndiniales	Syndiniales	SyndinialesGroupII	SyndinialesGroupII	marinemetagenome

## Sheet: stbl3c-coef18sv9
species	coef.lr	coef.ss	silva.confidence	d	p	c	o	f	g	s
Blue	0.795496	1.73567	0.999984973565255	Eukaryota	Cnidaria	Hydrozoa	Trachylinae	Trachylinae	Trachylinae	Liriopetetraphylla
Blue	0.744424	1.67531	0.993067387750914	Eukaryota	Arthropoda	Maxillopoda	Cyclopoida	Cyclopoida	Cyclopoida	unculturedeukaryote
Blue	0.473683	1.38865	0.99874330175005	Eukaryota	Protalveolata	Syndiniales	Syndiniales	SyndinialesGroupI	SyndinialesGroupI
Blue	0.316626	1.24541	0.932427182600614	Eukaryota	Protalveolata	Syndiniales	Syndiniales	SyndinialesGroupII	SyndinialesGroupII	unculturedeukaryote
Blue	0.262885	1.19988	0.999999999895597	Eukaryota
Blue	0.20373	1.15167	0.999999989526373	Eukaryota	Tunicata	Appendicularia	Copelata	Oikopleuridae	Oikopleuridae	unculturedeukaryote
Blue	0.118619	1.0857	0.912214052507476	Eukaryota	Tunicata	Appendicularia	Copelata	Oikopleuridae	Oikopleuridae	unculturedeukaryote
Blue	0.100185	1.07191	0.999814762922363	Eukaryota	Arthropoda	Maxillopoda	Calanoida	Calanoida	Calanoida	unculturedeukaryote
Blue	0.00802665	1.00558	0.847916630679355	Eukaryota	Protalveolata	Syndiniales	Syndiniales	SyndinialesGroupI	SyndinialesGroupI	unculturedeukaryote
Blue	-0.024753	0.982989	0.891033466053042	Eukaryota	Amoebozoa	Discosea	Vannellida	Vannellida	Platyamoeba	Vannellasp.
Blue	-0.0321656	0.977951	0.964250203143479	Eukaryota	Basidiomycota	Microbotryomycetes	Sporidiobolales	Sporidiobolaceae	Rhodotorula
Blue	-0.0485903	0.966881	0.895632378614571	Eukaryota	Protalveolata	Syndiniales	Syndiniales	SyndinialesGroupI	SyndinialesGroupI	Karlodiniumveneficum
Blue	-0.0673834	0.954367	0.99956823163007	Eukaryota	Arthropoda	Maxillopoda	Calanoida	Calanoida	Calanoida	unculturedeukaryote
Blue	-0.0755482	0.948981	0.713642490368041	Eukaryota	Protalveolata	Syndiniales	Syndiniales	SyndinialesGroupI	SyndinialesGroupI	unculturedeukaryote
Blue	-0.0767379	0.948199	0.973800992275907	Eukaryota	Diatomea	Mediophyceae	Mediophyceae	Mediophyceae	Thalassiosira	unculturedstramenopile
Blue	-0.119552	0.920473	0.849254035772294	Eukaryota	Arthropoda	Maxillopoda	Cyclopoida	Cyclopoida	Cyclopoida	unculturedeukaryote
Blue	-0.148437	0.902227	0.994722068431	Eukaryota	Dinoflagellata	Dinophyceae	Gonyaulacales	Gonyaulacales	Neoceratium	Tripostenuis
Blue	-0.35682	0.780884	0.923093921324546	Eukaryota	Protalveolata	Syndiniales	Syndiniales	SyndinialesGroupII	SyndinialesGroupII	unculturedeukaryote
Blue	-0.420269	0.747285	0.922654651288332	Eukaryota	Protalveolata	Syndiniales	Syndiniales	SyndinialesGroupI	SyndinialesGroupI	Karlodiniumveneficum
Blue	-0.432123	0.74117	0.98715994484214	Eukaryota	Diatomea	Mediophyceae	Mediophyceae	Mediophyceae	Arcocellulus	unculturedeukaryote
Blue	-0.613404	0.653652	0.824781948614097	Eukaryota	Diatomea	Mediophyceae	Mediophyceae	Mediophyceae	Thalassiosira	unculturedstramenopile
Blue	-0.639838	0.641785	0.999975980149387	Eukaryota	Arthropoda	Maxillopoda	Calanoida	Calanoida	Calanoida	unculturedeukaryote
Blue	-0.690172	0.61978	0.999891220470422	Eukaryota	Ochrophyta	Chrysophyceae	Ochromonadales	Ochromonadales	Paraphysomonas	Paraphysomonasimperforata
Fin	0.240444	1.18136	0.973535390795656	Eukaryota	Protalveolata	Syndiniales	Syndiniales	SyndinialesGroupII	SyndinialesGroupII	unculturedeukaryote
Fin	0.225075	1.16884	0.967115111090757	Eukaryota	Protalveolata	Syndiniales	Syndiniales	SyndinialesGroupII	SyndinialesGroupII	unculturedeukaryote
Fin	0.2086	1.15557	0.999999999989433	Eukaryota
Fin	0.199309	1.14815	0.999984973565255	Eukaryota	Cnidaria	Hydrozoa	Trachylinae	Trachylinae	Trachylinae	Liriopetetraphylla
Fin	0.181259	1.13387	0.999999297409176	Eukaryota
Fin	0.177427	1.13086	0.778448338742182	Eukaryota	Protalveolata	Syndiniales	Syndiniales	SyndinialesGroupII	SyndinialesGroupII	unculturedeukaryote
Fin	0.168483	1.12388	0.997795058459921	Eukaryota	Protalveolata	Syndiniales	Syndiniales	SyndinialesGroupII	SyndinialesGroupII	unculturedalveolate
Fin	0.157514	1.11536	0.999999999379194	Eukaryota
Fin	0.152853	1.11177	0.999999676839583	Eukaryota
Fin	0.13665	1.09935	0.999975980149387	Eukaryota	Arthropoda	Maxillopoda	Calanoida	Calanoida	Calanoida	unculturedeukaryote
Fin	0.131264	1.09525	0.999566297530141	Eukaryota	Arthropoda	Maxillopoda	Calanoida	Calanoida	Calanoida	unculturedeukaryote
Fin	0.128348	1.09304	0.993513718598675	Eukaryota	Cnidaria	Hydrozoa	Trachymedusae	Trachymedusae	Trachymedusae	Pantachogonhaeckeli
Fin	0.124941	1.09046	0.99985499516976	Eukaryota
Fin	0.116342	1.08398	0.999999931953627	Eukaryota	MAST-3	MAST-3K	MAST-3K	MAST-3K	MAST-3K	unculturedstramenopile
Fin	0.113306	1.0817	0.999999983195532	Eukaryota
Fin	0.106707	1.07677	0.993067387750914	Eukaryota	Arthropoda	Maxillopoda	Cyclopoida	Cyclopoida	Cyclopoida	unculturedeukaryote
Fin	0.0929319	1.06654	0.713642490368041	Eukaryota	Protalveolata	Syndiniales	Syndiniales	SyndinialesGroupI	SyndinialesGroupI	unculturedeukaryote
Fin	0.0680344	1.04829	0.964250203143479	Eukaryota	Basidiomycota	Microbotryomycetes	Sporidiobolales	Sporidiobolaceae	Rhodotorula
Fin	0.0670591	1.04758	0.999454139675593	Eukaryota	Retaria	RADB	RADB	RADB	RADB	unculturedPolycystinea
Fin	0.0545821	1.03856	0.960243865901111	Eukaryota	Arthropoda	Maxillopoda	Calanoida	Calanoida	Calanoida	unculturedeukaryote
Fin	0.0493252	1.03478	0.844445807064899	Eukaryota	Protalveolata	Syndiniales	Syndiniales	SyndinialesGroupII	SyndinialesGroupII	unculturedeukaryote
Fin	0.0379157	1.02663	0.99874330175005	Eukaryota	Protalveolata	Syndiniales	Syndiniales	SyndinialesGroupI	SyndinialesGroupI
Fin	0.0271311	1.01898	0.748703345615167	Eukaryota	Diatomea	Mediophyceae	Mediophyceae	Mediophyceae	Mediophyceae
Fin	0.026031	1.01821	0.956012648410613	Eukaryota	Arthropoda	Maxillopoda	Copepoda	Copepoda	Copepoda	unculturedeukaryote
Fin	0.0208973	1.01459	0.891033466053042	Eukaryota	Amoebozoa	Discosea	Vannellida	Vannellida	Platyamoeba	Vannellasp.
Fin	0.0206934	1.01445	0.999986112356381	Eukaryota	Basidiomycota	Tremellomycetes	Tremellales	Rhynchogastremataceae	Rhynchogastremataceae	unculturedfungus
Fin	0.0160966	1.01122	0.932427182600614	Eukaryota	Protalveolata	Syndiniales	Syndiniales	SyndinialesGroupII	SyndinialesGroupII	unculturedeukaryote
Fin	0.0136624	1.00952	0.998174473361486	Eukaryota	Prymnesiophyceae	Prymnesiophyceae	Isochrysidales	Isochrysidales	Emiliania	Emilianiahuxleyi
Fin	0.00926977	1.00645	0.94086590557134	Eukaryota	uncultured	uncultured	uncultured	uncultured	uncultured	unculturedeukaryote
Fin	0.00762107	1.0053	0.912214052507476	Eukaryota	Tunicata	Appendicularia	Copelata	Oikopleuridae	Oikopleuridae	unculturedeukaryote
Fin	0.0051492	1.00358	0.930897718732672	Eukaryota	Chlorophyta	CladeVII	SubcladeB	SubcladeB	SubcladeB	unculturedeukaryote
Fin	0.00118554	1.00082	0.707222934723418	Eukaryota	Ochrophyta	Pelagophyceae	Pelagomonadales	Pelagomonadales	Aureococcus	Aureococcusanophagefferens
Fin	-0.0135269	0.990668	1	Eukaryota
Fin	-0.0241933	0.98337	0.989198805449988	Eukaryota	Protalveolata	Syndiniales	Syndiniales	SyndinialesGroupI	SyndinialesGroupI	unculturedmarine
Fin	-0.0284986	0.98044	0.985858871735489	Eukaryota	Dinoflagellata	Dinophyceae	Gymnodiniphycidae
Fin	-0.0297778	0.979571	0.894118510093391	Eukaryota	Dinoflagellata	Dinophyceae	Prorocentrales	Prorocentrales	Prorocentrum	unculturedeukaryote
Fin	-0.0331291	0.977298	0.923685519674117	Eukaryota	Arthropoda	Maxillopoda
Fin	-0.0482865	0.967084	0.999823496122879	Eukaryota	Arthropoda	Maxillopoda	Calanoida	Calanoida	Calanoida	unculturedeukaryote
Fin	-0.0512757	0.965083	0.948664758844168	Archaea	Thermoplasmatota	Thermoplasmata	MarineGroupII	MarineGroupII	MarineGroupII	Marinegroup
Fin	-0.0939451	0.936957	0.999814762922363	Eukaryota	Arthropoda	Maxillopoda	Calanoida	Calanoida	Calanoida	unculturedeukaryote
Fin	-0.0958138	0.935744	0.999999999999993	Eukaryota
Fin	-0.100679	0.932594	0.910691030723233	Archaea	Thermoplasmatota	Thermoplasmata	MarineGroupII	MarineGroupII	MarineGroupII	unculturedarchaeon
Fin	-0.102848	0.931193	0.997665235681474	Eukaryota	Dinoflagellata	IncertaeSedis	IncertaeSedis	IncertaeSedis	IncertaeSedis	marinemetagenome
Fin	-0.103007	0.931091	0.999999999544016	Archaea	Thermoplasmatota	Thermoplasmata	Thermoplasmata	Thermoplasmata	MarineGroupIII
Fin	-0.114868	0.923467	0.873738258215812	Eukaryota	Arthropoda	Maxillopoda
Fin	-0.114929	0.923428	0.999942962741938	Eukaryota
Fin	-0.121206	0.919419	0.999912509961287	Eukaryota	Arthropoda	Maxillopoda	Calanoida	Calanoida	Calanoida	unculturedeukaryote
Fin	-0.122532	0.918574	0.999999412851947	Eukaryota
Fin	-0.125954	0.916398	0.733140747629261	Bacteria	Proteobacteria	Gammaproteobacteria	Pseudomonadales	Pseudomonadaceae	Pseudomonas
Fin	-0.126346	0.916149	0.922654651288332	Eukaryota	Protalveolata	Syndiniales	Syndiniales	SyndinialesGroupI	SyndinialesGroupI	Karlodiniumveneficum
Fin	-0.129421	0.914199	0.916281951459744	Eukaryota	Ochrophyta
Fin	-0.139686	0.907716	0.963470889573056	Bacteria	Proteobacteria	Gammaproteobacteria	Pseudomonadales	Moraxellaceae	Acinetobacter
Fin	-0.144678	0.904581	0.999999999997018	Eukaryota
Fin	-0.158957	0.895672	0.999999646266608	Eukaryota	Protalveolata	IncertaeSedis	Ellobiopsidae	Ellobiopsidae	Ellobiopsis	unculturedeukaryote
Fin	-0.171892	0.887678	0.987993852789771	Eukaryota	Diatomea
Fin	-0.192524	0.875073	0.999999989526373	Eukaryota	Tunicata	Appendicularia	Copelata	Oikopleuridae	Oikopleuridae	unculturedeukaryote
Fin	-0.192818	0.874895	0.95610082943978	Eukaryota
Fin	-0.217182	0.860244	0.99956823163007	Eukaryota	Arthropoda	Maxillopoda	Calanoida	Calanoida	Calanoida	unculturedeukaryote
Fin	-0.227148	0.854322	0.99999999999999	Eukaryota
Fin	-0.290777	0.817462	0.999944652517155	Eukaryota	Arthropoda	Maxillopoda	Cyclopoida	Cyclopoida	Cyclopoida	unculturedeukaryote
Humpback	0.492724	1.4071	0.99858479584125	Bacteria	SAR324clade(MarinegroupB)	SAR324clade(MarinegroupB)	SAR324clade(MarinegroupB)	SAR324clade(MarinegroupB)	SAR324clade(MarinegroupB)	unculturedbacterium
Humpback	0.361235	1.28452	0.999999999544016	Archaea	Thermoplasmatota	Thermoplasmata	Thermoplasmata	Thermoplasmata	MarineGroupIII
Humpback	0.280227	1.21439	0.999999577161138	Eukaryota	Dinoflagellata	Dinophyceae	Gymnodiniphycidae	IncertaeSedis	Cochlodinium	unculturedeukaryote
Humpback	0.252735	1.19146	0.891033466053042	Eukaryota	Amoebozoa	Discosea	Vannellida	Vannellida	Platyamoeba	Vannellasp.
Humpback	0.20443	1.15223	0.999941176412836	Eukaryota	Arthropoda	Maxillopoda	Calanoida	Calanoida	Calanoida	unculturedeukaryote
Humpback	0.204073	1.15195	0.922654651288332	Eukaryota	Protalveolata	Syndiniales	Syndiniales	SyndinialesGroupI	SyndinialesGroupI	Karlodiniumveneficum
Humpback	0.18286	1.13513	0.994722068431	Eukaryota	Dinoflagellata	Dinophyceae	Gonyaulacales	Gonyaulacales	Neoceratium	Tripostenuis
Humpback	0.162121	1.11893	0.827165738053243	Eukaryota	Dinoflagellata	Dinophyceae
Humpback	0.147551	1.10769	0.999975980149387	Eukaryota	Arthropoda	Maxillopoda	Calanoida	Calanoida	Calanoida	unculturedeukaryote
Humpback	0.145897	1.10642	0.999814762922363	Eukaryota	Arthropoda	Maxillopoda	Calanoida	Calanoida	Calanoida	unculturedeukaryote
Humpback	0.124548	1.09017	0.99999985133513	Eukaryota	Protalveolata	Syndiniales	Syndiniales	SyndinialesGroupI	SyndinialesGroupI	unculturedDuboscquella
Humpback	0.02621	1.01833	0.999999989526373	Eukaryota	Tunicata	Appendicularia	Copelata	Oikopleuridae	Oikopleuridae	unculturedeukaryote
Humpback	-0.0433907	0.970372	0.932427182600614	Eukaryota	Protalveolata	Syndiniales	Syndiniales	SyndinialesGroupII	SyndinialesGroupII	unculturedeukaryote
Humpback	-0.0622658	0.957759	0.99874330175005	Eukaryota	Protalveolata	Syndiniales	Syndiniales	SyndinialesGroupI	SyndinialesGroupI
Humpback	-0.102575	0.931369	0.99956823163007	Eukaryota	Arthropoda	Maxillopoda	Calanoida	Calanoida	Calanoida	unculturedeukaryote
Humpback	-0.115023	0.923368	0.713642490368041	Eukaryota	Protalveolata	Syndiniales	Syndiniales	SyndinialesGroupI	SyndinialesGroupI	unculturedeukaryote
Humpback	-0.147997	0.902502	0.993067387750914	Eukaryota	Arthropoda	Maxillopoda	Cyclopoida	Cyclopoida	Cyclopoida	unculturedeukaryote
Humpback	-0.171626	0.887842	0.912214052507476	Eukaryota	Tunicata	Appendicularia	Copelata	Oikopleuridae	Oikopleuridae	unculturedeukaryote
Humpback	-0.186072	0.878996	0.99985499516976	Eukaryota
Humpback	-0.235421	0.849437	0.873738258215812	Eukaryota	Arthropoda	Maxillopoda
Humpback	-0.268031	0.830452	0.937796828507678	Eukaryota	Chlorophyta	Mamiellophyceae	Mamiellales	Mamiellales	Micromonas	unculturedeukaryote
Humpback	-0.272562	0.827848	0.844445807064899	Eukaryota	Protalveolata	Syndiniales	Syndiniales	SyndinialesGroupII	SyndinialesGroupII	unculturedeukaryote
Humpback	-0.30002	0.812241	0.964250203143479	Eukaryota	Basidiomycota	Microbotryomycetes	Sporidiobolales	Sporidiobolaceae	Rhodotorula
Humpback	-0.309169	0.807106	0.967115111090757	Eukaryota	Protalveolata	Syndiniales	Syndiniales	SyndinialesGroupII	SyndinialesGroupII	unculturedeukaryote
Humpback	-0.322465	0.799702	0.733140747629261	Bacteria	Proteobacteria	Gammaproteobacteria	Pseudomonadales	Pseudomonadaceae	Pseudomonas
Humpback	-0.332384	0.794223	0.930897718732672	Eukaryota	Chlorophyta	CladeVII	SubcladeB	SubcladeB	SubcladeB	unculturedeukaryote
