# Supplementary material for: Microbial and small zooplankton communities predict density of baleen whales in the southern California Current Ecosystem
Source: PLoS One. 2026 May 6;21(5):e0334209. doi: 10.1371/journal.pone.0334209 (PMC13148692; doi:10.1371/journal.pone.0334209)
Supplement: S4 Table — Table divided into (a) taxa identified by our models with supporting citations from the existing literature, if any, and (b) taxa reported in the existing literature with known direct relationships between blue, humpback, and fin whales and bacteria, microbes, and small plankton. (XLSX) [file pone.0334209.s004.xlsx]

## Sheet: stbl4a-litsearch-overlap
Domain	Phylum	Class	Order	Family	Genus	Species	Whale species	Taxa level match	Taxa match	Citation
Archaea	Thermoplasmatota	Thermoplasmata	MarineGroupII	MarineGroupII	MarineGroupII		Blue, Humpback	Class	Thermoplasmata	Apprill et al. 2017
Archaea	Thermoplasmatota	Thermoplasmata	MarineGroupII	MarineGroupII	MarineGroupII	Marinegroup	Fin	Class	Thermoplasmata	Apprill et al. 2017
Archaea	Thermoplasmatota	Thermoplasmata	MarineGroupII	MarineGroupII	MarineGroupII	marinemetagenome	Fin	Class	Thermoplasmata	Apprill et al. 2017
Archaea	Thermoplasmatota	Thermoplasmata	MarineGroupII	MarineGroupII	MarineGroupII	metagenome	Blue	Class	Thermoplasmata	Apprill et al. 2017
Archaea	Thermoplasmatota	Thermoplasmata	MarineGroupII	MarineGroupII	MarineGroupII	unculturedarchaeon	Fin	Class	Thermoplasmata	Apprill et al. 2017
Archaea	Thermoplasmatota	Thermoplasmata	Thermoplasmata	Thermoplasmata	MarineGroupIII		Fin, Humpback	Family	Thermoplasmata	Apprill et al. 2017
Bacteria							Blue	NA	NA	NA
Bacteria	Actinobacteriota	Acidimicrobiia	Actinomarinales	Actinomarinaceae	CandidatusActinomarina		Blue, Humpback	Family	Actinomarinaceae	Glaeser et al. 2021
Bacteria	Actinobacteriota	Acidimicrobiia	Microtrichales	Microtrichaceae	uncultured	unculturedAcidimicrobiales	Blue	Class	Acidimicrobiia	Glaeser et al. 2021, Apprill et al. 2017
Bacteria	Actinobacteriota	Actinobacteria	Corynebacteriales	Nocardiaceae	Rhodococcus		Fin, Humpback	Order	Corynebacteriales	Apprill et al. 2017, Glaeser et al. 2021
Bacteria	Bacteroidota	Bacteroidia	Flavobacteriales	Cryomorphaceae	NS10marinegroup	unculturedmarine	Blue	Order	Flavobacteriales	Apprill et al. 2010, Apprill et al. 2014, Apprill et al. 2017, Dominguez-Sanchez et al. 2022, Glaeser et al. 2021
Bacteria	Bacteroidota	Bacteroidia	Flavobacteriales	Cryomorphaceae	uncultured	unculturedOwenweeksia	Fin	Order	Flavobacteriales	Apprill et al. 2010, Apprill et al. 2014, Apprill et al. 2017, Dominguez-Sanchez et al. 2022, Glaeser et al. 2021
Bacteria	Bacteroidota	Bacteroidia	Flavobacteriales	Cryomorphaceae	uncultured	unculturedbacterium	Fin	Order	Flavobacteriales	Apprill et al. 2010, Apprill et al. 2014, Apprill et al. 2017, Dominguez-Sanchez et al. 2022, Glaeser et al. 2021
Bacteria	Bacteroidota	Bacteroidia	Flavobacteriales	Flavobacteriaceae	Polaribacter		Blue, Fin	Family	Flavobacteriaceae	Apprill et al. 2010, Apprill et al. 2014, Apprill et al. 2017, Dominguez-Sanchez et al. 2022, Glaeser et al. 2021
Bacteria	Bacteroidota	Bacteroidia	Flavobacteriales	Flavobacteriaceae	Tenacibaculum		Fin	Genus	Tenacibaculum	Apprill et al. 2014, Dominguez-Sanchez et al. 2022, Apprill et al. 2010
Bacteria	Bacteroidota	Bacteroidia	Flavobacteriales	Flavobacteriaceae	uncultured	unculturedmarine	Fin	Family	Flavobacteriaceae	Apprill et al. 2010, Apprill et al. 2014, Apprill et al. 2017, Dominguez-Sanchez et al. 2022, Glaeser et al. 2021
Bacteria	Bacteroidota	Bacteroidia	Flavobacteriales	NS9marinegroup	NS9marinegroup		Blue, Humpback	Order	Flavobacteriales	Apprill et al. 2010, Apprill et al. 2014, Apprill et al. 2017, Dominguez-Sanchez et al. 2022, Glaeser et al. 2021
Bacteria	Bacteroidota	Bacteroidia	Flavobacteriales	NS9marinegroup	NS9marinegroup	hydrothermalvent	Humpback	Order	Flavobacteriales	Apprill et al. 2010, Apprill et al. 2014, Apprill et al. 2017, Dominguez-Sanchez et al. 2022, Glaeser et al. 2021
Bacteria	Bacteroidota	Bacteroidia	Flavobacteriales	NS9marinegroup	NS9marinegroup	unculturedFlavobacteriia	Blue, Fin, Humpback	Order	Flavobacteriales	Apprill et al. 2010, Apprill et al. 2014, Apprill et al. 2017, Dominguez-Sanchez et al. 2022, Glaeser et al. 2021
Bacteria	Bacteroidota	Bacteroidia	Flavobacteriales	NS9marinegroup	NS9marinegroup	unculturedmarine	Blue, Fin, Humpback	Order	Flavobacteriales	Apprill et al. 2010, Apprill et al. 2014, Apprill et al. 2017, Dominguez-Sanchez et al. 2022, Glaeser et al. 2021
Bacteria	Bacteroidota	Bacteroidia	Sphingobacteriales	NS11-12marinegroup	NS11-12marinegroup		Humpback	Order	Sphingobacteriales	Glaeser et al. 2021
Bacteria	Bacteroidota	Rhodothermia	Balneolales	Balneolaceae	Balneola	unculturedbacterium	Fin	Phylum	Bacteroidota	Apprill et al. 2010, Apprill et al. 2014, Apprill et al. 2017, Guass et al. 2016, Dominguez-Sanchez et al. 2022, Glaeser et al. 2021
Bacteria	Bdellovibrionota	Bdellovibrionia	Bdellovibrionales	Bdellovibrionaceae	OM27clade	unculturedmarine	Blue	Family	Bdellovibrionaceae	Glaeser et al. 2021
Bacteria	Bdellovibrionota	Oligoflexia	Silvanigrellales	Silvanigrellaceae	Silvanigrella		Blue	Phylum	Bdellovibrionota	Glaeser et al. 2021
Bacteria	Chloroflexi	Dehalococcoidia	SAR202clade	SAR202clade	SAR202clade	marinemetagenome	Blue, Fin	Phylum	Chloroflexi	Glaeser et al. 2021
Bacteria	Chloroflexi	Dehalococcoidia	SAR202clade	SAR202clade	SAR202clade	metagenome	Humpback	Phylum	Chloroflexi	Glaeser et al. 2021
Bacteria	Cyanobacteria	Cyanobacteriia	Chloroplast	Chloroplast	Chloroplast		Blue, Fin, Humpback	Phylum	Cyanobacteria	Apprill et al. 2017, Glaeser et al. 2021
Bacteria	Cyanobacteria	Cyanobacteriia	Chloroplast	Chloroplast	Chloroplast	Mantoniellasquamata	Blue	Phylum	Cyanobacteria	Apprill et al. 2017, Glaeser et al. 2021
Bacteria	Cyanobacteria	Cyanobacteriia	Chloroplast	Chloroplast	Chloroplast	Phalacromamitra	Blue	Phylum	Cyanobacteria	Apprill et al. 2017, Glaeser et al. 2021
Bacteria	Cyanobacteria	Cyanobacteriia	Chloroplast	Chloroplast	Chloroplast	unculturedMamiellophyceae	Fin	Phylum	Cyanobacteria	Apprill et al. 2017, Glaeser et al. 2021
Bacteria	Cyanobacteria	Cyanobacteriia	Chloroplast	Chloroplast	Chloroplast	unculturedprymnesiophyte	Blue	Phylum	Cyanobacteria	Apprill et al. 2017, Glaeser et al. 2021
Bacteria	Cyanobacteria	Cyanobacteriia	Synechococcales	Cyanobiaceae	SynechococcusCC9902		Fin	Family	Cyanobiaceae	Glaeser et al. 2021
Bacteria	Dadabacteria	Dadabacteriia	Dadabacteriales	Dadabacteriales	Dadabacteriales	unculturedmarine	Fin	NA	NA	NA
Bacteria	Desulfobacterota	Desulfuromonadia	Bradymonadales	Bradymonadales	Bradymonadales	unculturedmarine	Fin	Genus	Bradymonadales	Glaeser et al. 2021
Bacteria	Marinimicrobia(SAR406clade)	Marinimicrobia(SAR406clade)	Marinimicrobia(SAR406clade)	Marinimicrobia(SAR406clade)	Marinimicrobia(SAR406clade)		Blue, Humpback	Genus	Marinimicrobia(SAR406clade)	Glaeser et al. 2021
Bacteria	Marinimicrobia(SAR406clade)	Marinimicrobia(SAR406clade)	Marinimicrobia(SAR406clade)	Marinimicrobia(SAR406clade)	Marinimicrobia(SAR406clade)	hydrothermalvent	Humpback	Genus	Marinimicrobia(SAR406clade)	Glaeser et al. 2021
Bacteria	Marinimicrobia(SAR406clade)	Marinimicrobia(SAR406clade)	Marinimicrobia(SAR406clade)	Marinimicrobia(SAR406clade)	Marinimicrobia(SAR406clade)	unidentifiedmarine	Blue	Genus	Marinimicrobia(SAR406clade)	Glaeser et al. 2021
Bacteria	Planctomycetota	OM190	OM190	OM190	OM190	marinemetagenome	Fin	Genus	OM190	Glaeser et al. 2021
Bacteria	Planctomycetota	Phycisphaerae	Phycisphaerales	Phycisphaeraceae	CL500-3		Humpback	Class	Phycisphaerae	Glaeser et al. 2021
Bacteria	Planctomycetota	Planctomycetes	Pirellulales	Pirellulaceae	Rhodopirellula	marinemetagenome	Fin	Family	Pirellulaceae	Glaeser et al. 2021
Bacteria	Planctomycetota	Planctomycetes	Pirellulales	Pirellulaceae	uncultured	marinemetagenome	Fin	Family	Pirellulaceae	Glaeser et al. 2021
Bacteria	Proteobacteria	Alphaproteobacteria	Defluviicoccales	uncultured	uncultured	hydrothermalvent	Blue	Class	Alphaproteobacteria	Apprill et al. 2010, Apprill et al. 2014, Apprill et al. 2017, Glaeser et al. 2021
Bacteria	Proteobacteria	Alphaproteobacteria	Parvibaculales	PS1clade	PS1clade	unculturedAlphaproteobacteria	Fin	Class	Alphaproteobacteria	Apprill et al. 2010, Apprill et al. 2014, Apprill et al. 2017, Glaeser et al. 2021
Bacteria	Proteobacteria	Alphaproteobacteria	Puniceispirillales	SAR116clade	CandidatusPuniceispirillum	unculturedbacterium	Blue	Class	Alphaproteobacteria	Apprill et al. 2010, Apprill et al. 2014, Apprill et al. 2017, Glaeser et al. 2021
Bacteria	Proteobacteria	Alphaproteobacteria	Rhodobacterales	Rhodobacteraceae			Humpback	Family	Rhodobacteraceae	Apprill et al. 2010, Glaeser et al. 2021
Bacteria	Proteobacteria	Alphaproteobacteria	Rickettsiales	S25-593	S25-593	unculturedmarine	Humpback	Order	Rickettsiales	Glaeser et al. 2021
Bacteria	Proteobacteria	Alphaproteobacteria	SAR11clade	CladeI			Blue	Class	Alphaproteobacteria	Apprill et al. 2010, Apprill et al. 2014, Apprill et al. 2017, Glaeser et al. 2021
Bacteria	Proteobacteria	Alphaproteobacteria	SAR11clade	CladeI	CladeIb		Blue, Humpback	Class	Alphaproteobacteria	Apprill et al. 2010, Apprill et al. 2014, Apprill et al. 2017, Glaeser et al. 2021
Bacteria	Proteobacteria	Alphaproteobacteria	Sneathiellales	Sneathiellaceae	Sneathiella	unculturedbacterium	Blue, Humpback	Class	Alphaproteobacteria	Apprill et al. 2010, Apprill et al. 2014, Apprill et al. 2017, Glaeser et al. 2021
Bacteria	Proteobacteria	Alphaproteobacteria	Sphingomonadales	Sphingomonadaceae			Blue, Fin, Humpback	Family	Sphingomonadaceae	Apprill et al. 2017, Glaeser et al. 2021
Bacteria	Proteobacteria	Alphaproteobacteria	Sphingomonadales	Sphingomonadaceae	Sphingobium	Sphingobiumlactosutens	Blue, Humpback	Family	Sphingomonadaceae	Apprill et al. 2017, Glaeser et al. 2021
Bacteria	Proteobacteria	Alphaproteobacteria	Sphingomonadales	Sphingomonadaceae	Sphingobium	Sphingobiumyanoikuyae	Blue	Family	Sphingomonadaceae	Apprill et al. 2017, Glaeser et al. 2021
Bacteria	Proteobacteria	Alphaproteobacteria	Sphingomonadales	Sphingomonadaceae	Sphingomonas		Blue, Humpback	Genus	Sphingomonas	Apprill et al. 2017
Bacteria	Proteobacteria	Gammaproteobacteria	Alteromonadales	Alteromonadaceae	Alteromonas		Blue, Humpback	Family	Alteromonadaceae	Glaeser et al. 2021
Bacteria	Proteobacteria	Gammaproteobacteria	Alteromonadales	Alteromonadaceae	Alteromonas	bacteriumRFB	Fin, Humpback	Family	Alteromonadaceae	Glaeser et al. 2021
Bacteria	Proteobacteria	Gammaproteobacteria	Alteromonadales	Pseudoalteromonadaceae	Pseudoalteromonas		Fin, Humpback	Genus	Pseudoalteromonas	Apprill et al. 2017
Bacteria	Proteobacteria	Gammaproteobacteria	Burkholderiales	Comamonadaceae			Blue, Fin	Family	Comamonadaceae	Apprill et al. 2010
Bacteria	Proteobacteria	Gammaproteobacteria	Burkholderiales	MWH-UniP1aquaticgroup	MWH-UniP1aquaticgroup	unculturedmarine	Blue	Order	Burkholderiales	Apprill et al. 2010, Apprill et al. 2014, Apprill et al. 2017, Glaeser et al. 2021
Bacteria	Proteobacteria	Gammaproteobacteria	EPR3968-O8a-Bc78	EPR3968-O8a-Bc78	EPR3968-O8a-Bc78	unculturedmarine	Humpback	Class	Gammaproteobacteria	Apprill et al. 2010, Apprill et al. 2014, Apprill et al. 2017, Guass et al. 2016, Herwig & Staley 1986, Dominguez-Sanchez et al. 2022, Glaeser et al. 2021
Bacteria	Proteobacteria	Gammaproteobacteria	Enterobacterales	Yersiniaceae	Serratia		Humpback	Genus	Serratia	Herwig & Staley 1986
Bacteria	Proteobacteria	Gammaproteobacteria	HOC36	HOC36	HOC36		Humpback	Class	Gammaproteobacteria	Apprill et al. 2010, Apprill et al. 2014, Apprill et al. 2017, Guass et al. 2016, Herwig & Staley 1986, Dominguez-Sanchez et al. 2022, Glaeser et al. 2021
Bacteria	Proteobacteria	Gammaproteobacteria	HOC36	HOC36	HOC36	unculturedmarine	Humpback	Class	Gammaproteobacteria	Apprill et al. 2010, Apprill et al. 2014, Apprill et al. 2017, Guass et al. 2016, Herwig & Staley 1986, Dominguez-Sanchez et al. 2022, Glaeser et al. 2021
Bacteria	Proteobacteria	Gammaproteobacteria	Oceanospirillales	Alcanivoracaceae1	Alcanivorax		Blue, Fin, Humpback	Order	Oceanospirillales	Apprill et al. 2010, Apprill et al. 2017, Glaeser et al. 2021
Bacteria	Proteobacteria	Gammaproteobacteria	Oceanospirillales	Alcanivoracaceae1	Alcanivorax	Alcanivoraxvenustensis	Blue	Order	Oceanospirillales	Apprill et al. 2010, Apprill et al. 2017, Glaeser et al. 2021
Bacteria	Proteobacteria	Gammaproteobacteria	Oceanospirillales	Endozoicomonadaceae	Endozoicomonas		Blue	Order	Oceanospirillales	Apprill et al. 2010, Apprill et al. 2017, Glaeser et al. 2021
Bacteria	Proteobacteria	Gammaproteobacteria	Oceanospirillales	Halomonadaceae	Cobetia		Blue, Fin, Humpback	Family	Halomonadaceae	Apprill et al. 2010
Bacteria	Proteobacteria	Gammaproteobacteria	Oceanospirillales	Nitrincolaceae	Neptuniibacter	unculturedbacterium	Blue	Order	Oceanospirillales	Apprill et al. 2010, Apprill et al. 2017, Glaeser et al. 2021
Bacteria	Proteobacteria	Gammaproteobacteria	Oceanospirillales	Saccharospirillaceae	Oceaniserpentilla	Oceaniserpentillahaliotis	Fin, Humpback	Order	Oceanospirillales	Apprill et al. 2010, Apprill et al. 2017, Glaeser et al. 2021
Bacteria	Proteobacteria	Gammaproteobacteria	Oceanospirillales	Saccharospirillaceae	Oleispira		Humpback	Order	Oceanospirillales	Apprill et al. 2010, Apprill et al. 2017, Glaeser et al. 2021
Bacteria	Proteobacteria	Gammaproteobacteria	Pseudomonadales	Moraxellaceae	Acinetobacter		Blue, Fin, Humpback	Genus	Acinetobacter	Apprill et al. 2017
Bacteria	Proteobacteria	Gammaproteobacteria	Pseudomonadales	Moraxellaceae	Psychrobacter		Blue	Genus	Psychrobacter	Apprill et al. 2014, Apprill et al. 2017, Dominguez-Sanchez et al. 2022
Bacteria	Proteobacteria	Gammaproteobacteria	Pseudomonadales	Pseudomonadaceae	Pseudomonas		Blue, Fin, Humpback	Genus	Pseudomonas	Apprill et al. 2017
Bacteria	Proteobacteria	Gammaproteobacteria	SAR86clade	SAR86clade	SAR86clade		Blue, Fin	Class	Gammaproteobacteria	Apprill et al. 2010, Apprill et al. 2014, Apprill et al. 2017, Guass et al. 2016, Herwig & Staley 1986, Dominguez-Sanchez et al. 2022, Glaeser et al. 2021
Bacteria	Proteobacteria	Gammaproteobacteria	SAR86clade	SAR86clade	SAR86clade	bacteriumWHC4-9	Blue, Fin, Humpback	Class	Gammaproteobacteria	Apprill et al. 2010, Apprill et al. 2014, Apprill et al. 2017, Guass et al. 2016, Herwig & Staley 1986, Dominguez-Sanchez et al. 2022, Glaeser et al. 2021
Bacteria	SAR324clade(MarinegroupB)	SAR324clade(MarinegroupB)	SAR324clade(MarinegroupB)	SAR324clade(MarinegroupB)	SAR324clade(MarinegroupB)	unculturedbacterium	Humpback	NA	NA	NA
Bacteria	Verrucomicrobiota	Verrucomicrobiae	Verrucomicrobiales	Rubritaleaceae	Persicirhabdus	unculturedbacterium	Blue	Family	Rubritaleaceae	Glaeser et al. 2021
Eukaryota							Blue, Fin, Humpback	NA	NA	NA
Eukaryota	Amoebozoa	Discosea	Vannellida	Vannellida	Platyamoeba	Vannellasp.	Blue, Fin, Humpback	NA	NA	NA
Eukaryota	Arthropoda						Fin, Humpback	Phylum	Arthropoda	Reidy et al. 2022, Apprill et al. 2010, Measures 1993, Fiedler et al. 1998, Herwig & Staley 1986, Whitney 2005, Kane et al. 2008, Felix et al. 2006, Oren et al. 2023, Apprill et al. 2017
Eukaryota	Arthropoda	Maxillopoda					Fin, Humpback	Phylum	Arthropoda	Reidy et al. 2022, Apprill et al. 2010, Measures 1993, Fiedler et al. 1998, Herwig & Staley 1986, Whitney 2005, Kane et al. 2008, Felix et al. 2006, Oren et al. 2023, Apprill et al. 2017
Eukaryota	Arthropoda	Maxillopoda	Calanoida	Calanoida	Calanoida		Blue, Fin, Humpback	Genus	Calanoida	Reidy et al. 2022
Eukaryota	Arthropoda	Maxillopoda	Calanoida	Calanoida	Calanoida	unculturedeukaryote	Blue, Fin, Humpback	Genus	Calanoida	Reidy et al. 2022
Eukaryota	Arthropoda	Maxillopoda	Copepoda	Copepoda	Copepoda	unculturedeukaryote	Fin	Genus	Copepoda	Reidy et al. 2022, Measures 1993, Oren et al. 2023
Eukaryota	Arthropoda	Maxillopoda	Cyclopoida	Cyclopoida	Cyclopoida	unculturedeukaryote	Blue, Fin, Humpback	Genus	Cyclopoida	Reidy et al. 2022
Eukaryota	Arthropoda	Maxillopoda	Poecilostomatoida	Poecilostomatoida	Poecilostomatoida	unculturedeukaryote	Fin	Genus	Poecilostomatoida	Reidy et al. 2022
Eukaryota	Basidiomycota	Microbotryomycetes	Sporidiobolales	Sporidiobolaceae	Rhodotorula		Blue, Fin, Humpback	Phylum	Basidiomycota	Guass et al. 2016
Eukaryota	Basidiomycota	Tremellomycetes	Tremellales	Rhynchogastremataceae	Rhynchogastremataceae	unculturedfungus	Fin	Phylum	Basidiomycota	Guass et al. 2016
Eukaryota	Centrohelida	Centrohelida	Centrohelida	Centrohelida	Centrohelida	unculturedeukaryote	Blue	NA	NA	NA
Eukaryota	Chlorophyta	CladeVII	SubcladeA	SubcladeA	SubcladeA		Blue, Fin	NA	NA	NA
Eukaryota	Chlorophyta	CladeVII	SubcladeB	SubcladeB	SubcladeB	unculturedeukaryote	Fin, Humpback	NA	NA	NA
Eukaryota	Chlorophyta	Mamiellophyceae	Mamiellales	Mamiellales			Blue, Fin, Humpback	NA	NA	NA
Eukaryota	Chlorophyta	Mamiellophyceae	Mamiellales	Mamiellales	Micromonas	unculturedeukaryote	Humpback	NA	NA	NA
Eukaryota	Ciliophora	Intramacronucleata	Spirotrichea	Oligotrichia	Oligotrichia	unculturedeukaryote	Fin	NA	NA	NA
Eukaryota	Cnidaria	Hydrozoa					Blue, Fin	Class	Hydrozoa	Ten et al. 2022
Eukaryota	Cnidaria	Hydrozoa	Narcomedusae	Narcomedusae	Narcomedusae	unculturedeukaryote	Fin	Class	Hydrozoa	Ten et al. 2022
Eukaryota	Cnidaria	Hydrozoa	Trachylinae	Trachylinae	Trachylinae	Liriopetetraphylla	Blue, Fin	Class	Hydrozoa	Ten et al. 2022
Eukaryota	Cnidaria	Hydrozoa	Trachymedusae	Trachymedusae	Trachymedusae	Pantachogonhaeckeli	Fin	Class	Hydrozoa	Ten et al. 2022
Eukaryota	Diatomea						Fin	Phylum	Diatomea	Nemoto 1956
Eukaryota	Diatomea	Mediophyceae	Mediophyceae	Mediophyceae	Arcocellulus	unculturedeukaryote	Blue	Phylum	Diatomea	Nemoto 1956
Eukaryota	Diatomea	Mediophyceae	Mediophyceae	Mediophyceae	Mediophyceae		Fin	Phylum	Diatomea	Nemoto 1956
Eukaryota	Diatomea	Mediophyceae	Mediophyceae	Mediophyceae	Thalassiosira	unculturedstramenopile	Blue	Phylum	Diatomea	Nemoto 1956
Eukaryota	Dinoflagellata						Blue, Fin	NA	NA	NA
Eukaryota	Dinoflagellata	Dinoflagellata	Dinoflagellata	Dinoflagellata	Dinoflagellata	unculturedeukaryote	Blue	NA	NA	NA
Eukaryota	Dinoflagellata	Dinophyceae					Blue, Fin, Humpback	NA	NA	NA
Eukaryota	Dinoflagellata	Dinophyceae	Gonyaulacales	Gonyaulacales	Neoceratium	Tripostenuis	Blue, Humpback	NA	NA	NA
Eukaryota	Dinoflagellata	Dinophyceae	Gonyaulacales	Gonyaulacales	Neoceratium	unculturedeukaryote	Blue, Fin, Humpback	NA	NA	NA
Eukaryota	Dinoflagellata	Dinophyceae	Gymnodiniphycidae				Blue, Fin	NA	NA	NA
Eukaryota	Dinoflagellata	Dinophyceae	Gymnodiniphycidae	Gymnodiniphycidae	Gyrodinium	unculturedeukaryote	Fin	NA	NA	NA
Eukaryota	Dinoflagellata	Dinophyceae	Gymnodiniphycidae	IncertaeSedis	Cochlodinium	Margalefidiniumfulvescens	Blue, Fin, Humpback	NA	NA	NA
Eukaryota	Dinoflagellata	Dinophyceae	Gymnodiniphycidae	IncertaeSedis	Cochlodinium	unculturedeukaryote	Humpback	NA	NA	NA
Eukaryota	Dinoflagellata	Dinophyceae	Gymnodiniphycidae	Kareniaceae	Karlodinium	unculturedeukaryote	Fin	NA	NA	NA
Eukaryota	Dinoflagellata	Dinophyceae	Prorocentrales	Prorocentrales	Prorocentrum	unculturedeukaryote	Fin	NA	NA	NA
Eukaryota	Dinoflagellata	Dinophyceae	uncultured	uncultured	uncultured	unculturedeukaryote	Fin	NA	NA	NA
Eukaryota	Dinoflagellata	IncertaeSedis	IncertaeSedis	IncertaeSedis	IncertaeSedis	marinemetagenome	Fin	NA	NA	NA
Eukaryota	Discoba	Discoba	Jakobida	Jakobida	uncultured	unculturedeukaryote	Blue, Fin	NA	NA	NA
Eukaryota	IncertaeSedis	IncertaeSedis	IncertaeSedis	IncertaeSedis	Telonema	unculturedSyndiniales	Fin	NA	NA	NA
Eukaryota	MAST-3	MAST-3I	MAST-3I	MAST-3I	MAST-3I		Fin	NA	NA	NA
Eukaryota	MAST-3	MAST-3K	MAST-3K	MAST-3K	MAST-3K	unculturedstramenopile	Fin	NA	NA	NA
Eukaryota	Ochrophyta						Fin	Phylum	Ochrophyta	Nemoto 1956
Eukaryota	Ochrophyta	Chrysophyceae	Ochromonadales	Ochromonadales	Paraphysomonas	Paraphysomonasimperforata	Blue	Phylum	Ochrophyta	Nemoto 1956
Eukaryota	Ochrophyta	Pelagophyceae	Pelagomonadales	Pelagomonadales	Aureococcus	Aureococcusanophagefferens	Blue, Humpback, Fin	Phylum	Ochrophyta	Nemoto 1956
Eukaryota	Protalveolata	IncertaeSedis	Ellobiopsidae	Ellobiopsidae	Ellobiopsis	unculturedeukaryote	Fin	NA	NA	NA
Eukaryota	Protalveolata	Syndiniales	Syndiniales				Fin	NA	NA	NA
Eukaryota	Protalveolata	Syndiniales	Syndiniales	Syndiniales	Amoebophrya	unculturedeukaryote	Blue, Fin	NA	NA	NA
Eukaryota	Protalveolata	Syndiniales	Syndiniales	Syndiniales	uncultured	unculturedmarine	Fin	NA	NA	NA
Eukaryota	Protalveolata	Syndiniales	Syndiniales	SyndinialesGroupI	SyndinialesGroupI		Blue, Fin, Humpback	NA	NA	NA
Eukaryota	Protalveolata	Syndiniales	Syndiniales	SyndinialesGroupI	SyndinialesGroupI	Karlodiniumveneficum	Blue, Fin, Humpback	NA	NA	NA
Eukaryota	Protalveolata	Syndiniales	Syndiniales	SyndinialesGroupI	SyndinialesGroupI	unculturedDuboscquella	Humpback	NA	NA	NA
Eukaryota	Protalveolata	Syndiniales	Syndiniales	SyndinialesGroupI	SyndinialesGroupI	unculturedSyndiniales	Fin, Humpback	NA	NA	NA
Eukaryota	Protalveolata	Syndiniales	Syndiniales	SyndinialesGroupI	SyndinialesGroupI	uncultureddinoflagellate	Humpback	NA	NA	NA
Eukaryota	Protalveolata	Syndiniales	Syndiniales	SyndinialesGroupI	SyndinialesGroupI	unculturedeukaryote	Blue, Fin, Humpback	NA	NA	NA
Eukaryota	Protalveolata	Syndiniales	Syndiniales	SyndinialesGroupI	SyndinialesGroupI	unculturedmarine	Fin, Humpback	NA	NA	NA
Eukaryota	Protalveolata	Syndiniales	Syndiniales	SyndinialesGroupII	SyndinialesGroupII		Fin	NA	NA	NA
Eukaryota	Protalveolata	Syndiniales	Syndiniales	SyndinialesGroupII	SyndinialesGroupII	marinemetagenome	Humpback	NA	NA	NA
Eukaryota	Protalveolata	Syndiniales	Syndiniales	SyndinialesGroupII	SyndinialesGroupII	unculturedAmoebophrya	Blue	NA	NA	NA
Eukaryota	Protalveolata	Syndiniales	Syndiniales	SyndinialesGroupII	SyndinialesGroupII	unculturedSyndiniales	Blue, Fin, Humpback	NA	NA	NA
Eukaryota	Protalveolata	Syndiniales	Syndiniales	SyndinialesGroupII	SyndinialesGroupII	unculturedalveolate	Fin	NA	NA	NA
Eukaryota	Protalveolata	Syndiniales	Syndiniales	SyndinialesGroupII	SyndinialesGroupII	unculturedeukaryote	Blue, Fin, Humpback	NA	NA	NA
Eukaryota	Protalveolata	Syndiniales	Syndiniales	SyndinialesGroupII	SyndinialesGroupII	unculturedmarine	Blue, Fin, Humpback	NA	NA	NA
Eukaryota	Protalveolata	Syndiniales	Syndiniales	SyndinialesGroupIII	SyndinialesGroupIII	unculturedmarine	Fin	NA	NA	NA
Eukaryota	Protalveolata	Syndiniales	Syndiniales	SyndinialesGroupV	SyndinialesGroupV	unculturedSyndiniales	Fin	NA	NA	NA
Eukaryota	Prymnesiophyceae	Prymnesiophyceae	Isochrysidales	Isochrysidales	Emiliania	Emilianiahuxleyi	Fin	NA	NA	NA
Eukaryota	Prymnesiophyceae	Prymnesiophyceae	Prymnesiales	Prymnesiales			Blue, Fin, Humpback	NA	NA	NA
Eukaryota	Prymnesiophyceae	Prymnesiophyceae	Prymnesiales	Prymnesiales	OLI16029		Blue, Fin, Humpback	NA	NA	NA
Eukaryota	Retaria	RADB	RADB	RADB	RADB		Blue	Phylum	Retaria	Reidy et al. 2022
Eukaryota	Retaria	RADB	RADB	RADB	RADB	unculturedPolycystinea	Fin	Phylum	Retaria	Reidy et al. 2022
Eukaryota	Tunicata	Appendicularia	Copelata	Oikopleuridae	Oikopleuridae	unculturedeukaryote	Blue, Fin, Humpback	NA	NA	NA
Eukaryota	uncultured	uncultured	uncultured	uncultured	uncultured	unculturedeukaryote	Fin	NA	NA	NA

## Sheet: stbl4b-litsearch-full
Citation	Title	URL	Whale species	Ecological connection	Sample source	Location	Method	Taxa from citation	Domain.Kingdom	Phylum_WoRMS	Class_WoRMS	Order_WoRMS	Family_WoRMS	Genus_WoRMS	Genus_species_WoRMS	lineage_NCBI	taxonomic level1_NCBI	taxonomic level2_NCBI	taxonomic level3_NCBI	taxonomic level4_NCBI	taxonomic level5_NCBI	taxonomic level6_NCBI	taxonomic level7_NCBI	taxonomic level8_NCBI	taxonomic level9_NCBI	taxonomic level10_NCBI	taxonomic level11_NCBI	taxonomic level12_NCBI	taxonomic level13_NCBI	taxonomic level14_NCBI	taxonomic level15_NCBI	taxonomic level16_NCBI	taxonomic level17_NCBI	taxonomic level18_NCBI	taxonomic level19_NCBI	taxonomic level20_NCBI	taxonomic level21_NCBI	taxonomic level22_NCBI	taxonomic level23_NCBI	taxonomic level24_NCBI	taxonomic level25_NCBI	taxonomic level26_NCBI	taxonomic level27_NCBI	taxonomic level28_NCBI	taxonomic level29_NCBI	taxonomic level30_NCBI	taxonomic level31_NCBI	taxonomic level32_NCBI	taxonomic level33_NCBI
Reidy et al. 2022	Fine-scale diversity of prey detected in humpback whale feces	https://onlinelibrary.wiley.com/doi/full/10.1002/ece3.9680	humpback whales	prey	feces	Vancouver Island	DNA & microscopy	Acanthocephala	Animalia	Acanthocephala						cellular organisms; Eukaryota; Opisthokonta; Metazoa; Eumetazoa; Bilateria; Protostomia; Ecdysozoa; Panarthropoda; Arthropoda; Mandibulata; Pancrustacea; Hexapoda; Insecta; Dicondylia; Pterygota; Neoptera; Paraneoptera; Hemiptera; Prosorrhyncha; Heteroptera; Euheteroptera; Neoheteroptera; Panheteroptera; Pentatomomorpha; Coreoidea; Coreidae; Coreinae	cellular organisms	Eukaryota	Opisthokonta	Metazoa	Eumetazoa	Bilateria	Protostomia	Ecdysozoa	Panarthropoda	Arthropoda	Mandibulata	Pancrustacea	Hexapoda	Insecta	Dicondylia	Pterygota	Neoptera	Paraneoptera	Hemiptera	Prosorrhyncha	Heteroptera	Euheteroptera	Neoheteroptera	Panheteroptera	Pentatomomorpha	Coreoidea	Coreidae	Coreinae	NA	NA	NA	NA	NA
Measures 1993	Annotated List of Metazoan Parasites Reported from the Blue Whale, Balaenoptera musculus	https://www.researchgate.net/publication/265906993_Annotated_List_of_Metazoan_Parasites_Reported_from_the_Blue_Whale_Balaenoptera_musculus	blue whales	parasites	skin	All - review	visual	Bolbosoma turbinella	Animalia	Acanthocephala	Palaeacanthocephala	Polymorphida	Polymorphidae	Bolbosoma	Bolbosoma turbinella	cellular organisms; Eukaryota; Opisthokonta; Metazoa; Eumetazoa; Bilateria; Protostomia; Spiralia; Lophotrochozoa; Acanthocephala; Palaeacanthocephala; Polymorphida; Polymorphidae; Bolbosoma	cellular organisms	Eukaryota	Opisthokonta	Metazoa	Eumetazoa	Bilateria	Protostomia	Spiralia	Lophotrochozoa	Acanthocephala	Palaeacanthocephala	Polymorphida	Polymorphidae	Bolbosoma	NA	NA	NA	NA	NA	NA	NA	NA	NA	NA	NA	NA	NA	NA	NA	NA	NA	NA	NA
Measures 1993	Annotated List of Metazoan Parasites Reported from the Blue Whale, Balaenoptera musculus	https://www.researchgate.net/publication/265906993_Annotated_List_of_Metazoan_Parasites_Reported_from_the_Blue_Whale_Balaenoptera_musculus	blue whales	parasites	skin	All - review	visual	Bolbosoma balaenae	Animalia	Acanthocephala	Palaeacanthocephala	Polymorphida	Polymorphidae	Bolbosoma	Bolbosoma balaenae	cellular organisms; Eukaryota; Opisthokonta; Metazoa; Eumetazoa; Bilateria; Protostomia; Spiralia; Lophotrochozoa; Acanthocephala; Palaeacanthocephala; Polymorphida; Polymorphidae; Bolbosoma	cellular organisms	Eukaryota	Opisthokonta	Metazoa	Eumetazoa	Bilateria	Protostomia	Spiralia	Lophotrochozoa	Acanthocephala	Palaeacanthocephala	Polymorphida	Polymorphidae	Bolbosoma	NA	NA	NA	NA	NA	NA	NA	NA	NA	NA	NA	NA	NA	NA	NA	NA	NA	NA	NA
Measures 1993	Annotated List of Metazoan Parasites Reported from the Blue Whale, Balaenoptera musculus	https://www.researchgate.net/publication/265906993_Annotated_List_of_Metazoan_Parasites_Reported_from_the_Blue_Whale_Balaenoptera_musculus	blue whales	parasites	skin	All - review	visual	Bolbosoma brevicolle	Animalia	Acanthocephala	Palaeacanthocephala	Polymorphida	Polymorphidae	Bolbosoma	Bolbosoma brevicolle	cellular organisms; Eukaryota; Opisthokonta; Metazoa; Eumetazoa; Bilateria; Protostomia; Spiralia; Lophotrochozoa; Acanthocephala; Palaeacanthocephala; Polymorphida; Polymorphidae	cellular organisms	Eukaryota	Opisthokonta	Metazoa	Eumetazoa	Bilateria	Protostomia	Spiralia	Lophotrochozoa	Acanthocephala	Palaeacanthocephala	Polymorphida	Polymorphidae	NA	NA	NA	NA	NA	NA	NA	NA	NA	NA	NA	NA	NA	NA	NA	NA	NA	NA	NA	NA
Measures 1993	Annotated List of Metazoan Parasites Reported from the Blue Whale, Balaenoptera musculus	https://www.researchgate.net/publication/265906993_Annotated_List_of_Metazoan_Parasites_Reported_from_the_Blue_Whale_Balaenoptera_musculus	blue whales	parasites	skin	All - review	visual	Bolbosoma hamiltoni	Animalia	Acanthocephala	Palaeacanthocephala	Polymorphida	Polymorphidae	Bolbosoma	Bolbosoma hamiltoni	cellular organisms; Eukaryota; Opisthokonta; Metazoa; Eumetazoa; Bilateria; Protostomia; Spiralia; Lophotrochozoa; Acanthocephala; Palaeacanthocephala; Polymorphida; Polymorphidae	cellular organisms	Eukaryota	Opisthokonta	Metazoa	Eumetazoa	Bilateria	Protostomia	Spiralia	Lophotrochozoa	Acanthocephala	Palaeacanthocephala	Polymorphida	Polymorphidae	NA	NA	NA	NA	NA	NA	NA	NA	NA	NA	NA	NA	NA	NA	NA	NA	NA	NA	NA	NA
Measures 1993	Annotated List of Metazoan Parasites Reported from the Blue Whale, Balaenoptera musculus	https://www.researchgate.net/publication/265906993_Annotated_List_of_Metazoan_Parasites_Reported_from_the_Blue_Whale_Balaenoptera_musculus	blue whales	parasites	skin	All - review	visual	Bolbosoma nipponicum	Animalia	Acanthocephala	Palaeacanthocephala	Polymorphida	Polymorphidae	Bolbosoma	Bolbosoma nipponicum	cellular organisms; Eukaryota; Opisthokonta; Metazoa; Eumetazoa; Bilateria; Protostomia; Spiralia; Lophotrochozoa; Acanthocephala; Palaeacanthocephala; Polymorphida; Polymorphidae; Bolbosoma	cellular organisms	Eukaryota	Opisthokonta	Metazoa	Eumetazoa	Bilateria	Protostomia	Spiralia	Lophotrochozoa	Acanthocephala	Palaeacanthocephala	Polymorphida	Polymorphidae	Bolbosoma	NA	NA	NA	NA	NA	NA	NA	NA	NA	NA	NA	NA	NA	NA	NA	NA	NA	NA	NA
Measures 1993	Annotated List of Metazoan Parasites Reported from the Blue Whale, Balaenoptera musculus	https://www.researchgate.net/publication/265906993_Annotated_List_of_Metazoan_Parasites_Reported_from_the_Blue_Whale_Balaenoptera_musculus	blue whales	parasites	skin	All - review	visual	Bolbosoma paramuschiri	Animalia	Acanthocephala	Palaeacanthocephala	Polymorphida	Polymorphidae	Bolbosoma	Bolbosoma paramuschiri	cellular organisms; Eukaryota; Opisthokonta; Metazoa; Eumetazoa; Bilateria; Protostomia; Spiralia; Lophotrochozoa; Acanthocephala; Palaeacanthocephala; Polymorphida; Polymorphidae	cellular organisms	Eukaryota	Opisthokonta	Metazoa	Eumetazoa	Bilateria	Protostomia	Spiralia	Lophotrochozoa	Acanthocephala	Palaeacanthocephala	Polymorphida	Polymorphidae	NA	NA	NA	NA	NA	NA	NA	NA	NA	NA	NA	NA	NA	NA	NA	NA	NA	NA	NA	NA
Measures 1993	Annotated List of Metazoan Parasites Reported from the Blue Whale, Balaenoptera musculus	https://www.researchgate.net/publication/265906993_Annotated_List_of_Metazoan_Parasites_Reported_from_the_Blue_Whale_Balaenoptera_musculus	blue whales	parasites	skin	All - review	visual	Bolbosoma	Animalia	Acanthocephala	Palaeacanthocephala	Polymorphida	Polymorphidae	Bolbosoma		cellular organisms; Eukaryota; Opisthokonta; Metazoa; Eumetazoa; Bilateria; Protostomia; Spiralia; Lophotrochozoa; Acanthocephala; Palaeacanthocephala; Polymorphida; Polymorphidae	cellular organisms	Eukaryota	Opisthokonta	Metazoa	Eumetazoa	Bilateria	Protostomia	Spiralia	Lophotrochozoa	Acanthocephala	Palaeacanthocephala	Polymorphida	Polymorphidae	NA	NA	NA	NA	NA	NA	NA	NA	NA	NA	NA	NA	NA	NA	NA	NA	NA	NA	NA	NA
Apprill et al. 2017	Extensive Core Microbiome in Drone-Captured Whale Blow Supports a Framework for Health Monitoring	https://journals.asm.org/doi/full/10.1128/msystems.00119-17#tab1	humpback whales	respiratory bacteriome	blow samples	Race Point Channel, north of Cape Cod, MA, and coastal waters surrounding Vancouver Island, in both British Columbia and Washington State	SSU rRNA	Arthrobacter	Bacteria	Actinobacteria/Actinomycetota	Actinomycetes	Micrococcales	Micrococcaceae	Arthrobacter		cellular organisms; Bacteria; Bacillati; Actinomycetota; Actinomycetes; Micrococcales; Micrococcaceae	cellular organisms	Bacteria	Bacillati	Actinomycetota	Actinomycetes	Micrococcales	Micrococcaceae	NA	NA	NA	NA	NA	NA	NA	NA	NA	NA	NA	NA	NA	NA	NA	NA	NA	NA	NA	NA	NA	NA	NA	NA	NA	NA
Apprill et al. 2017	Extensive Core Microbiome in Drone-Captured Whale Blow Supports a Framework for Health Monitoring	https://journals.asm.org/doi/full/10.1128/msystems.00119-17#tab1	humpback whales	respiratory bacteriome	blow samples	Race Point Channel, north of Cape Cod, MA, and coastal waters surrounding Vancouver Island, in both British Columbia and Washington State	SSU rRNA	Corynebacterium	Bacteria	Actinobacteria/Actinomycetota	Coriobacteriia	Corynebacteriales	Corynebacteriaceae	Corynebacterium		cellular organisms; Bacteria; Bacillati; Actinomycetota; Actinomycetes; Mycobacteriales; Corynebacteriaceae	cellular organisms	Bacteria	Bacillati	Actinomycetota	Actinomycetes	Mycobacteriales	Corynebacteriaceae	NA	NA	NA	NA	NA	NA	NA	NA	NA	NA	NA	NA	NA	NA	NA	NA	NA	NA	NA	NA	NA	NA	NA	NA	NA	NA
Guass et al. 2016	Analysis of the microbial diversity in faecal material of the endangered blue whale, Balaenoptera musculus	https://link.springer.com/article/10.1007/s10482-016-0698-1	blue whales	gut bacteria/fungi	feces	California	bacterial and fungal tag-encoded FLX-Titanium amplicon pyrosequencing	Atopobium	Bacteria	Actinobacteria/Actinomycetota	Coriobacteriia	Coriobacteriales	Atopobiaceae	Atopobium		cellular organisms; Bacteria; Bacillati; Actinomycetota; Coriobacteriia; Coriobacteriales; Atopobiaceae	cellular organisms	Bacteria	Bacillati	Actinomycetota	Coriobacteriia	Coriobacteriales	Atopobiaceae	NA	NA	NA	NA	NA	NA	NA	NA	NA	NA	NA	NA	NA	NA	NA	NA	NA	NA	NA	NA	NA	NA	NA	NA	NA	NA
Guass et al. 2016	Analysis of the microbial diversity in faecal material of the endangered blue whale, Balaenoptera musculus	https://link.springer.com/article/10.1007/s10482-016-0698-1	blue whales	gut bacteria/fungi	feces	California	bacterial and fungal tag-encoded FLX-Titanium amplicon pyrosequencing	Gordonibacter	Bacteria	Actinobacteria/Actinomycetota	Coriobacteriia	Eggerthellales	Eggerthellaceae	Gordonibacter		cellular organisms; Bacteria; Bacillati; Actinomycetota; Coriobacteriia; Eggerthellales; Eggerthellaceae	cellular organisms	Bacteria	Bacillati	Actinomycetota	Coriobacteriia	Eggerthellales	Eggerthellaceae	NA	NA	NA	NA	NA	NA	NA	NA	NA	NA	NA	NA	NA	NA	NA	NA	NA	NA	NA	NA	NA	NA	NA	NA	NA	NA
Glaeser et al. 2021	A Preliminary Comparison on Faecal Microbiomes of Free-Ranging Large Baleen (Balaenoptera musculus, B. physalus, B. borealis) and Toothed (Physeter macrocephalus) Whales	https://link.springer.com/article/10.1007/s00248-021-01729-4#MOESM1	baleen whales (blue, fin, sei) & toothed (sperm)	gut bacteria/fungi?	feces	Azores Archipelago (Portugal)	16S rRNA	Coriobacteriales	Bacteria	Actinobacteria/Actinomycetota	Coriobacteriia	Coriobacteriales				cellular organisms; Bacteria; Bacillati; Actinomycetota; Coriobacteriia	cellular organisms	Bacteria	Bacillati	Actinomycetota	Coriobacteriia	NA	NA	NA	NA	NA	NA	NA	NA	NA	NA	NA	NA	NA	NA	NA	NA	NA	NA	NA	NA	NA	NA	NA	NA	NA	NA	NA	NA
Glaeser et al. 2021	A Preliminary Comparison on Faecal Microbiomes of Free-Ranging Large Baleen (Balaenoptera musculus, B. physalus, B. borealis) and Toothed (Physeter macrocephalus) Whales	https://link.springer.com/article/10.1007/s00248-021-01729-4#MOESM1	baleen whales (blue, fin, sei) & toothed (sperm)	gut bacteria/fungi?	feces	Azores Archipelago (Portugal)	16S rRNA	Eggerthellaceae	Bacteria	Actinobacteria/Actinomycetota	Coriobacteriia	Coriobacteriales	Eggerthellaceae			cellular organisms; Bacteria; Bacillati; Actinomycetota; Coriobacteriia; Eggerthellales	cellular organisms	Bacteria	Bacillati	Actinomycetota	Coriobacteriia	Eggerthellales	NA	NA	NA	NA	NA	NA	NA	NA	NA	NA	NA	NA	NA	NA	NA	NA	NA	NA	NA	NA	NA	NA	NA	NA	NA	NA	NA
Glaeser et al. 2021	A Preliminary Comparison on Faecal Microbiomes of Free-Ranging Large Baleen (Balaenoptera musculus, B. physalus, B. borealis) and Toothed (Physeter macrocephalus) Whales	https://link.springer.com/article/10.1007/s00248-021-01729-4#MOESM1	baleen whales (blue, fin, sei) & toothed (sperm)	gut bacteria/fungi?	feces	Azores Archipelago (Portugal)	16S rRNA	Propionibacteriaceae	Bacteria	Actinobacteria/Actinomycetota	Actinomycetes	Propionibacteriales	Propionibacteriaceae			cellular organisms; Bacteria; Bacillati; Actinomycetota; Actinomycetes; Propionibacteriales	cellular organisms	Bacteria	Bacillati	Actinomycetota	Actinomycetes	Propionibacteriales	NA	NA	NA	NA	NA	NA	NA	NA	NA	NA	NA	NA	NA	NA	NA	NA	NA	NA	NA	NA	NA	NA	NA	NA	NA	NA	NA
Glaeser et al. 2021	A Preliminary Comparison on Faecal Microbiomes of Free-Ranging Large Baleen (Balaenoptera musculus, B. physalus, B. borealis) and Toothed (Physeter macrocephalus) Whales	https://link.springer.com/article/10.1007/s00248-021-01729-4#MOESM1	baleen whales (blue, fin, sei) & toothed (sperm)	gut bacteria/fungi?	feces	Azores Archipelago (Portugal)	16S rRNA	Mycobacteriaceae	Bacteria	Actinobacteria/Actinomycetota	Actinomycetes	Mycobacteriales	Mycobacteriaceae			cellular organisms; Bacteria; Bacillati; Actinomycetota; Actinomycetes; Mycobacteriales	cellular organisms	Bacteria	Bacillati	Actinomycetota	Actinomycetes	Mycobacteriales	NA	NA	NA	NA	NA	NA	NA	NA	NA	NA	NA	NA	NA	NA	NA	NA	NA	NA	NA	NA	NA	NA	NA	NA	NA	NA	NA
Glaeser et al. 2021	A Preliminary Comparison on Faecal Microbiomes of Free-Ranging Large Baleen (Balaenoptera musculus, B. physalus, B. borealis) and Toothed (Physeter macrocephalus) Whales	https://link.springer.com/article/10.1007/s00248-021-01729-4#MOESM1	baleen whales (blue, fin, sei) & toothed (sperm)	gut bacteria/fungi?	feces	Azores Archipelago (Portugal)	16S rRNA	Corynebacteriaceae	Bacteria	Actinobacteria/Actinomycetota	Actinomycetes	Corynebacteriales	Corynebacteriaceae			cellular organisms; Bacteria; Bacillati; Actinomycetota; Actinomycetes; Mycobacteriales	cellular organisms	Bacteria	Bacillati	Actinomycetota	Actinomycetes	Mycobacteriales	NA	NA	NA	NA	NA	NA	NA	NA	NA	NA	NA	NA	NA	NA	NA	NA	NA	NA	NA	NA	NA	NA	NA	NA	NA	NA	NA
Glaeser et al. 2021	A Preliminary Comparison on Faecal Microbiomes of Free-Ranging Large Baleen (Balaenoptera musculus, B. physalus, B. borealis) and Toothed (Physeter macrocephalus) Whales	https://link.springer.com/article/10.1007/s00248-021-01729-4#MOESM1	baleen whales (blue, fin, sei) & toothed (sperm)	gut bacteria/fungi?	feces	Azores Archipelago (Portugal)	16S rRNA	Atopobiaceae	Bacteria	Actinobacteria/Actinomycetota	Coriobacteriia	Coriobacteriales	Atopobiaceae			cellular organisms; Bacteria; Bacillati; Actinomycetota; Coriobacteriia; Coriobacteriales	cellular organisms	Bacteria	Bacillati	Actinomycetota	Coriobacteriia	Coriobacteriales	NA	NA	NA	NA	NA	NA	NA	NA	NA	NA	NA	NA	NA	NA	NA	NA	NA	NA	NA	NA	NA	NA	NA	NA	NA	NA	NA
Glaeser et al. 2021	A Preliminary Comparison on Faecal Microbiomes of Free-Ranging Large Baleen (Balaenoptera musculus, B. physalus, B. borealis) and Toothed (Physeter macrocephalus) Whales	https://link.springer.com/article/10.1007/s00248-021-01729-4#MOESM1	baleen whales (blue, fin, sei) & toothed (sperm)	gut bacteria/fungi?	feces	Azores Archipelago (Portugal)	16S rRNA	Microbacteriaceae	Bacteria	Actinobacteria/Actinomycetota	Actinomycetes	Micrococcales	Microbacteriaceae			cellular organisms; Bacteria; Bacillati; Actinomycetota; Actinomycetes; Micrococcales	cellular organisms	Bacteria	Bacillati	Actinomycetota	Actinomycetes	Micrococcales	NA	NA	NA	NA	NA	NA	NA	NA	NA	NA	NA	NA	NA	NA	NA	NA	NA	NA	NA	NA	NA	NA	NA	NA	NA	NA	NA
Glaeser et al. 2021	A Preliminary Comparison on Faecal Microbiomes of Free-Ranging Large Baleen (Balaenoptera musculus, B. physalus, B. borealis) and Toothed (Physeter macrocephalus) Whales	https://link.springer.com/article/10.1007/s00248-021-01729-4#MOESM1	baleen whales (blue, fin, sei) & toothed (sperm)	gut bacteria/fungi?	feces	Azores Archipelago (Portugal)	16S rRNA	Dermatophilaceae	Bacteria	Actinobacteria/Actinomycetota	Actinomycetes	Micrococcales	Dermatophilaceae			cellular organisms; Bacteria; Bacillati; Actinomycetota; Actinomycetes; Micrococcales	cellular organisms	Bacteria	Bacillati	Actinomycetota	Actinomycetes	Micrococcales	NA	NA	NA	NA	NA	NA	NA	NA	NA	NA	NA	NA	NA	NA	NA	NA	NA	NA	NA	NA	NA	NA	NA	NA	NA	NA	NA
Glaeser et al. 2021	A Preliminary Comparison on Faecal Microbiomes of Free-Ranging Large Baleen (Balaenoptera musculus, B. physalus, B. borealis) and Toothed (Physeter macrocephalus) Whales	https://link.springer.com/article/10.1007/s00248-021-01729-4#MOESM1	baleen whales (blue, fin, sei) & toothed (sperm)	gut bacteria/fungi?	feces	Azores Archipelago (Portugal)	16S rRNA	Actinomycetaceae	Bacteria	Actinobacteria/Actinomycetota	Actinomycetes	Actinomycetales	Actinomycetaceae			cellular organisms; Bacteria; Bacillati; Actinomycetota; Actinomycetes; Actinomycetales	cellular organisms	Bacteria	Bacillati	Actinomycetota	Actinomycetes	Actinomycetales	NA	NA	NA	NA	NA	NA	NA	NA	NA	NA	NA	NA	NA	NA	NA	NA	NA	NA	NA	NA	NA	NA	NA	NA	NA	NA	NA
Glaeser et al. 2021	A Preliminary Comparison on Faecal Microbiomes of Free-Ranging Large Baleen (Balaenoptera musculus, B. physalus, B. borealis) and Toothed (Physeter macrocephalus) Whales	https://link.springer.com/article/10.1007/s00248-021-01729-4#MOESM1	baleen whales (blue, fin, sei) & toothed (sperm)	gut bacteria/fungi?	feces	Azores Archipelago (Portugal)	16S rRNA	Streptomycetaceae	Bacteria	Actinobacteria/Actinomycetota	Actinomycetes	Streptomycetales	Streptomycetaceae			cellular organisms; Bacteria; Bacillati; Actinomycetota; Actinomycetes; Kitasatosporales	cellular organisms	Bacteria	Bacillati	Actinomycetota	Actinomycetes	Kitasatosporales	NA	NA	NA	NA	NA	NA	NA	NA	NA	NA	NA	NA	NA	NA	NA	NA	NA	NA	NA	NA	NA	NA	NA	NA	NA	NA	NA
Glaeser et al. 2021	A Preliminary Comparison on Faecal Microbiomes of Free-Ranging Large Baleen (Balaenoptera musculus, B. physalus, B. borealis) and Toothed (Physeter macrocephalus) Whales	https://link.springer.com/article/10.1007/s00248-021-01729-4#MOESM1	baleen whales (blue, fin, sei) & toothed (sperm)	gut bacteria/fungi?	feces	Azores Archipelago (Portugal)	16S rRNA	Promicromonosporaceae	Bacteria	Actinobacteria/Actinomycetota	Actinomycetes	Micrococcales	Promicromonosporaceae			cellular organisms; Bacteria; Bacillati; Actinomycetota; Actinomycetes; Micrococcales	cellular organisms	Bacteria	Bacillati	Actinomycetota	Actinomycetes	Micrococcales	NA	NA	NA	NA	NA	NA	NA	NA	NA	NA	NA	NA	NA	NA	NA	NA	NA	NA	NA	NA	NA	NA	NA	NA	NA	NA	NA
Glaeser et al. 2021	A Preliminary Comparison on Faecal Microbiomes of Free-Ranging Large Baleen (Balaenoptera musculus, B. physalus, B. borealis) and Toothed (Physeter macrocephalus) Whales	https://link.springer.com/article/10.1007/s00248-021-01729-4#MOESM1	baleen whales (blue, fin, sei) & toothed (sperm)	gut bacteria/fungi?	feces	Azores Archipelago (Portugal)	16S rRNA	Geodermatophilaceae	Bacteria	Actinobacteria/Actinomycetota	Actinomycetes	Frankiales	Geodermatophilaceae			cellular organisms; Bacteria; Bacillati; Actinomycetota; Actinomycetes; Geodermatophilales	cellular organisms	Bacteria	Bacillati	Actinomycetota	Actinomycetes	Geodermatophilales	NA	NA	NA	NA	NA	NA	NA	NA	NA	NA	NA	NA	NA	NA	NA	NA	NA	NA	NA	NA	NA	NA	NA	NA	NA	NA	NA
Glaeser et al. 2021	A Preliminary Comparison on Faecal Microbiomes of Free-Ranging Large Baleen (Balaenoptera musculus, B. physalus, B. borealis) and Toothed (Physeter macrocephalus) Whales	https://link.springer.com/article/10.1007/s00248-021-01729-4#MOESM1	baleen whales (blue, fin, sei) & toothed (sperm)	gut bacteria/fungi?	feces	Azores Archipelago (Portugal)	16S rRNA	Nocardioidaceae	Bacteria	Actinobacteria/Actinomycetota	Actinomycetes	Propionibacteriales	Nocardioidaceae			cellular organisms; Bacteria; Bacillati; Actinomycetota; Actinomycetes; Propionibacteriales	cellular organisms	Bacteria	Bacillati	Actinomycetota	Actinomycetes	Propionibacteriales	NA	NA	NA	NA	NA	NA	NA	NA	NA	NA	NA	NA	NA	NA	NA	NA	NA	NA	NA	NA	NA	NA	NA	NA	NA	NA	NA
Glaeser et al. 2021	A Preliminary Comparison on Faecal Microbiomes of Free-Ranging Large Baleen (Balaenoptera musculus, B. physalus, B. borealis) and Toothed (Physeter macrocephalus) Whales	https://link.springer.com/article/10.1007/s00248-021-01729-4#MOESM1	baleen whales (blue, fin, sei) & toothed (sperm)	gut bacteria/fungi?	feces	Azores Archipelago (Portugal)	16S rRNA	Intrasporangiaceae	Bacteria	Actinobacteria/Actinomycetota	Actinomycetes	Micrococcales	Intrasporangiaceae			cellular organisms; Bacteria; Bacillati; Actinomycetota; Actinomycetes; Micrococcales	cellular organisms	Bacteria	Bacillati	Actinomycetota	Actinomycetes	Micrococcales	NA	NA	NA	NA	NA	NA	NA	NA	NA	NA	NA	NA	NA	NA	NA	NA	NA	NA	NA	NA	NA	NA	NA	NA	NA	NA	NA
Glaeser et al. 2021	A Preliminary Comparison on Faecal Microbiomes of Free-Ranging Large Baleen (Balaenoptera musculus, B. physalus, B. borealis) and Toothed (Physeter macrocephalus) Whales	https://link.springer.com/article/10.1007/s00248-021-01729-4#MOESM1	baleen whales (blue, fin, sei) & toothed (sperm)	gut bacteria/fungi?	feces	Azores Archipelago (Portugal)	16S rRNA	Micromonosporaceae	Bacteria	Actinobacteria/Actinomycetota	Actinomycetes	Micromonosporales	Micromonosporaceae			cellular organisms; Bacteria; Bacillati; Actinomycetota; Actinomycetes; Micromonosporales	cellular organisms	Bacteria	Bacillati	Actinomycetota	Actinomycetes	Micromonosporales	NA	NA	NA	NA	NA	NA	NA	NA	NA	NA	NA	NA	NA	NA	NA	NA	NA	NA	NA	NA	NA	NA	NA	NA	NA	NA	NA
Glaeser et al. 2021	A Preliminary Comparison on Faecal Microbiomes of Free-Ranging Large Baleen (Balaenoptera musculus, B. physalus, B. borealis) and Toothed (Physeter macrocephalus) Whales	https://link.springer.com/article/10.1007/s00248-021-01729-4#MOESM1	baleen whales (blue, fin, sei) & toothed (sperm)	gut bacteria/fungi?	feces	Azores Archipelago (Portugal)	16S rRNA	Sporichthyaceae	Bacteria	Actinobacteria/Actinomycetota	Actinomycetes	Frankiales	Sporichthyaceae			cellular organisms; Bacteria; Bacillati; Actinomycetota; Actinomycetes; Sporichthyales	cellular organisms	Bacteria	Bacillati	Actinomycetota	Actinomycetes	Sporichthyales	NA	NA	NA	NA	NA	NA	NA	NA	NA	NA	NA	NA	NA	NA	NA	NA	NA	NA	NA	NA	NA	NA	NA	NA	NA	NA	NA
Glaeser et al. 2021	A Preliminary Comparison on Faecal Microbiomes of Free-Ranging Large Baleen (Balaenoptera musculus, B. physalus, B. borealis) and Toothed (Physeter macrocephalus) Whales	https://link.springer.com/article/10.1007/s00248-021-01729-4#MOESM1	baleen whales (blue, fin, sei) & toothed (sperm)	gut bacteria/fungi?	feces	Azores Archipelago (Portugal)	16S rRNA	Actinomarinaceae	Bacteria	Actinobacteria/Actinomycetota	Acidimicrobiia	Actinomarinales	Actinomarinaceae			cellular organisms; Bacteria; Bacillati; Actinomycetota; Actinomycetes; Candidatus Actinomarinidae; Candidatus Actinomarinales; Candidatus Actinomarineae	cellular organisms	Bacteria	Bacillati	Actinomycetota	Actinomycetes	Candidatus Actinomarinidae	Candidatus Actinomarinales	Candidatus Actinomarineae	NA	NA	NA	NA	NA	NA	NA	NA	NA	NA	NA	NA	NA	NA	NA	NA	NA	NA	NA	NA	NA	NA	NA	NA	NA
Glaeser et al. 2021	A Preliminary Comparison on Faecal Microbiomes of Free-Ranging Large Baleen (Balaenoptera musculus, B. physalus, B. borealis) and Toothed (Physeter macrocephalus) Whales	https://link.springer.com/article/10.1007/s00248-021-01729-4#MOESM1	baleen whales (blue, fin, sei) & toothed (sperm)	gut bacteria/fungi?	feces	Azores Archipelago (Portugal)	16S rRNA	Coriobacteriales	Bacteria	Actinobacteria/Actinomycetota	Coriobacteriia	Coriobacteriales	Coriobacteriales (uncultured)			cellular organisms; Bacteria; Bacillati; Actinomycetota; Coriobacteriia	cellular organisms	Bacteria	Bacillati	Actinomycetota	Coriobacteriia	NA	NA	NA	NA	NA	NA	NA	NA	NA	NA	NA	NA	NA	NA	NA	NA	NA	NA	NA	NA	NA	NA	NA	NA	NA	NA	NA	NA
Glaeser et al. 2021	A Preliminary Comparison on Faecal Microbiomes of Free-Ranging Large Baleen (Balaenoptera musculus, B. physalus, B. borealis) and Toothed (Physeter macrocephalus) Whales	https://link.springer.com/article/10.1007/s00248-021-01729-4#MOESM1	baleen whales (blue, fin, sei) & toothed (sperm)	gut bacteria/fungi?	feces	Azores Archipelago (Portugal)	16S rRNA	Bifidobacteriaceae	Bacteria	Actinobacteria/Actinomycetota	Actinomycetes	Bifidobacteriales	Bifidobacteriaceae			cellular organisms; Bacteria; Bacillati; Actinomycetota; Actinomycetes; Bifidobacteriales	cellular organisms	Bacteria	Bacillati	Actinomycetota	Actinomycetes	Bifidobacteriales	NA	NA	NA	NA	NA	NA	NA	NA	NA	NA	NA	NA	NA	NA	NA	NA	NA	NA	NA	NA	NA	NA	NA	NA	NA	NA	NA
Glaeser et al. 2021	A Preliminary Comparison on Faecal Microbiomes of Free-Ranging Large Baleen (Balaenoptera musculus, B. physalus, B. borealis) and Toothed (Physeter macrocephalus) Whales	https://link.springer.com/article/10.1007/s00248-021-01729-4#MOESM1	baleen whales (blue, fin, sei) & toothed (sperm)	gut bacteria/fungi?	feces	Azores Archipelago (Portugal)	16S rRNA	Micrococcaceae	Bacteria	Actinobacteria/Actinomycetota	Actinomycetes	Micrococcales	Micrococcaceae			cellular organisms; Bacteria; Bacillati; Actinomycetota; Actinomycetes; Micrococcales	cellular organisms	Bacteria	Bacillati	Actinomycetota	Actinomycetes	Micrococcales	NA	NA	NA	NA	NA	NA	NA	NA	NA	NA	NA	NA	NA	NA	NA	NA	NA	NA	NA	NA	NA	NA	NA	NA	NA	NA	NA
Glaeser et al. 2021	A Preliminary Comparison on Faecal Microbiomes of Free-Ranging Large Baleen (Balaenoptera musculus, B. physalus, B. borealis) and Toothed (Physeter macrocephalus) Whales	https://link.springer.com/article/10.1007/s00248-021-01729-4#MOESM1	baleen whales (blue, fin, sei) & toothed (sperm)	gut bacteria/fungi?	feces	Azores Archipelago (Portugal)	16S rRNA	OPB41	Bacteria	Actinobacteria/Actinomycetota	Coriobacteriia	OPB41				cellular organisms; Bacteria; Bacillati; Actinomycetota; Coriobacteriia; Coriobacteriales	cellular organisms	Bacteria	Bacillati	Actinomycetota	Coriobacteriia	Coriobacteriales	NA	NA	NA	NA	NA	NA	NA	NA	NA	NA	NA	NA	NA	NA	NA	NA	NA	NA	NA	NA	NA	NA	NA	NA	NA	NA	NA
Glaeser et al. 2021	A Preliminary Comparison on Faecal Microbiomes of Free-Ranging Large Baleen (Balaenoptera musculus, B. physalus, B. borealis) and Toothed (Physeter macrocephalus) Whales	https://link.springer.com/article/10.1007/s00248-021-01729-4#MOESM1	baleen whales (blue, fin, sei) & toothed (sperm)	gut bacteria/fungi?	feces	Azores Archipelago (Portugal)	16S rRNA	Brevibacteriaceae	Bacteria	Actinobacteria/Actinomycetota	Actinomycetes	Micrococcales	Brevibacteriaceae			cellular organisms; Bacteria; Bacillati; Actinomycetota; Actinomycetes; Micrococcales	cellular organisms	Bacteria	Bacillati	Actinomycetota	Actinomycetes	Micrococcales	NA	NA	NA	NA	NA	NA	NA	NA	NA	NA	NA	NA	NA	NA	NA	NA	NA	NA	NA	NA	NA	NA	NA	NA	NA	NA	NA
Glaeser et al. 2021	A Preliminary Comparison on Faecal Microbiomes of Free-Ranging Large Baleen (Balaenoptera musculus, B. physalus, B. borealis) and Toothed (Physeter macrocephalus) Whales	https://link.springer.com/article/10.1007/s00248-021-01729-4#MOESM1	baleen whales (blue, fin, sei) & toothed (sperm)	gut bacteria/fungi?	feces	Azores Archipelago (Portugal)	16S rRNA	Acidothermaceae	Bacteria	Actinobacteria/Actinomycetota	Actinomycetes	Frankiales	Acidothermaceae			cellular organisms; Bacteria; Bacillati; Actinomycetota; Actinomycetes; Acidothermales	cellular organisms	Bacteria	Bacillati	Actinomycetota	Actinomycetes	Acidothermales	NA	NA	NA	NA	NA	NA	NA	NA	NA	NA	NA	NA	NA	NA	NA	NA	NA	NA	NA	NA	NA	NA	NA	NA	NA	NA	NA
Apprill et al. 2017	Extensive Core Microbiome in Drone-Captured Whale Blow Supports a Framework for Health Monitoring	https://journals.asm.org/doi/full/10.1128/msystems.00119-17#tab1	humpback whales	respiratory bacteriome	blow samples	Race Point Channel, north of Cape Cod, MA, and coastal waters surrounding Vancouver Island, in both British Columbia and Washington State	SSU rRNA	Actinomycetes	Bacteria	Actinobacteria/Actinomycetota	Actinomycetes					cellular organisms; Bacteria; Bacillati; Actinomycetota	cellular organisms	Bacteria	Bacillati	Actinomycetota	NA	NA	NA	NA	NA	NA	NA	NA	NA	NA	NA	NA	NA	NA	NA	NA	NA	NA	NA	NA	NA	NA	NA	NA	NA	NA	NA	NA	NA
Apprill et al. 2017	Extensive Core Microbiome in Drone-Captured Whale Blow Supports a Framework for Health Monitoring	https://journals.asm.org/doi/full/10.1128/msystems.00119-17#tab4	humpback whales	respiratory bacteriome	blow samples	Race Point Channel, north of Cape Cod, MA, and coastal waters surrounding Vancouver Island, in both British Columbia and Washington State	SSU rRNA	Acidimicrobiia	Bacteria	Actinobacteria/Actinomycetota	Acidimicrobiia					cellular organisms; Bacteria; Bacillati; Actinomycetota	cellular organisms	Bacteria	Bacillati	Actinomycetota	NA	NA	NA	NA	NA	NA	NA	NA	NA	NA	NA	NA	NA	NA	NA	NA	NA	NA	NA	NA	NA	NA	NA	NA	NA	NA	NA	NA	NA
Domínguez-Sánchez et al. 2022	Common core respiratory bacteriome of the blue whale Balaenoptera musculus, in the Gulf of California	https://www.biorxiv.org/content/10.1101/2022.12.29.522252v2.abstract	blue whales	respiratory bacteriome	blow samples	Gulf of California	16S rRNA	Cutibacterium	Bacteria	Actinobacteria/Actinomycetota	Actinomycetia	Propionibacteriales	Propionibacteriaceae	Cutibacterium		cellular organisms; Bacteria; Bacillati; Actinomycetota; Actinomycetes; Propionibacteriales; Propionibacteriaceae	cellular organisms	Bacteria	Bacillati	Actinomycetota	Actinomycetes	Propionibacteriales	Propionibacteriaceae	NA	NA	NA	NA	NA	NA	NA	NA	NA	NA	NA	NA	NA	NA	NA	NA	NA	NA	NA	NA	NA	NA	NA	NA	NA	NA
Apprill et al. 2010	Humpback whales harbour a combination of specific and variable skin bacteria	https://enviromicro-journals.onlinelibrary.wiley.com/doi/full/10.1111/j.1758-2229.2010.00213.x?casa_token=DQt3e5j5484AAAAA%3AEnO4U5VpJ6uh9w6HFfFu8NoP8wkmHkBsOJt7aYC0UhZVNZHIvbqzTTMkjnxyYUhB6xubkVS8t0s1rJ8pmg	humpback whales	skin-associated bacteria	skin	Hawaiian Islands	DNA	Paracoccus alkenifer	Bacteria	Alphaproteobacteria			Rhodobacteraceae	Paracoccus alkenifer		cellular organisms; Bacteria; Pseudomonadati; Pseudomonadota; Alphaproteobacteria; Rhodobacterales; Paracoccaceae; Paracoccus	cellular organisms	Bacteria	Pseudomonadati	Pseudomonadota	Alphaproteobacteria	Rhodobacterales	Paracoccaceae	Paracoccus	NA	NA	NA	NA	NA	NA	NA	NA	NA	NA	NA	NA	NA	NA	NA	NA	NA	NA	NA	NA	NA	NA	NA	NA	NA
Apprill et al. 2010	Humpback whales harbour a combination of specific and variable skin bacteria	https://enviromicro-journals.onlinelibrary.wiley.com/doi/full/10.1111/j.1758-2229.2010.00213.x?casa_token=DQt3e5j5484AAAAA%3AEnO4U5VpJ6uh9w6HFfFu8NoP8wkmHkBsOJt7aYC0UhZVNZHIvbqzTTMkjnxyYUhB6xubkVS8t0s1rJ8pmg	humpback whales	skin-associated bacteria	skin	Hawaiian Islands	DNA	Nereida ignava	Bacteria	Alphaproteobacteria			Rhodobacteraceae	Nereida ignava		cellular organisms; Bacteria; Pseudomonadati; Pseudomonadota; Alphaproteobacteria; Rhodobacterales; Roseobacteraceae; Nereida	cellular organisms	Bacteria	Pseudomonadati	Pseudomonadota	Alphaproteobacteria	Rhodobacterales	Roseobacteraceae	Nereida	NA	NA	NA	NA	NA	NA	NA	NA	NA	NA	NA	NA	NA	NA	NA	NA	NA	NA	NA	NA	NA	NA	NA	NA	NA
Apprill et al. 2010	Humpback whales harbour a combination of specific and variable skin bacteria	https://enviromicro-journals.onlinelibrary.wiley.com/doi/full/10.1111/j.1758-2229.2010.00213.x?casa_token=DQt3e5j5484AAAAA%3AEnO4U5VpJ6uh9w6HFfFu8NoP8wkmHkBsOJt7aYC0UhZVNZHIvbqzTTMkjnxyYUhB6xubkVS8t0s1rJ8pmg	humpback whales	skin-associated bacteria	skin	Hawaiian Islands	DNA	Nereida ignava	Bacteria	Alphaproteobacteria			Rhodobacteraceae	Nereida ignava		cellular organisms; Bacteria; Pseudomonadati; Pseudomonadota; Alphaproteobacteria; Rhodobacterales; Roseobacteraceae; Nereida	cellular organisms	Bacteria	Pseudomonadati	Pseudomonadota	Alphaproteobacteria	Rhodobacterales	Roseobacteraceae	Nereida	NA	NA	NA	NA	NA	NA	NA	NA	NA	NA	NA	NA	NA	NA	NA	NA	NA	NA	NA	NA	NA	NA	NA	NA	NA
Apprill et al. 2010	Humpback whales harbour a combination of specific and variable skin bacteria	https://enviromicro-journals.onlinelibrary.wiley.com/doi/full/10.1111/j.1758-2229.2010.00213.x?casa_token=DQt3e5j5484AAAAA%3AEnO4U5VpJ6uh9w6HFfFu8NoP8wkmHkBsOJt7aYC0UhZVNZHIvbqzTTMkjnxyYUhB6xubkVS8t0s1rJ8pmg	humpback whales	skin-associated bacteria	skin	Hawaiian Islands	DNA	Rhodobium salexigens	Bacteria	Alphaproteobacteria			Rhodobacteraceae	Rhodobium salexigens		cellular organisms; Eukaryota; Opisthokonta; Metazoa; Eumetazoa; Bilateria; Protostomia; Ecdysozoa; Panarthropoda; Arthropoda; Mandibulata; Pancrustacea; Hexapoda; Insecta; Dicondylia; Pterygota; Neoptera; Paraneoptera; Hemiptera; Sternorrhyncha; Aphidomorpha; Aphidoidea; Aphididae; Aphidinae; Macrosiphini	cellular organisms	Eukaryota	Opisthokonta	Metazoa	Eumetazoa	Bilateria	Protostomia	Ecdysozoa	Panarthropoda	Arthropoda	Mandibulata	Pancrustacea	Hexapoda	Insecta	Dicondylia	Pterygota	Neoptera	Paraneoptera	Hemiptera	Sternorrhyncha	Aphidomorpha	Aphidoidea	Aphididae	Aphidinae	Macrosiphini	NA	NA	NA	NA	NA	NA	NA	NA
Apprill et al. 2014	Humpback Whale Populations Share a Core Skin Bacterial Community: Towards a Health Index for Marine Mammals?	https://journals.plos.org/plosone/article?id=10.1371/journal.pone.0090785&utm_source=nationaltribune&utm_medium=nationaltribune&utm_campaign=news	humpback whales	skin-associated bacteria	skin	Southeast Alaska & Hawaiian Islands	DNA	Roseobacter clade AS-21	Bacteria	Alphaproteobacteria			Roseobacter clade AS-21			cellular organisms; Bacteria; Pseudomonadati; Pseudomonadota; Alphaproteobacteria; Rhodobacterales; Roseobacteraceae	cellular organisms	Bacteria	Pseudomonadati	Pseudomonadota	Alphaproteobacteria	Rhodobacterales	Roseobacteraceae	NA	NA	NA	NA	NA	NA	NA	NA	NA	NA	NA	NA	NA	NA	NA	NA	NA	NA	NA	NA	NA	NA	NA	NA	NA	NA
Apprill et al. 2014	Humpback Whale Populations Share a Core Skin Bacterial Community: Towards a Health Index for Marine Mammals?	https://journals.plos.org/plosone/article?id=10.1371/journal.pone.0090785&utm_source=nationaltribune&utm_medium=nationaltribune&utm_campaign=news	humpback whales	skin-associated bacteria	skin	Southeast Alaska & Hawaiian Islands	DNA	glycosphingolipids sphingans	Bacteria	Alphaproteobacteria			Novosphingobium	glycosphingolipids sphingans		NA	NA	NA	NA	NA	NA	NA	NA	NA	NA	NA	NA	NA	NA	NA	NA	NA	NA	NA	NA	NA	NA	NA	NA	NA	NA	NA	NA	NA	NA	NA	NA	NA	NA
Reidy et al. 2022	Fine-scale diversity of prey detected in humpback whale feces	https://onlinelibrary.wiley.com/doi/full/10.1002/ece3.9680	humpback whales	prey	feces	Vancouver Island	DNA & microscopy	Platynereis bicanaliculata	Animalia	Annelida	Polychaeta	Phyllodocida	Nereididae		Platynereis bicanaliculata	cellular organisms; Eukaryota; Opisthokonta; Metazoa; Eumetazoa; Bilateria; Protostomia; Spiralia; Lophotrochozoa; Annelida; Polychaeta; Errantia; Phyllodocida; Nereididae; Platynereis	cellular organisms	Eukaryota	Opisthokonta	Metazoa	Eumetazoa	Bilateria	Protostomia	Spiralia	Lophotrochozoa	Annelida	Polychaeta	Errantia	Phyllodocida	Nereididae	Platynereis	NA	NA	NA	NA	NA	NA	NA	NA	NA	NA	NA	NA	NA	NA	NA	NA	NA	NA
Reidy et al. 2022	Fine-scale diversity of prey detected in humpback whale feces	https://onlinelibrary.wiley.com/doi/full/10.1002/ece3.9680	humpback whales	prey	feces	Vancouver Island	DNA & microscopy	Polychaeta	Animalia	Annelida	Polychaeta					cellular organisms; Eukaryota; Opisthokonta; Metazoa; Eumetazoa; Bilateria; Protostomia; Spiralia; Lophotrochozoa; Annelida	cellular organisms	Eukaryota	Opisthokonta	Metazoa	Eumetazoa	Bilateria	Protostomia	Spiralia	Lophotrochozoa	Annelida	NA	NA	NA	NA	NA	NA	NA	NA	NA	NA	NA	NA	NA	NA	NA	NA	NA	NA	NA	NA	NA	NA	NA
Glaeser et al. 2021	A Preliminary Comparison on Faecal Microbiomes of Free-Ranging Large Baleen (Balaenoptera musculus, B. physalus, B. borealis) and Toothed (Physeter macrocephalus) Whales	https://link.springer.com/article/10.1007/s00248-021-01729-4#MOESM1	baleen whales (blue, fin, sei) & toothed (sperm)	gut bacteria/fungi?	feces	Azores Archipelago (Portugal)	16S rRNA	Armatimonadaceae	Bacteria	Armatimonadetes	Armatimonadia	Armatimonadales	Armatimonadaceae			cellular organisms; Bacteria; Bacillati; Armatimonadota; Armatimonadia; Armatimonadales	cellular organisms	Bacteria	Bacillati	Armatimonadota	Armatimonadia	Armatimonadales	NA	NA	NA	NA	NA	NA	NA	NA	NA	NA	NA	NA	NA	NA	NA	NA	NA	NA	NA	NA	NA	NA	NA	NA	NA	NA	NA
Glaeser et al. 2021	A Preliminary Comparison on Faecal Microbiomes of Free-Ranging Large Baleen (Balaenoptera musculus, B. physalus, B. borealis) and Toothed (Physeter macrocephalus) Whales	https://link.springer.com/article/10.1007/s00248-021-01729-4#MOESM1	baleen whales (blue, fin, sei) & toothed (sperm)	gut bacteria/fungi?	feces	Azores Archipelago (Portugal)	16S rRNA	Fimbriimonadaceae	Bacteria	Armatimonadetes	Fimbriimonadia	Fimbriimonadales	Fimbriimonadaceae			cellular organisms; Bacteria; Bacillati; Armatimonadota; Fimbriimonadia; Fimbriimonadales	cellular organisms	Bacteria	Bacillati	Armatimonadota	Fimbriimonadia	Fimbriimonadales	NA	NA	NA	NA	NA	NA	NA	NA	NA	NA	NA	NA	NA	NA	NA	NA	NA	NA	NA	NA	NA	NA	NA	NA	NA	NA	NA
Reidy et al. 2022	Fine-scale diversity of prey detected in humpback whale feces	https://onlinelibrary.wiley.com/doi/full/10.1002/ece3.9680	humpback whales	prey	feces	Vancouver Island	DNA & microscopy	Euphausia pacifica	Animalia	Arthropoda	Malacostraca	Euphausiacea	Euphausiidae		Euphausia pacifica	cellular organisms; Eukaryota; Opisthokonta; Metazoa; Eumetazoa; Bilateria; Protostomia; Ecdysozoa; Panarthropoda; Arthropoda; Mandibulata; Pancrustacea; Crustacea; Multicrustacea; Malacostraca; Eumalacostraca; Eucarida; Euphausiacea; Euphausiidae; Euphausia	cellular organisms	Eukaryota	Opisthokonta	Metazoa	Eumetazoa	Bilateria	Protostomia	Ecdysozoa	Panarthropoda	Arthropoda	Mandibulata	Pancrustacea	Crustacea	Multicrustacea	Malacostraca	Eumalacostraca	Eucarida	Euphausiacea	Euphausiidae	Euphausia	NA	NA	NA	NA	NA	NA	NA	NA	NA	NA	NA	NA	NA
Reidy et al. 2022	Fine-scale diversity of prey detected in humpback whale feces	https://onlinelibrary.wiley.com/doi/full/10.1002/ece3.9680	humpback whales	prey	feces	Vancouver Island	DNA & microscopy	Thysanoessa spinifera	Animalia	Arthropoda	Malacostraca	Euphausiacea	Euphausiidae		Thysanoessa spinifera	cellular organisms; Eukaryota; Opisthokonta; Metazoa; Eumetazoa; Bilateria; Protostomia; Ecdysozoa; Panarthropoda; Arthropoda; Mandibulata; Pancrustacea; Crustacea; Multicrustacea; Malacostraca; Eumalacostraca; Eucarida; Euphausiacea; Euphausiidae; Thysanoessa	cellular organisms	Eukaryota	Opisthokonta	Metazoa	Eumetazoa	Bilateria	Protostomia	Ecdysozoa	Panarthropoda	Arthropoda	Mandibulata	Pancrustacea	Crustacea	Multicrustacea	Malacostraca	Eumalacostraca	Eucarida	Euphausiacea	Euphausiidae	Thysanoessa	NA	NA	NA	NA	NA	NA	NA	NA	NA	NA	NA	NA	NA
Reidy et al. 2022	Fine-scale diversity of prey detected in humpback whale feces	https://onlinelibrary.wiley.com/doi/full/10.1002/ece3.9680	humpback whales	prey	feces	Vancouver Island	DNA & microscopy	Thysanoessa raschii	Animalia	Arthropoda	Malacostraca	Euphausiacea	Euphausiidae		Thysanoessa raschii	cellular organisms; Eukaryota; Opisthokonta; Metazoa; Eumetazoa; Bilateria; Protostomia; Ecdysozoa; Panarthropoda; Arthropoda; Mandibulata; Pancrustacea; Crustacea; Multicrustacea; Malacostraca; Eumalacostraca; Eucarida; Euphausiacea; Euphausiidae; Thysanoessa	cellular organisms	Eukaryota	Opisthokonta	Metazoa	Eumetazoa	Bilateria	Protostomia	Ecdysozoa	Panarthropoda	Arthropoda	Mandibulata	Pancrustacea	Crustacea	Multicrustacea	Malacostraca	Eumalacostraca	Eucarida	Euphausiacea	Euphausiidae	Thysanoessa	NA	NA	NA	NA	NA	NA	NA	NA	NA	NA	NA	NA	NA
Reidy et al. 2022	Fine-scale diversity of prey detected in humpback whale feces	https://onlinelibrary.wiley.com/doi/full/10.1002/ece3.9680	humpback whales	prey	feces	Vancouver Island	DNA & microscopy	Sergestes similis	Animalia	Arthropoda	Malacostraca	Decapoda	Sergestidae		Sergestes similis	cellular organisms; Eukaryota; Opisthokonta; Metazoa; Eumetazoa; Bilateria; Protostomia; Ecdysozoa; Panarthropoda; Arthropoda; Mandibulata; Pancrustacea; Crustacea; Multicrustacea; Malacostraca; Eumalacostraca; Eucarida; Decapoda; Dendrobranchiata; Sergestoidea; Sergestidae; Eusergestes	cellular organisms	Eukaryota	Opisthokonta	Metazoa	Eumetazoa	Bilateria	Protostomia	Ecdysozoa	Panarthropoda	Arthropoda	Mandibulata	Pancrustacea	Crustacea	Multicrustacea	Malacostraca	Eumalacostraca	Eucarida	Decapoda	Dendrobranchiata	Sergestoidea	Sergestidae	Eusergestes	NA	NA	NA	NA	NA	NA	NA	NA	NA	NA	NA
Reidy et al. 2022	Fine-scale diversity of prey detected in humpback whale feces	https://onlinelibrary.wiley.com/doi/full/10.1002/ece3.9680	humpback whales	prey	feces	Vancouver Island	DNA & microscopy	Neomysis	Animalia	Arthropoda	Malacostraca	Mysida	Mysidae	Neomysis		cellular organisms; Eukaryota; Opisthokonta; Metazoa; Eumetazoa; Bilateria; Protostomia; Ecdysozoa; Panarthropoda; Arthropoda; Mandibulata; Pancrustacea; Crustacea; Multicrustacea; Malacostraca; Eumalacostraca; Peracarida; Mysidacea; Mysida; Mysidae; Mysinae; Mysini	cellular organisms	Eukaryota	Opisthokonta	Metazoa	Eumetazoa	Bilateria	Protostomia	Ecdysozoa	Panarthropoda	Arthropoda	Mandibulata	Pancrustacea	Crustacea	Multicrustacea	Malacostraca	Eumalacostraca	Peracarida	Mysidacea	Mysida	Mysidae	Mysinae	Mysini	NA	NA	NA	NA	NA	NA	NA	NA	NA	NA	NA
Reidy et al. 2022	Fine-scale diversity of prey detected in humpback whale feces	https://onlinelibrary.wiley.com/doi/full/10.1002/ece3.9680	humpback whales	prey	feces	Vancouver Island	DNA & microscopy	Mysida	Animalia	Arthropoda	Malacostraca	Mysida				cellular organisms; Eukaryota; Opisthokonta; Metazoa; Eumetazoa; Bilateria; Protostomia; Ecdysozoa; Panarthropoda; Arthropoda; Mandibulata; Pancrustacea; Crustacea; Multicrustacea; Malacostraca; Eumalacostraca; Peracarida; Mysidacea	cellular organisms	Eukaryota	Opisthokonta	Metazoa	Eumetazoa	Bilateria	Protostomia	Ecdysozoa	Panarthropoda	Arthropoda	Mandibulata	Pancrustacea	Crustacea	Multicrustacea	Malacostraca	Eumalacostraca	Peracarida	Mysidacea	NA	NA	NA	NA	NA	NA	NA	NA	NA	NA	NA	NA	NA	NA	NA
Reidy et al. 2022	Fine-scale diversity of prey detected in humpback whale feces	https://onlinelibrary.wiley.com/doi/full/10.1002/ece3.9680	humpback whales	prey	feces	Vancouver Island	DNA & microscopy	Eualus avinus	Animalia	Arthropoda	Malacostraca	Decapoda	Thoridae		Eualus avinus	cellular organisms; Eukaryota; Opisthokonta; Metazoa; Eumetazoa; Bilateria; Protostomia; Ecdysozoa; Panarthropoda; Arthropoda; Mandibulata; Pancrustacea; Crustacea; Multicrustacea; Malacostraca; Eumalacostraca; Eucarida; Decapoda; Pleocyemata; Caridea; Alpheoidea; Hippolytidae; Eualus	cellular organisms	Eukaryota	Opisthokonta	Metazoa	Eumetazoa	Bilateria	Protostomia	Ecdysozoa	Panarthropoda	Arthropoda	Mandibulata	Pancrustacea	Crustacea	Multicrustacea	Malacostraca	Eumalacostraca	Eucarida	Decapoda	Pleocyemata	Caridea	Alpheoidea	Hippolytidae	Eualus	NA	NA	NA	NA	NA	NA	NA	NA	NA	NA
Reidy et al. 2022	Fine-scale diversity of prey detected in humpback whale feces	https://onlinelibrary.wiley.com/doi/full/10.1002/ece3.9680	humpback whales	prey	feces	Vancouver Island	DNA & microscopy	Decapoda	Animalia	Arthropoda	Malacostraca	Decapoda				cellular organisms; Eukaryota; Opisthokonta; Metazoa; Eumetazoa; Bilateria; Protostomia; Ecdysozoa; Panarthropoda; Arthropoda; Mandibulata; Pancrustacea; Crustacea; Multicrustacea; Malacostraca; Eumalacostraca; Eucarida	cellular organisms	Eukaryota	Opisthokonta	Metazoa	Eumetazoa	Bilateria	Protostomia	Ecdysozoa	Panarthropoda	Arthropoda	Mandibulata	Pancrustacea	Crustacea	Multicrustacea	Malacostraca	Eumalacostraca	Eucarida	NA	NA	NA	NA	NA	NA	NA	NA	NA	NA	NA	NA	NA	NA	NA	NA
Reidy et al. 2022	Fine-scale diversity of prey detected in humpback whale feces	https://onlinelibrary.wiley.com/doi/full/10.1002/ece3.9680	humpback whales	prey	feces	Vancouver Island	DNA & microscopy	Cumacea	Animalia	Arthropoda	Malacostraca	Cumacea				cellular organisms; Eukaryota; Opisthokonta; Metazoa; Eumetazoa; Bilateria; Protostomia; Ecdysozoa; Panarthropoda; Arthropoda; Mandibulata; Pancrustacea; Crustacea; Multicrustacea; Malacostraca; Eumalacostraca; Peracarida	cellular organisms	Eukaryota	Opisthokonta	Metazoa	Eumetazoa	Bilateria	Protostomia	Ecdysozoa	Panarthropoda	Arthropoda	Mandibulata	Pancrustacea	Crustacea	Multicrustacea	Malacostraca	Eumalacostraca	Peracarida	NA	NA	NA	NA	NA	NA	NA	NA	NA	NA	NA	NA	NA	NA	NA	NA
Reidy et al. 2022	Fine-scale diversity of prey detected in humpback whale feces	https://onlinelibrary.wiley.com/doi/full/10.1002/ece3.9680	humpback whales	prey	feces	Vancouver Island	DNA & microscopy	Decapoda	Animalia	Arthropoda	Malacostraca	Decapoda				cellular organisms; Eukaryota; Opisthokonta; Metazoa; Eumetazoa; Bilateria; Protostomia; Ecdysozoa; Panarthropoda; Arthropoda; Mandibulata; Pancrustacea; Crustacea; Multicrustacea; Malacostraca; Eumalacostraca; Eucarida	cellular organisms	Eukaryota	Opisthokonta	Metazoa	Eumetazoa	Bilateria	Protostomia	Ecdysozoa	Panarthropoda	Arthropoda	Mandibulata	Pancrustacea	Crustacea	Multicrustacea	Malacostraca	Eumalacostraca	Eucarida	NA	NA	NA	NA	NA	NA	NA	NA	NA	NA	NA	NA	NA	NA	NA	NA
Reidy et al. 2022	Fine-scale diversity of prey detected in humpback whale feces	https://onlinelibrary.wiley.com/doi/full/10.1002/ece3.9680	humpback whales	prey	feces	Vancouver Island	DNA & microscopy	Decapoda	Animalia	Arthropoda	Malacostraca	Decapoda				cellular organisms; Eukaryota; Opisthokonta; Metazoa; Eumetazoa; Bilateria; Protostomia; Ecdysozoa; Panarthropoda; Arthropoda; Mandibulata; Pancrustacea; Crustacea; Multicrustacea; Malacostraca; Eumalacostraca; Eucarida	cellular organisms	Eukaryota	Opisthokonta	Metazoa	Eumetazoa	Bilateria	Protostomia	Ecdysozoa	Panarthropoda	Arthropoda	Mandibulata	Pancrustacea	Crustacea	Multicrustacea	Malacostraca	Eumalacostraca	Eucarida	NA	NA	NA	NA	NA	NA	NA	NA	NA	NA	NA	NA	NA	NA	NA	NA
Reidy et al. 2022	Fine-scale diversity of prey detected in humpback whale feces	https://onlinelibrary.wiley.com/doi/full/10.1002/ece3.9680	humpback whales	prey	feces	Vancouver Island	DNA & microscopy	Decapoda	Animalia	Arthropoda	Malacostraca	Decapoda				cellular organisms; Eukaryota; Opisthokonta; Metazoa; Eumetazoa; Bilateria; Protostomia; Ecdysozoa; Panarthropoda; Arthropoda; Mandibulata; Pancrustacea; Crustacea; Multicrustacea; Malacostraca; Eumalacostraca; Eucarida	cellular organisms	Eukaryota	Opisthokonta	Metazoa	Eumetazoa	Bilateria	Protostomia	Ecdysozoa	Panarthropoda	Arthropoda	Mandibulata	Pancrustacea	Crustacea	Multicrustacea	Malacostraca	Eumalacostraca	Eucarida	NA	NA	NA	NA	NA	NA	NA	NA	NA	NA	NA	NA	NA	NA	NA	NA
Reidy et al. 2022	Fine-scale diversity of prey detected in humpback whale feces	https://onlinelibrary.wiley.com/doi/full/10.1002/ece3.9680	humpback whales	prey	feces	Vancouver Island	DNA & microscopy	Galatheidae	Animalia	Arthropoda	Malacostraca	Decapoda	Galatheidae			cellular organisms; Eukaryota; Opisthokonta; Metazoa; Eumetazoa; Bilateria; Protostomia; Ecdysozoa; Panarthropoda; Arthropoda; Mandibulata; Pancrustacea; Crustacea; Multicrustacea; Malacostraca; Eumalacostraca; Eucarida; Decapoda; Pleocyemata; Anomura; Galatheoidea	cellular organisms	Eukaryota	Opisthokonta	Metazoa	Eumetazoa	Bilateria	Protostomia	Ecdysozoa	Panarthropoda	Arthropoda	Mandibulata	Pancrustacea	Crustacea	Multicrustacea	Malacostraca	Eumalacostraca	Eucarida	Decapoda	Pleocyemata	Anomura	Galatheoidea	NA	NA	NA	NA	NA	NA	NA	NA	NA	NA	NA	NA
Reidy et al. 2022	Fine-scale diversity of prey detected in humpback whale feces	https://onlinelibrary.wiley.com/doi/full/10.1002/ece3.9680	humpback whales	prey	feces	Vancouver Island	DNA & microscopy	Decapoda	Animalia	Arthropoda	Malacostraca	Decapoda				cellular organisms; Eukaryota; Opisthokonta; Metazoa; Eumetazoa; Bilateria; Protostomia; Ecdysozoa; Panarthropoda; Arthropoda; Mandibulata; Pancrustacea; Crustacea; Multicrustacea; Malacostraca; Eumalacostraca; Eucarida	cellular organisms	Eukaryota	Opisthokonta	Metazoa	Eumetazoa	Bilateria	Protostomia	Ecdysozoa	Panarthropoda	Arthropoda	Mandibulata	Pancrustacea	Crustacea	Multicrustacea	Malacostraca	Eumalacostraca	Eucarida	NA	NA	NA	NA	NA	NA	NA	NA	NA	NA	NA	NA	NA	NA	NA	NA
Reidy et al. 2022	Fine-scale diversity of prey detected in humpback whale feces	https://onlinelibrary.wiley.com/doi/full/10.1002/ece3.9680	humpback whales	prey	feces	Vancouver Island	DNA & microscopy	Ditrichocorycaeus anglicus	Animalia	Arthropoda	Copepoda	Cyclopoida	Corycaeidae		Ditrichocorycaeus anglicus	cellular organisms; Eukaryota; Opisthokonta; Metazoa; Eumetazoa; Bilateria; Protostomia; Ecdysozoa; Panarthropoda; Arthropoda; Mandibulata; Pancrustacea; Crustacea; Multicrustacea; Hexanauplia; Copepoda; Neocopepoda; Podoplea; Poecilostomatoida; Corycaeidae; Ditrichocorycaeus	cellular organisms	Eukaryota	Opisthokonta	Metazoa	Eumetazoa	Bilateria	Protostomia	Ecdysozoa	Panarthropoda	Arthropoda	Mandibulata	Pancrustacea	Crustacea	Multicrustacea	Hexanauplia	Copepoda	Neocopepoda	Podoplea	Poecilostomatoida	Corycaeidae	Ditrichocorycaeus	NA	NA	NA	NA	NA	NA	NA	NA	NA	NA	NA	NA
Reidy et al. 2022	Fine-scale diversity of prey detected in humpback whale feces	https://onlinelibrary.wiley.com/doi/full/10.1002/ece3.9680	humpback whales	prey	feces	Vancouver Island	DNA & microscopy	Acartia longiremis	Animalia	Arthropoda	Copepoda	Calanoida	Acartiidae		Acartia longiremis	cellular organisms; Eukaryota; Opisthokonta; Metazoa; Eumetazoa; Bilateria; Protostomia; Ecdysozoa; Panarthropoda; Arthropoda; Mandibulata; Pancrustacea; Crustacea; Multicrustacea; Hexanauplia; Copepoda; Neocopepoda; Gymnoplea; Calanoida; Acartiidae; Acartia	cellular organisms	Eukaryota	Opisthokonta	Metazoa	Eumetazoa	Bilateria	Protostomia	Ecdysozoa	Panarthropoda	Arthropoda	Mandibulata	Pancrustacea	Crustacea	Multicrustacea	Hexanauplia	Copepoda	Neocopepoda	Gymnoplea	Calanoida	Acartiidae	Acartia	NA	NA	NA	NA	NA	NA	NA	NA	NA	NA	NA	NA
Reidy et al. 2022	Fine-scale diversity of prey detected in humpback whale feces	https://onlinelibrary.wiley.com/doi/full/10.1002/ece3.9680	humpback whales	prey	feces	Vancouver Island	DNA & microscopy	Calanus pacificus	Animalia	Arthropoda	Copepoda	Calanoida	Calanidae		Calanus pacificus	cellular organisms; Eukaryota; Opisthokonta; Metazoa; Eumetazoa; Bilateria; Protostomia; Ecdysozoa; Panarthropoda; Arthropoda; Mandibulata; Pancrustacea; Crustacea; Multicrustacea; Hexanauplia; Copepoda; Neocopepoda; Gymnoplea; Calanoida; Calanidae; Calanus	cellular organisms	Eukaryota	Opisthokonta	Metazoa	Eumetazoa	Bilateria	Protostomia	Ecdysozoa	Panarthropoda	Arthropoda	Mandibulata	Pancrustacea	Crustacea	Multicrustacea	Hexanauplia	Copepoda	Neocopepoda	Gymnoplea	Calanoida	Calanidae	Calanus	NA	NA	NA	NA	NA	NA	NA	NA	NA	NA	NA	NA
Reidy et al. 2022	Fine-scale diversity of prey detected in humpback whale feces	https://onlinelibrary.wiley.com/doi/full/10.1002/ece3.9680	humpback whales	prey	feces	Vancouver Island	DNA & microscopy	Candacia columbiae	Animalia	Arthropoda	Copepoda	Calanoida	Candaciidae		Candacia columbiae	cellular organisms; Eukaryota; Opisthokonta; Metazoa; Eumetazoa; Bilateria; Protostomia; Ecdysozoa; Panarthropoda; Arthropoda; Mandibulata; Pancrustacea; Crustacea; Multicrustacea; Hexanauplia; Copepoda; Neocopepoda; Gymnoplea; Calanoida; Candaciidae; Candacia	cellular organisms	Eukaryota	Opisthokonta	Metazoa	Eumetazoa	Bilateria	Protostomia	Ecdysozoa	Panarthropoda	Arthropoda	Mandibulata	Pancrustacea	Crustacea	Multicrustacea	Hexanauplia	Copepoda	Neocopepoda	Gymnoplea	Calanoida	Candaciidae	Candacia	NA	NA	NA	NA	NA	NA	NA	NA	NA	NA	NA	NA
Reidy et al. 2022	Fine-scale diversity of prey detected in humpback whale feces	https://onlinelibrary.wiley.com/doi/full/10.1002/ece3.9680	humpback whales	prey	feces	Vancouver Island	DNA & microscopy	Amphipoda	Animalia	Arthropoda	Malacostraca	Amphipoda				cellular organisms; Eukaryota; Opisthokonta; Metazoa; Eumetazoa; Bilateria; Protostomia; Ecdysozoa; Panarthropoda; Arthropoda; Mandibulata; Pancrustacea; Crustacea; Multicrustacea; Malacostraca; Eumalacostraca; Peracarida	cellular organisms	Eukaryota	Opisthokonta	Metazoa	Eumetazoa	Bilateria	Protostomia	Ecdysozoa	Panarthropoda	Arthropoda	Mandibulata	Pancrustacea	Crustacea	Multicrustacea	Malacostraca	Eumalacostraca	Peracarida	NA	NA	NA	NA	NA	NA	NA	NA	NA	NA	NA	NA	NA	NA	NA	NA
Reidy et al. 2022	Fine-scale diversity of prey detected in humpback whale feces	https://onlinelibrary.wiley.com/doi/full/10.1002/ece3.9680	humpback whales	prey	feces	Vancouver Island	DNA & microscopy	Ostracoda	Animalia	Arthropoda	Ostracoda					cellular organisms; Eukaryota; Opisthokonta; Metazoa; Eumetazoa; Bilateria; Protostomia; Ecdysozoa; Panarthropoda; Arthropoda; Mandibulata; Pancrustacea; Crustacea; Oligostraca	cellular organisms	Eukaryota	Opisthokonta	Metazoa	Eumetazoa	Bilateria	Protostomia	Ecdysozoa	Panarthropoda	Arthropoda	Mandibulata	Pancrustacea	Crustacea	Oligostraca	NA	NA	NA	NA	NA	NA	NA	NA	NA	NA	NA	NA	NA	NA	NA	NA	NA	NA	NA
Measures 1993	Annotated List of Metazoan Parasites Reported from the Blue Whale, Balaenoptera musculus	https://www.researchgate.net/publication/265906993_Annotated_List_of_Metazoan_Parasites_Reported_from_the_Blue_Whale_Balaenoptera_musculus	blue whales	parasites	skin	All - review	visual	Balaenophilus unisetus	Animalia	Arthropoda	Copepoda	Harpacticoida	Balaenophilidae	Balaenophilus	Balaenophilus unisetus	NA	NA	NA	NA	NA	NA	NA	NA	NA	NA	NA	NA	NA	NA	NA	NA	NA	NA	NA	NA	NA	NA	NA	NA	NA	NA	NA	NA	NA	NA	NA	NA	NA	NA
Measures 1993	Annotated List of Metazoan Parasites Reported from the Blue Whale, Balaenoptera musculus	https://www.researchgate.net/publication/265906993_Annotated_List_of_Metazoan_Parasites_Reported_from_the_Blue_Whale_Balaenoptera_musculus	blue whales	parasites	skin	All - review	visual	Pennella balaenopterae	Animalia	Arthropoda	Copepoda	Siphonostomatoida	Pennellidae		Pennella balaenopterae	cellular organisms; Eukaryota; Opisthokonta; Metazoa; Eumetazoa; Bilateria; Protostomia; Ecdysozoa; Panarthropoda; Arthropoda; Mandibulata; Pancrustacea; Crustacea; Multicrustacea; Hexanauplia; Copepoda; Neocopepoda; Podoplea; Siphonostomatoida; Pennellidae	cellular organisms	Eukaryota	Opisthokonta	Metazoa	Eumetazoa	Bilateria	Protostomia	Ecdysozoa	Panarthropoda	Arthropoda	Mandibulata	Pancrustacea	Crustacea	Multicrustacea	Hexanauplia	Copepoda	Neocopepoda	Podoplea	Siphonostomatoida	Pennellidae	NA	NA	NA	NA	NA	NA	NA	NA	NA	NA	NA	NA	NA
Measures 1993	Annotated List of Metazoan Parasites Reported from the Blue Whale, Balaenoptera musculus	https://www.researchgate.net/publication/265906993_Annotated_List_of_Metazoan_Parasites_Reported_from_the_Blue_Whale_Balaenoptera_musculus	blue whales	parasites	skin	All - review	visual	Xenobalanus globicipitis	Animalia	Arthropoda	Thecostraca	Balanomorpha	Coronulidae		Xenobalanus globicipitis	cellular organisms; Eukaryota; Opisthokonta; Metazoa; Eumetazoa; Bilateria; Protostomia; Ecdysozoa; Panarthropoda; Arthropoda; Mandibulata; Pancrustacea; Crustacea; Multicrustacea; Thecostraca; Cirripedia; Thoracica; Thoracicalcarea; Balanomorpha; Coronuloidea; Coronulidae; Xenobalanus	cellular organisms	Eukaryota	Opisthokonta	Metazoa	Eumetazoa	Bilateria	Protostomia	Ecdysozoa	Panarthropoda	Arthropoda	Mandibulata	Pancrustacea	Crustacea	Multicrustacea	Thecostraca	Cirripedia	Thoracica	Thoracicalcarea	Balanomorpha	Coronuloidea	Coronulidae	Xenobalanus	NA	NA	NA	NA	NA	NA	NA	NA	NA	NA	NA
Measures 1993	Annotated List of Metazoan Parasites Reported from the Blue Whale, Balaenoptera musculus	https://www.researchgate.net/publication/265906993_Annotated_List_of_Metazoan_Parasites_Reported_from_the_Blue_Whale_Balaenoptera_musculus	blue whales	parasites	skin	All - review	visual	Coronula reginae	Animalia	Arthropoda	Thecostraca	Balanomorpha	Coronulidae		Coronula reginae	cellular organisms; Eukaryota; Opisthokonta; Metazoa; Eumetazoa; Bilateria; Protostomia; Ecdysozoa; Panarthropoda; Arthropoda; Mandibulata; Pancrustacea; Crustacea; Multicrustacea; Thecostraca; Cirripedia; Thoracica; Thoracicalcarea; Balanomorpha; Coronuloidea; Coronulidae	cellular organisms	Eukaryota	Opisthokonta	Metazoa	Eumetazoa	Bilateria	Protostomia	Ecdysozoa	Panarthropoda	Arthropoda	Mandibulata	Pancrustacea	Crustacea	Multicrustacea	Thecostraca	Cirripedia	Thoracica	Thoracicalcarea	Balanomorpha	Coronuloidea	Coronulidae	NA	NA	NA	NA	NA	NA	NA	NA	NA	NA	NA	NA
Measures 1993	Annotated List of Metazoan Parasites Reported from the Blue Whale, Balaenoptera musculus	https://www.researchgate.net/publication/265906993_Annotated_List_of_Metazoan_Parasites_Reported_from_the_Blue_Whale_Balaenoptera_musculus	blue whales	parasites	skin	All - review	visual	Conchoderma auritum	Animalia	Arthropoda	Thecostraca	Scalpellomorpha	Lepadidae		Conchoderma auritum	cellular organisms; Eukaryota; Opisthokonta; Metazoa; Eumetazoa; Bilateria; Protostomia; Ecdysozoa; Panarthropoda; Arthropoda; Mandibulata; Pancrustacea; Crustacea; Multicrustacea; Thecostraca; Cirripedia; Thoracica; Thoracicalcarea; Scalpellomorpha; Lepadoidea; Lepadidae; Conchoderma	cellular organisms	Eukaryota	Opisthokonta	Metazoa	Eumetazoa	Bilateria	Protostomia	Ecdysozoa	Panarthropoda	Arthropoda	Mandibulata	Pancrustacea	Crustacea	Multicrustacea	Thecostraca	Cirripedia	Thoracica	Thoracicalcarea	Scalpellomorpha	Lepadoidea	Lepadidae	Conchoderma	NA	NA	NA	NA	NA	NA	NA	NA	NA	NA	NA
Measures 1993	Annotated List of Metazoan Parasites Reported from the Blue Whale, Balaenoptera musculus	https://www.researchgate.net/publication/265906993_Annotated_List_of_Metazoan_Parasites_Reported_from_the_Blue_Whale_Balaenoptera_musculus	blue whales	parasites	skin	All - review	visual	Conchoderma virgatum	Animalia	Arthropoda	Thecostraca	Scalpellomorpha	Lepadidae		Conchoderma virgatum	cellular organisms; Eukaryota; Opisthokonta; Metazoa; Eumetazoa; Bilateria; Protostomia; Ecdysozoa; Panarthropoda; Arthropoda; Mandibulata; Pancrustacea; Crustacea; Multicrustacea; Thecostraca; Cirripedia; Thoracica; Thoracicalcarea; Scalpellomorpha; Lepadoidea; Lepadidae; Conchoderma	cellular organisms	Eukaryota	Opisthokonta	Metazoa	Eumetazoa	Bilateria	Protostomia	Ecdysozoa	Panarthropoda	Arthropoda	Mandibulata	Pancrustacea	Crustacea	Multicrustacea	Thecostraca	Cirripedia	Thoracica	Thoracicalcarea	Scalpellomorpha	Lepadoidea	Lepadidae	Conchoderma	NA	NA	NA	NA	NA	NA	NA	NA	NA	NA	NA
Measures 1993	Annotated List of Metazoan Parasites Reported from the Blue Whale, Balaenoptera musculus	https://www.researchgate.net/publication/265906993_Annotated_List_of_Metazoan_Parasites_Reported_from_the_Blue_Whale_Balaenoptera_musculus	blue whales	parasites	skin	All - review	visual	Cyamus balaenopterae	Animalia	Arthropoda	Malacostraca	Amphipoda	Cyamidae		Cyamus balaenopterae	cellular organisms; Eukaryota; Opisthokonta; Metazoa; Eumetazoa; Bilateria; Protostomia; Ecdysozoa; Panarthropoda; Arthropoda; Mandibulata; Pancrustacea; Crustacea; Multicrustacea; Malacostraca; Eumalacostraca; Peracarida; Amphipoda; Senticaudata; Corophiida; Caprellidira; Caprelloidea; Cyamidae; Cyamus	cellular organisms	Eukaryota	Opisthokonta	Metazoa	Eumetazoa	Bilateria	Protostomia	Ecdysozoa	Panarthropoda	Arthropoda	Mandibulata	Pancrustacea	Crustacea	Multicrustacea	Malacostraca	Eumalacostraca	Peracarida	Amphipoda	Senticaudata	Corophiida	Caprellidira	Caprelloidea	Cyamidae	Cyamus	NA	NA	NA	NA	NA	NA	NA	NA	NA
Measures 1993	Annotated List of Metazoan Parasites Reported from the Blue Whale, Balaenoptera musculus	https://www.researchgate.net/publication/265906993_Annotated_List_of_Metazoan_Parasites_Reported_from_the_Blue_Whale_Balaenoptera_musculus	blue whales	parasites	skin	All - review	visual	Cyamus bahamondei	Animalia	Arthropoda	Malacostraca	Amphipoda	Cyamidae		Cyamus bahamondei	cellular organisms; Eukaryota; Opisthokonta; Metazoa; Eumetazoa; Bilateria; Protostomia; Ecdysozoa; Panarthropoda; Arthropoda; Mandibulata; Pancrustacea; Crustacea; Multicrustacea; Malacostraca; Eumalacostraca; Peracarida; Amphipoda; Senticaudata; Corophiida; Caprellidira; Caprelloidea; Cyamidae	cellular organisms	Eukaryota	Opisthokonta	Metazoa	Eumetazoa	Bilateria	Protostomia	Ecdysozoa	Panarthropoda	Arthropoda	Mandibulata	Pancrustacea	Crustacea	Multicrustacea	Malacostraca	Eumalacostraca	Peracarida	Amphipoda	Senticaudata	Corophiida	Caprellidira	Caprelloidea	Cyamidae	NA	NA	NA	NA	NA	NA	NA	NA	NA	NA
Measures 1993	Annotated List of Metazoan Parasites Reported from the Blue Whale, Balaenoptera musculus	https://www.researchgate.net/publication/265906993_Annotated_List_of_Metazoan_Parasites_Reported_from_the_Blue_Whale_Balaenoptera_musculus	blue whales	parasites	skin	All - review	visual	Cyamus	Animalia	Arthropoda	Malacostraca	Amphipoda	Cyamidae	Cyamus		cellular organisms; Eukaryota; Opisthokonta; Metazoa; Eumetazoa; Bilateria; Protostomia; Ecdysozoa; Panarthropoda; Arthropoda; Mandibulata; Pancrustacea; Crustacea; Multicrustacea; Malacostraca; Eumalacostraca; Peracarida; Amphipoda; Senticaudata; Corophiida; Caprellidira; Caprelloidea; Cyamidae	cellular organisms	Eukaryota	Opisthokonta	Metazoa	Eumetazoa	Bilateria	Protostomia	Ecdysozoa	Panarthropoda	Arthropoda	Mandibulata	Pancrustacea	Crustacea	Multicrustacea	Malacostraca	Eumalacostraca	Peracarida	Amphipoda	Senticaudata	Corophiida	Caprellidira	Caprelloidea	Cyamidae	NA	NA	NA	NA	NA	NA	NA	NA	NA	NA
Fiedler et al. 1998	Blue whale habitat and prey in the California Channel Islands	https://www.sciencedirect.com/science/article/abs/pii/S0967064598800179	blue whales	prey	water	California	visual	Thysanoessa spinifera	Animalia	Arthropoda	Malacostraca	Euphausiacea	Euphausiidae		Thysanoessa spinifera	cellular organisms; Eukaryota; Opisthokonta; Metazoa; Eumetazoa; Bilateria; Protostomia; Ecdysozoa; Panarthropoda; Arthropoda; Mandibulata; Pancrustacea; Crustacea; Multicrustacea; Malacostraca; Eumalacostraca; Eucarida; Euphausiacea; Euphausiidae; Thysanoessa	cellular organisms	Eukaryota	Opisthokonta	Metazoa	Eumetazoa	Bilateria	Protostomia	Ecdysozoa	Panarthropoda	Arthropoda	Mandibulata	Pancrustacea	Crustacea	Multicrustacea	Malacostraca	Eumalacostraca	Eucarida	Euphausiacea	Euphausiidae	Thysanoessa	NA	NA	NA	NA	NA	NA	NA	NA	NA	NA	NA	NA	NA
Fiedler et al. 1998	Blue whale habitat and prey in the California Channel Islands	https://www.sciencedirect.com/science/article/abs/pii/S0967064598800179	blue whales	prey	water	California	visual	Euphausia pacifica	Animalia	Arthropoda	Malacostraca	Euphausiacea	Euphausiidae		Euphausia pacifica	cellular organisms; Eukaryota; Opisthokonta; Metazoa; Eumetazoa; Bilateria; Protostomia; Ecdysozoa; Panarthropoda; Arthropoda; Mandibulata; Pancrustacea; Crustacea; Multicrustacea; Malacostraca; Eumalacostraca; Eucarida; Euphausiacea; Euphausiidae; Euphausia	cellular organisms	Eukaryota	Opisthokonta	Metazoa	Eumetazoa	Bilateria	Protostomia	Ecdysozoa	Panarthropoda	Arthropoda	Mandibulata	Pancrustacea	Crustacea	Multicrustacea	Malacostraca	Eumalacostraca	Eucarida	Euphausiacea	Euphausiidae	Euphausia	NA	NA	NA	NA	NA	NA	NA	NA	NA	NA	NA	NA	NA
Herwig & Staley 1986	Anaerobic bacteria from the digestive tract of North Atlantic fin whales (Balaenoptera physalus)	https://academic.oup.com/femsec/article/2/6/361/524858	fin whales	prey	visual	North Atlantic	personal comms	Megacytiphanes norvegica	Animalia	Arthropoda	Malacostraca	Euphausiacea	Euphausiidae	Megacytiphanes	Megacytiphanes norvegica	NA	NA	NA	NA	NA	NA	NA	NA	NA	NA	NA	NA	NA	NA	NA	NA	NA	NA	NA	NA	NA	NA	NA	NA	NA	NA	NA	NA	NA	NA	NA	NA	NA	NA
Whitney 2005	ABUNDANCE, BIOMASS, AND AGE STRUCTURE OF THE EUPHAUSIID, NYCTIPHANES SIMPLEX, IN A SPRINGTIME FIN WHALE FEEDING AREA IN THE GULF OF CALIFORNIA	https://www.researchgate.net/publication/258201220_ABUNDANCE_BIOMASS_AND_AGE_STRUCTURE_OF_THE_EUPHAUSIID_NYCTIPHANES_SIMPLEX_IN_A_SPRINGTIME_FIN_WHALE_FEEDING_AREA_IN_THE_GULF_OF_CALIFORNIA	fin whales	prey	visual	Baja California	visual	Nyctiphanes simplex	Animalia	Arthropoda	Malacostraca	Euphausiacea	Euphausiidae		Nyctiphanes simplex	cellular organisms; Eukaryota; Opisthokonta; Metazoa; Eumetazoa; Bilateria; Protostomia; Ecdysozoa; Panarthropoda; Arthropoda; Mandibulata; Pancrustacea; Crustacea; Multicrustacea; Malacostraca; Eumalacostraca; Eucarida; Euphausiacea; Euphausiidae; Nyctiphanes	cellular organisms	Eukaryota	Opisthokonta	Metazoa	Eumetazoa	Bilateria	Protostomia	Ecdysozoa	Panarthropoda	Arthropoda	Mandibulata	Pancrustacea	Crustacea	Multicrustacea	Malacostraca	Eumalacostraca	Eucarida	Euphausiacea	Euphausiidae	Nyctiphanes	NA	NA	NA	NA	NA	NA	NA	NA	NA	NA	NA	NA	NA
Kane et al. 2008	Prevalence of the commensal barnacle Xenobalanus globicipitis on cetacean species in the eastern tropical Pacific Ocean, and a review of global occurrence	https://aquadocs.org/bitstream/handle/1834/25470/kane_Fish_Bull_2008.pdf?sequence=1&isAllowed=y	blue whales	commensal	skin	Eastern tropical Pacific	visual	Xenobalanus	Animalia	Arthropoda	Thecostraca	Balanomorpha	Coronulidae	Xenobalanus		cellular organisms; Eukaryota; Opisthokonta; Metazoa; Eumetazoa; Bilateria; Protostomia; Ecdysozoa; Panarthropoda; Arthropoda; Mandibulata; Pancrustacea; Crustacea; Multicrustacea; Thecostraca; Cirripedia; Thoracica; Thoracicalcarea; Balanomorpha; Coronuloidea; Coronulidae	cellular organisms	Eukaryota	Opisthokonta	Metazoa	Eumetazoa	Bilateria	Protostomia	Ecdysozoa	Panarthropoda	Arthropoda	Mandibulata	Pancrustacea	Crustacea	Multicrustacea	Thecostraca	Cirripedia	Thoracica	Thoracicalcarea	Balanomorpha	Coronuloidea	Coronulidae	NA	NA	NA	NA	NA	NA	NA	NA	NA	NA	NA	NA
Kane et al. 2008	Prevalence of the commensal barnacle Xenobalanus globicipitis on cetacean species in the eastern tropical Pacific Ocean, and a review of global occurrence	https://aquadocs.org/bitstream/handle/1834/25470/kane_Fish_Bull_2008.pdf?sequence=1&isAllowed=y	fin whales	commensal	skin	Eastern tropical Pacific	visual	Xenobalanus	Animalia	Arthropoda	Thecostraca	Balanomorpha	Coronulidae	Xenobalanus		cellular organisms; Eukaryota; Opisthokonta; Metazoa; Eumetazoa; Bilateria; Protostomia; Ecdysozoa; Panarthropoda; Arthropoda; Mandibulata; Pancrustacea; Crustacea; Multicrustacea; Thecostraca; Cirripedia; Thoracica; Thoracicalcarea; Balanomorpha; Coronuloidea; Coronulidae	cellular organisms	Eukaryota	Opisthokonta	Metazoa	Eumetazoa	Bilateria	Protostomia	Ecdysozoa	Panarthropoda	Arthropoda	Mandibulata	Pancrustacea	Crustacea	Multicrustacea	Thecostraca	Cirripedia	Thoracica	Thoracicalcarea	Balanomorpha	Coronuloidea	Coronulidae	NA	NA	NA	NA	NA	NA	NA	NA	NA	NA	NA	NA
Kane et al. 2008	Prevalence of the commensal barnacle Xenobalanus globicipitis on cetacean species in the eastern tropical Pacific Ocean, and a review of global occurrence	https://aquadocs.org/bitstream/handle/1834/25470/kane_Fish_Bull_2008.pdf?sequence=1&isAllowed=y	humpback whales	commensal	skin	Eastern tropical Pacific	visual	Xenobalanus	Animalia	Arthropoda	Thecostraca	Balanomorpha	Coronulidae	Xenobalanus		cellular organisms; Eukaryota; Opisthokonta; Metazoa; Eumetazoa; Bilateria; Protostomia; Ecdysozoa; Panarthropoda; Arthropoda; Mandibulata; Pancrustacea; Crustacea; Multicrustacea; Thecostraca; Cirripedia; Thoracica; Thoracicalcarea; Balanomorpha; Coronuloidea; Coronulidae	cellular organisms	Eukaryota	Opisthokonta	Metazoa	Eumetazoa	Bilateria	Protostomia	Ecdysozoa	Panarthropoda	Arthropoda	Mandibulata	Pancrustacea	Crustacea	Multicrustacea	Thecostraca	Cirripedia	Thoracica	Thoracicalcarea	Balanomorpha	Coronuloidea	Coronulidae	NA	NA	NA	NA	NA	NA	NA	NA	NA	NA	NA	NA
Felix et al. 2006	EPIZOIC BARNACLES REMOVED FROM THE SKIN OF A HUMPBACK WHALE AFTER A PERIOD OF INTENSE SURFACE ACTIVITY	https://d1wqtxts1xzle7.cloudfront.net/45327206/Epizoic_barnacles_removed_from_the_skin_20160503-21205-y90mii-libre.pdf?1462319542=&response-content-disposition=inline%3B+filename%3DEpizoic_Barnacles_Removed_from_the_Skin.pdf&Expires=1723853708&Signature=Zs5v2eQYgG0vP3Xf4nLl4lTC~S3HqmXuHeBarlwtJ57WmFDZilJ7xEbptkBzapwZ11-p7TR0lTyF8-l5MtcNV32poDYstdv7P9PQdy0Zho-N0neC2RTEcVBLszroXzG40v3HReYlZS1aRONUi…	humpback whales	commensal/parasite (can inpact drag)	skin	Ecuador	visual	Coronula diadema	Animalia	Arthropoda	Thecostraca	Balanomorpha	Coronulidae		Coronula diadema	cellular organisms; Eukaryota; Opisthokonta; Metazoa; Eumetazoa; Bilateria; Protostomia; Ecdysozoa; Panarthropoda; Arthropoda; Mandibulata; Pancrustacea; Crustacea; Multicrustacea; Thecostraca; Cirripedia; Thoracica; Thoracicalcarea; Balanomorpha; Coronuloidea; Coronulidae; Coronula	cellular organisms	Eukaryota	Opisthokonta	Metazoa	Eumetazoa	Bilateria	Protostomia	Ecdysozoa	Panarthropoda	Arthropoda	Mandibulata	Pancrustacea	Crustacea	Multicrustacea	Thecostraca	Cirripedia	Thoracica	Thoracicalcarea	Balanomorpha	Coronuloidea	Coronulidae	Coronula	NA	NA	NA	NA	NA	NA	NA	NA	NA	NA	NA
Felix et al. 2006	EPIZOIC BARNACLES REMOVED FROM THE SKIN OF A HUMPBACK WHALE AFTER A PERIOD OF INTENSE SURFACE ACTIVITY	https://d1wqtxts1xzle7.cloudfront.net/45327206/Epizoic_barnacles_removed_from_the_skin_20160503-21205-y90mii-libre.pdf?1462319542=&response-content-disposition=inline%3B+filename%3DEpizoic_Barnacles_Removed_from_the_Skin.pdf&Expires=1723853708&Signature=Zs5v2eQYgG0vP3Xf4nLl4lTC~S3HqmXuHeBarlwtJ57WmFDZilJ7xEbptkBzapwZ11-p7TR0lTyF8-l5MtcNV32poDYstdv7P9PQdy0Zho-N0neC2RTEcVBLszroXzG40v3HReYlZS1aRONUi…	humpback whales	commensal/parasite (can inpact drag)	skin	Ecuador	visual	Coronula reginae	Animalia	Arthropoda	Thecostraca	Balanomorpha	Coronulidae		Coronula reginae	cellular organisms; Eukaryota; Opisthokonta; Metazoa; Eumetazoa; Bilateria; Protostomia; Ecdysozoa; Panarthropoda; Arthropoda; Mandibulata; Pancrustacea; Crustacea; Multicrustacea; Thecostraca; Cirripedia; Thoracica; Thoracicalcarea; Balanomorpha; Coronuloidea; Coronulidae	cellular organisms	Eukaryota	Opisthokonta	Metazoa	Eumetazoa	Bilateria	Protostomia	Ecdysozoa	Panarthropoda	Arthropoda	Mandibulata	Pancrustacea	Crustacea	Multicrustacea	Thecostraca	Cirripedia	Thoracica	Thoracicalcarea	Balanomorpha	Coronuloidea	Coronulidae	NA	NA	NA	NA	NA	NA	NA	NA	NA	NA	NA	NA
Oren et al. 2023	First Report of Pennella balaenopterae Infestation in a Fin Whale (Balaenoptera physalus) Carcass Washed Ashore on the Israeli Coastline	https://www.ijvm.org.il/sites/default/files/pennella_balaenopterae_from_3book_vet_march_2023-4.pdf	fin whales	parasites	skin	Israel	visual	Pennella balaenopterae	Animalia	Arthropoda	Copepoda	Siphonostomatoida	Pennellidae		Pennella balaenopterae	cellular organisms; Eukaryota; Opisthokonta; Metazoa; Eumetazoa; Bilateria; Protostomia; Ecdysozoa; Panarthropoda; Arthropoda; Mandibulata; Pancrustacea; Crustacea; Multicrustacea; Hexanauplia; Copepoda; Neocopepoda; Podoplea; Siphonostomatoida; Pennellidae	cellular organisms	Eukaryota	Opisthokonta	Metazoa	Eumetazoa	Bilateria	Protostomia	Ecdysozoa	Panarthropoda	Arthropoda	Mandibulata	Pancrustacea	Crustacea	Multicrustacea	Hexanauplia	Copepoda	Neocopepoda	Podoplea	Siphonostomatoida	Pennellidae	NA	NA	NA	NA	NA	NA	NA	NA	NA	NA	NA	NA	NA
Guass et al. 2016	Analysis of the microbial diversity in faecal material of the endangered blue whale, Balaenoptera musculus	https://link.springer.com/article/10.1007/s10482-016-0698-1	blue whales	gut bacteria/fungi	feces	California	bacterial and fungal tag-encoded FLX-Titanium amplicon pyrosequencing	Metschnikowia	Fungi	Ascomycota	Saccharomycetes	Saccharomycetales	Metschnikowiaceae	Metschnikowia		cellular organisms; Eukaryota; Opisthokonta; Metazoa; Porifera; Demospongiae; Heteroscleromorpha; Spongillida; Metschnikowiidae	cellular organisms	Eukaryota	Opisthokonta	Metazoa	Porifera	Demospongiae	Heteroscleromorpha	Spongillida	Metschnikowiidae	NA	NA	NA	NA	NA	NA	NA	NA	NA	NA	NA	NA	NA	NA	NA	NA	NA	NA	NA	NA	NA	NA	NA	NA
Guass et al. 2016	Analysis of the microbial diversity in faecal material of the endangered blue whale, Balaenoptera musculus	https://link.springer.com/article/10.1007/s10482-016-0698-1	blue whales	gut bacteria/fungi	feces	California	bacterial and fungal tag-encoded FLX-Titanium amplicon pyrosequencing	Arthroderma	Fungi	Ascomycota				Arthroderma		cellular organisms; Eukaryota; Opisthokonta; Fungi; Dikarya; Ascomycota; saccharomyceta; Pezizomycotina; leotiomyceta; Eurotiomycetes; Eurotiomycetidae; Onygenales; Arthrodermataceae	cellular organisms	Eukaryota	Opisthokonta	Fungi	Dikarya	Ascomycota	saccharomyceta	Pezizomycotina	leotiomyceta	Eurotiomycetes	Eurotiomycetidae	Onygenales	Arthrodermataceae	NA	NA	NA	NA	NA	NA	NA	NA	NA	NA	NA	NA	NA	NA	NA	NA	NA	NA	NA	NA
Guass et al. 2016	Analysis of the microbial diversity in faecal material of the endangered blue whale, Balaenoptera musculus	https://link.springer.com/article/10.1007/s10482-016-0698-1	blue whales	gut bacteria/fungi	feces	California	bacterial and fungal tag-encoded FLX-Titanium amplicon pyrosequencing	Fusarium	Fungi	Ascomycota	Sordariomycetes	Hypocreales	Nectriaceae	Fusarium		cellular organisms; Eukaryota; Opisthokonta; Fungi; Dikarya; Ascomycota; saccharomyceta; Pezizomycotina; leotiomyceta; sordariomyceta; Sordariomycetes; Hypocreomycetidae; Hypocreales; Nectriaceae	cellular organisms	Eukaryota	Opisthokonta	Fungi	Dikarya	Ascomycota	saccharomyceta	Pezizomycotina	leotiomyceta	sordariomyceta	Sordariomycetes	Hypocreomycetidae	Hypocreales	Nectriaceae	NA	NA	NA	NA	NA	NA	NA	NA	NA	NA	NA	NA	NA	NA	NA	NA	NA	NA	NA
Guass et al. 2016	Analysis of the microbial diversity in faecal material of the endangered blue whale, Balaenoptera musculus	https://link.springer.com/article/10.1007/s10482-016-0698-1	blue whales	gut bacteria/fungi	feces	California	bacterial and fungal tag-encoded FLX-Titanium amplicon pyrosequencing	Trichophyton	Fungi	Ascomycota				Trichophyton		cellular organisms; Eukaryota; Opisthokonta; Fungi; Dikarya; Ascomycota; saccharomyceta; Pezizomycotina; leotiomyceta; Eurotiomycetes; Eurotiomycetidae; Onygenales; Arthrodermataceae	cellular organisms	Eukaryota	Opisthokonta	Fungi	Dikarya	Ascomycota	saccharomyceta	Pezizomycotina	leotiomyceta	Eurotiomycetes	Eurotiomycetidae	Onygenales	Arthrodermataceae	NA	NA	NA	NA	NA	NA	NA	NA	NA	NA	NA	NA	NA	NA	NA	NA	NA	NA	NA	NA
Guass et al. 2016	Analysis of the microbial diversity in faecal material of the endangered blue whale, Balaenoptera musculus	https://link.springer.com/article/10.1007/s10482-016-0698-1	blue whales	gut bacteria/fungi	feces	California	bacterial and fungal tag-encoded FLX-Titanium amplicon pyrosequencing	Pseudevernia	Fungi	Ascomycota				Pseudevernia		cellular organisms; Eukaryota; Opisthokonta; Fungi; Dikarya; Ascomycota; saccharomyceta; Pezizomycotina; leotiomyceta; Lecanoromycetes; OSLEUM clade; Lecanoromycetidae; Lecanorales; Lecanorineae; Parmeliaceae	cellular organisms	Eukaryota	Opisthokonta	Fungi	Dikarya	Ascomycota	saccharomyceta	Pezizomycotina	leotiomyceta	Lecanoromycetes	OSLEUM clade	Lecanoromycetidae	Lecanorales	Lecanorineae	Parmeliaceae	NA	NA	NA	NA	NA	NA	NA	NA	NA	NA	NA	NA	NA	NA	NA	NA	NA	NA
Guass et al. 2016	Analysis of the microbial diversity in faecal material of the endangered blue whale, Balaenoptera musculus	https://link.springer.com/article/10.1007/s10482-016-0698-1	blue whales	gut bacteria/fungi	feces	California	bacterial and fungal tag-encoded FLX-Titanium amplicon pyrosequencing	Clavispora	Fungi	Ascomycota				Clavispora		cellular organisms; Eukaryota; Opisthokonta; Fungi; Dikarya; Ascomycota; saccharomyceta; Saccharomycotina; Pichiomycetes; Serinales; Metschnikowiaceae	cellular organisms	Eukaryota	Opisthokonta	Fungi	Dikarya	Ascomycota	saccharomyceta	Saccharomycotina	Pichiomycetes	Serinales	Metschnikowiaceae	NA	NA	NA	NA	NA	NA	NA	NA	NA	NA	NA	NA	NA	NA	NA	NA	NA	NA	NA	NA	NA	NA
Apprill et al. 2017	Extensive Core Microbiome in Drone-Captured Whale Blow Supports a Framework for Health Monitoring	https://journals.asm.org/doi/full/10.1128/msystems.00119-17#tab1	humpback whales	respiratory bacteriome	blow samples	Race Point Channel, north of Cape Cod, MA, and coastal waters surrounding Vancouver Island, in both British Columbia and Washington State	SSU rRNA	Bacilli	Bacteria	Bacillota	Bacilli					cellular organisms; Bacteria; Bacillati; Bacillota	cellular organisms	Bacteria	Bacillati	Bacillota	NA	NA	NA	NA	NA	NA	NA	NA	NA	NA	NA	NA	NA	NA	NA	NA	NA	NA	NA	NA	NA	NA	NA	NA	NA	NA	NA	NA	NA
Apprill et al. 2017	Extensive Core Microbiome in Drone-Captured Whale Blow Supports a Framework for Health Monitoring	https://journals.asm.org/doi/full/10.1128/msystems.00119-17#tab10	humpback whales	respiratory bacteriome	blow samples	Race Point Channel, north of Cape Cod, MA, and coastal waters surrounding Vancouver Island, in both British Columbia and Washington State	SSU rRNA	Erysipelotrichia	Bacteria	Bacillota	Erysipelotrichia					cellular organisms; Bacteria; Bacillati; Bacillota	cellular organisms	Bacteria	Bacillati	Bacillota	NA	NA	NA	NA	NA	NA	NA	NA	NA	NA	NA	NA	NA	NA	NA	NA	NA	NA	NA	NA	NA	NA	NA	NA	NA	NA	NA	NA	NA
Apprill et al. 2010	Humpback whales harbour a combination of specific and variable skin bacteria	https://enviromicro-journals.onlinelibrary.wiley.com/doi/full/10.1111/j.1758-2229.2010.00213.x?casa_token=DQt3e5j5484AAAAA%3AEnO4U5VpJ6uh9w6HFfFu8NoP8wkmHkBsOJt7aYC0UhZVNZHIvbqzTTMkjnxyYUhB6xubkVS8t0s1rJ8pmg	humpback whales	skin-associated bacteria	skin	Hawaiian Islands	DNA	Flavobacteriaceae	Bacteria	Bacteroidetes	Flavobacteria	Flavobacteriales	Flavobacteriaceae			cellular organisms; Bacteria; Pseudomonadati; FCB group; Bacteroidota/Chlorobiota group; Bacteroidota; Flavobacteriia; Flavobacteriales	cellular organisms	Bacteria	Pseudomonadati	FCB group	Bacteroidota/Chlorobiota group	Bacteroidota	Flavobacteriia	Flavobacteriales	NA	NA	NA	NA	NA	NA	NA	NA	NA	NA	NA	NA	NA	NA	NA	NA	NA	NA	NA	NA	NA	NA	NA	NA	NA
Apprill et al. 2010	Humpback whales harbour a combination of specific and variable skin bacteria	https://enviromicro-journals.onlinelibrary.wiley.com/doi/full/10.1111/j.1758-2229.2010.00213.x?casa_token=DQt3e5j5484AAAAA%3AEnO4U5VpJ6uh9w6HFfFu8NoP8wkmHkBsOJt7aYC0UhZVNZHIvbqzTTMkjnxyYUhB6xubkVS8t0s1rJ8pmg	humpback whales	skin-associated bacteria	skin	Hawaiian Islands	DNA	Bacteroidetes	Bacteria	Bacteroidetes						cellular organisms; Bacteria; Pseudomonadati; FCB group; Bacteroidota/Chlorobiota group; Bacteroidota	cellular organisms	Bacteria	Pseudomonadati	FCB group	Bacteroidota/Chlorobiota group	Bacteroidota	NA	NA	NA	NA	NA	NA	NA	NA	NA	NA	NA	NA	NA	NA	NA	NA	NA	NA	NA	NA	NA	NA	NA	NA	NA	NA	NA
Apprill et al. 2010	Humpback whales harbour a combination of specific and variable skin bacteria	https://enviromicro-journals.onlinelibrary.wiley.com/doi/full/10.1111/j.1758-2229.2010.00213.x?casa_token=DQt3e5j5484AAAAA%3AEnO4U5VpJ6uh9w6HFfFu8NoP8wkmHkBsOJt7aYC0UhZVNZHIvbqzTTMkjnxyYUhB6xubkVS8t0s1rJ8pmg	humpback whales	skin-associated bacteria	skin	Hawaiian Islands	DNA	Flavobacteriaceae	Bacteria	Bacteroidetes			Flavobacteriaceae	Flavobacteriaceae (uncultured lineage)		cellular organisms; Bacteria; Pseudomonadati; FCB group; Bacteroidota/Chlorobiota group; Bacteroidota; Flavobacteriia; Flavobacteriales	cellular organisms	Bacteria	Pseudomonadati	FCB group	Bacteroidota/Chlorobiota group	Bacteroidota	Flavobacteriia	Flavobacteriales	NA	NA	NA	NA	NA	NA	NA	NA	NA	NA	NA	NA	NA	NA	NA	NA	NA	NA	NA	NA	NA	NA	NA	NA	NA
Apprill et al. 2010	Humpback whales harbour a combination of specific and variable skin bacteria	https://enviromicro-journals.onlinelibrary.wiley.com/doi/full/10.1111/j.1758-2229.2010.00213.x?casa_token=DQt3e5j5484AAAAA%3AEnO4U5VpJ6uh9w6HFfFu8NoP8wkmHkBsOJt7aYC0UhZVNZHIvbqzTTMkjnxyYUhB6xubkVS8t0s1rJ8pmg	humpback whales	skin-associated bacteria	skin	Hawaiian Islands	DNA	Tenacibaculum lineage	Bacteria	Bacteroidetes			Flavobacteriaceae	Tenacibaculum lineage		cellular organisms; Bacteria; Pseudomonadati; FCB group; Bacteroidota/Chlorobiota group; Bacteroidota; Flavobacteriia; Flavobacteriales; Flavobacteriaceae	cellular organisms	Bacteria	Pseudomonadati	FCB group	Bacteroidota/Chlorobiota group	Bacteroidota	Flavobacteriia	Flavobacteriales	Flavobacteriaceae	NA	NA	NA	NA	NA	NA	NA	NA	NA	NA	NA	NA	NA	NA	NA	NA	NA	NA	NA	NA	NA	NA	NA	NA
Apprill et al. 2010	Humpback whales harbour a combination of specific and variable skin bacteria	https://enviromicro-journals.onlinelibrary.wiley.com/doi/full/10.1111/j.1758-2229.2010.00213.x?casa_token=DQt3e5j5484AAAAA%3AEnO4U5VpJ6uh9w6HFfFu8NoP8wkmHkBsOJt7aYC0UhZVNZHIvbqzTTMkjnxyYUhB6xubkVS8t0s1rJ8pmg	humpback whales	skin-associated bacteria	skin	Hawaiian Islands	DNA	Tenacibaculum lineage	Bacteria	Bacteroidetes			Flavobacteriaceae	Tenacibaculum lineage		cellular organisms; Bacteria; Pseudomonadati; FCB group; Bacteroidota/Chlorobiota group; Bacteroidota; Flavobacteriia; Flavobacteriales; Flavobacteriaceae	cellular organisms	Bacteria	Pseudomonadati	FCB group	Bacteroidota/Chlorobiota group	Bacteroidota	Flavobacteriia	Flavobacteriales	Flavobacteriaceae	NA	NA	NA	NA	NA	NA	NA	NA	NA	NA	NA	NA	NA	NA	NA	NA	NA	NA	NA	NA	NA	NA	NA	NA
Apprill et al. 2010	Humpback whales harbour a combination of specific and variable skin bacteria	https://enviromicro-journals.onlinelibrary.wiley.com/doi/full/10.1111/j.1758-2229.2010.00213.x?casa_token=DQt3e5j5484AAAAA%3AEnO4U5VpJ6uh9w6HFfFu8NoP8wkmHkBsOJt7aYC0UhZVNZHIvbqzTTMkjnxyYUhB6xubkVS8t0s1rJ8pmg	humpback whales	skin-associated bacteria	skin	Hawaiian Islands	DNA	Flavobacteriaceae	Bacteria	Bacteroidetes			Flavobacteriaceae	Flavobacteriaceae (uncultured lineage)		cellular organisms; Bacteria; Pseudomonadati; FCB group; Bacteroidota/Chlorobiota group; Bacteroidota; Flavobacteriia; Flavobacteriales	cellular organisms	Bacteria	Pseudomonadati	FCB group	Bacteroidota/Chlorobiota group	Bacteroidota	Flavobacteriia	Flavobacteriales	NA	NA	NA	NA	NA	NA	NA	NA	NA	NA	NA	NA	NA	NA	NA	NA	NA	NA	NA	NA	NA	NA	NA	NA	NA
Apprill et al. 2010	Humpback whales harbour a combination of specific and variable skin bacteria	https://enviromicro-journals.onlinelibrary.wiley.com/doi/full/10.1111/j.1758-2229.2010.00213.x?casa_token=DQt3e5j5484AAAAA%3AEnO4U5VpJ6uh9w6HFfFu8NoP8wkmHkBsOJt7aYC0UhZVNZHIvbqzTTMkjnxyYUhB6xubkVS8t0s1rJ8pmg	humpback whales	skin-associated bacteria	skin	Hawaiian Islands	DNA	Prophyromonas catoniae	Bacteria	Bacteroidetes			Porphyromonadaceae	Prophyromonas catoniae		NA	NA	NA	NA	NA	NA	NA	NA	NA	NA	NA	NA	NA	NA	NA	NA	NA	NA	NA	NA	NA	NA	NA	NA	NA	NA	NA	NA	NA	NA	NA	NA	NA	NA
Apprill et al. 2010	Humpback whales harbour a combination of specific and variable skin bacteria	https://enviromicro-journals.onlinelibrary.wiley.com/doi/full/10.1111/j.1758-2229.2010.00213.x?casa_token=DQt3e5j5484AAAAA%3AEnO4U5VpJ6uh9w6HFfFu8NoP8wkmHkBsOJt7aYC0UhZVNZHIvbqzTTMkjnxyYUhB6xubkVS8t0s1rJ8pmg	humpback whales	skin-associated bacteria	skin	Hawaiian Islands	DNA	Bacteroidetes	Bacteria	Bacteroidetes			Bacteroidetes (uncultured lineage)			cellular organisms; Bacteria; Pseudomonadati; FCB group; Bacteroidota/Chlorobiota group; Bacteroidota	cellular organisms	Bacteria	Pseudomonadati	FCB group	Bacteroidota/Chlorobiota group	Bacteroidota	NA	NA	NA	NA	NA	NA	NA	NA	NA	NA	NA	NA	NA	NA	NA	NA	NA	NA	NA	NA	NA	NA	NA	NA	NA	NA	NA
Apprill et al. 2010	Humpback whales harbour a combination of specific and variable skin bacteria	https://enviromicro-journals.onlinelibrary.wiley.com/doi/full/10.1111/j.1758-2229.2010.00213.x?casa_token=DQt3e5j5484AAAAA%3AEnO4U5VpJ6uh9w6HFfFu8NoP8wkmHkBsOJt7aYC0UhZVNZHIvbqzTTMkjnxyYUhB6xubkVS8t0s1rJ8pmg	humpback whales	skin-associated bacteria	skin	Hawaiian Islands	DNA	Tenacibaculum lineage	Bacteria	Bacteroidetes			Flavobacteriaceae	Tenacibaculum lineage		cellular organisms; Bacteria; Pseudomonadati; FCB group; Bacteroidota/Chlorobiota group; Bacteroidota; Flavobacteriia; Flavobacteriales; Flavobacteriaceae	cellular organisms	Bacteria	Pseudomonadati	FCB group	Bacteroidota/Chlorobiota group	Bacteroidota	Flavobacteriia	Flavobacteriales	Flavobacteriaceae	NA	NA	NA	NA	NA	NA	NA	NA	NA	NA	NA	NA	NA	NA	NA	NA	NA	NA	NA	NA	NA	NA	NA	NA
Apprill et al. 2010	Humpback whales harbour a combination of specific and variable skin bacteria	https://enviromicro-journals.onlinelibrary.wiley.com/doi/full/10.1111/j.1758-2229.2010.00213.x?casa_token=DQt3e5j5484AAAAA%3AEnO4U5VpJ6uh9w6HFfFu8NoP8wkmHkBsOJt7aYC0UhZVNZHIvbqzTTMkjnxyYUhB6xubkVS8t0s1rJ8pmg	humpback whales	skin-associated bacteria	skin	Hawaiian Islands	DNA	Flavobacteriaceae	Bacteria	Bacteroidetes			Flavobacteriaceae	Flavobacteriaceae (uncultured lineage)		cellular organisms; Bacteria; Pseudomonadati; FCB group; Bacteroidota/Chlorobiota group; Bacteroidota; Flavobacteriia; Flavobacteriales	cellular organisms	Bacteria	Pseudomonadati	FCB group	Bacteroidota/Chlorobiota group	Bacteroidota	Flavobacteriia	Flavobacteriales	NA	NA	NA	NA	NA	NA	NA	NA	NA	NA	NA	NA	NA	NA	NA	NA	NA	NA	NA	NA	NA	NA	NA	NA	NA
Apprill et al. 2010	Humpback whales harbour a combination of specific and variable skin bacteria	https://enviromicro-journals.onlinelibrary.wiley.com/doi/full/10.1111/j.1758-2229.2010.00213.x?casa_token=DQt3e5j5484AAAAA%3AEnO4U5VpJ6uh9w6HFfFu8NoP8wkmHkBsOJt7aYC0UhZVNZHIvbqzTTMkjnxyYUhB6xubkVS8t0s1rJ8pmg	humpback whales	skin-associated bacteria	skin	Hawaiian Islands	DNA	Chryseobacterium lineage	Bacteria	Bacteroidetes			Flavobacteriaceae	Chryseobacterium lineage		cellular organisms; Bacteria; Pseudomonadati; FCB group; Bacteroidota/Chlorobiota group; Bacteroidota; Flavobacteriia; Flavobacteriales; Weeksellaceae; Chryseobacterium group	cellular organisms	Bacteria	Pseudomonadati	FCB group	Bacteroidota/Chlorobiota group	Bacteroidota	Flavobacteriia	Flavobacteriales	Weeksellaceae	Chryseobacterium group	NA	NA	NA	NA	NA	NA	NA	NA	NA	NA	NA	NA	NA	NA	NA	NA	NA	NA	NA	NA	NA	NA	NA
Apprill et al. 2014	Humpback Whale Populations Share a Core Skin Bacterial Community: Towards a Health Index for Marine Mammals?	https://journals.plos.org/plosone/article?id=10.1371/journal.pone.0090785&utm_source=nationaltribune&utm_medium=nationaltribune&utm_campaign=news	humpback whales	skin-associated bacteria	skin	Southeast Alaska & Hawaiian Islands	DNA	Tenacibaculum	Bacteria	Bacteroidetes			Flavobacteriaceae	Tenacibaculum		cellular organisms; Bacteria; Pseudomonadati; FCB group; Bacteroidota/Chlorobiota group; Bacteroidota; Flavobacteriia; Flavobacteriales; Flavobacteriaceae	cellular organisms	Bacteria	Pseudomonadati	FCB group	Bacteroidota/Chlorobiota group	Bacteroidota	Flavobacteriia	Flavobacteriales	Flavobacteriaceae	NA	NA	NA	NA	NA	NA	NA	NA	NA	NA	NA	NA	NA	NA	NA	NA	NA	NA	NA	NA	NA	NA	NA	NA
Apprill et al. 2014	Humpback Whale Populations Share a Core Skin Bacterial Community: Towards a Health Index for Marine Mammals?	https://journals.plos.org/plosone/article?id=10.1371/journal.pone.0090785&utm_source=nationaltribune&utm_medium=nationaltribune&utm_campaign=news	humpback whales	skin-associated bacteria	skin	Southeast Alaska & Hawaiian Islands	DNA	Flavobacteriaceae	Bacteria	Bacteroidetes			Flavobacteriaceae	Flavobacteriaceae (uncultured lineage)		cellular organisms; Bacteria; Pseudomonadati; FCB group; Bacteroidota/Chlorobiota group; Bacteroidota; Flavobacteriia; Flavobacteriales	cellular organisms	Bacteria	Pseudomonadati	FCB group	Bacteroidota/Chlorobiota group	Bacteroidota	Flavobacteriia	Flavobacteriales	NA	NA	NA	NA	NA	NA	NA	NA	NA	NA	NA	NA	NA	NA	NA	NA	NA	NA	NA	NA	NA	NA	NA	NA	NA
Apprill et al. 2014	Humpback Whale Populations Share a Core Skin Bacterial Community: Towards a Health Index for Marine Mammals?	https://journals.plos.org/plosone/article?id=10.1371/journal.pone.0090785&utm_source=nationaltribune&utm_medium=nationaltribune&utm_campaign=news	humpback whales	skin-associated bacteria	skin	Southeast Alaska & Hawaiian Islands	DNA	Flavobacteriaceae	Bacteria	Bacteroidetes			Flavobacteriaceae			cellular organisms; Bacteria; Pseudomonadati; FCB group; Bacteroidota/Chlorobiota group; Bacteroidota; Flavobacteriia; Flavobacteriales	cellular organisms	Bacteria	Pseudomonadati	FCB group	Bacteroidota/Chlorobiota group	Bacteroidota	Flavobacteriia	Flavobacteriales	NA	NA	NA	NA	NA	NA	NA	NA	NA	NA	NA	NA	NA	NA	NA	NA	NA	NA	NA	NA	NA	NA	NA	NA	NA
Apprill et al. 2017	Extensive Core Microbiome in Drone-Captured Whale Blow Supports a Framework for Health Monitoring	https://journals.asm.org/doi/full/10.1128/msystems.00119-17#tab1	humpback whales	respiratory bacteriome	blow samples	Race Point Channel, north of Cape Cod, MA, and coastal waters surrounding Vancouver Island, in both British Columbia and Washington State	SSU rRNA	Bacteroides	Bacteria	Bacteroidetes	Bacteroidia	Bacteroidales	Bacteroidaceae	Bacteroides		cellular organisms; Bacteria; Pseudomonadati; FCB group; Bacteroidota/Chlorobiota group; Bacteroidota; Bacteroidia; Bacteroidales; Bacteroidaceae	cellular organisms	Bacteria	Pseudomonadati	FCB group	Bacteroidota/Chlorobiota group	Bacteroidota	Bacteroidia	Bacteroidales	Bacteroidaceae	NA	NA	NA	NA	NA	NA	NA	NA	NA	NA	NA	NA	NA	NA	NA	NA	NA	NA	NA	NA	NA	NA	NA	NA
Apprill et al. 2017	Extensive Core Microbiome in Drone-Captured Whale Blow Supports a Framework for Health Monitoring	https://journals.asm.org/doi/full/10.1128/msystems.00119-17#tab1	humpback whales	respiratory bacteriome	blow samples	Race Point Channel, north of Cape Cod, MA, and coastal waters surrounding Vancouver Island, in both British Columbia and Washington State	SSU rRNA	Capnocytophaga	Bacteria	Bacteroidetes	Bacteroidia	Flavobacteriales	Flavobacteriaceae	Capnocytophaga		cellular organisms; Bacteria; Pseudomonadati; FCB group; Bacteroidota/Chlorobiota group; Bacteroidota; Flavobacteriia; Flavobacteriales; Flavobacteriaceae	cellular organisms	Bacteria	Pseudomonadati	FCB group	Bacteroidota/Chlorobiota group	Bacteroidota	Flavobacteriia	Flavobacteriales	Flavobacteriaceae	NA	NA	NA	NA	NA	NA	NA	NA	NA	NA	NA	NA	NA	NA	NA	NA	NA	NA	NA	NA	NA	NA	NA	NA
Apprill et al. 2017	Extensive Core Microbiome in Drone-Captured Whale Blow Supports a Framework for Health Monitoring	https://journals.asm.org/doi/full/10.1128/msystems.00119-17#tab1	humpback whales	respiratory bacteriome	blow samples	Race Point Channel, north of Cape Cod, MA, and coastal waters surrounding Vancouver Island, in both British Columbia and Washington State	SSU rRNA	Chryseobacterium	Bacteria	Bacteroidetes	Flavobacteriia	Flavobacteriales	Flavobacteriaceae	Chryseobacterium		cellular organisms; Bacteria; Pseudomonadati; FCB group; Bacteroidota/Chlorobiota group; Bacteroidota; Flavobacteriia; Flavobacteriales; Weeksellaceae; Chryseobacterium group	cellular organisms	Bacteria	Pseudomonadati	FCB group	Bacteroidota/Chlorobiota group	Bacteroidota	Flavobacteriia	Flavobacteriales	Weeksellaceae	Chryseobacterium group	NA	NA	NA	NA	NA	NA	NA	NA	NA	NA	NA	NA	NA	NA	NA	NA	NA	NA	NA	NA	NA	NA	NA
Apprill et al. 2017	Extensive Core Microbiome in Drone-Captured Whale Blow Supports a Framework for Health Monitoring	https://journals.asm.org/doi/full/10.1128/msystems.00119-17#tab1	humpback whales	respiratory bacteriome	blow samples	Race Point Channel, north of Cape Cod, MA, and coastal waters surrounding Vancouver Island, in both British Columbia and Washington State	SSU rRNA	Porphyromonas	Bacteria	Bacteroidetes	Bacteroidia	Bacteroidales	Porphyromonadaceae	Porphyromonas		cellular organisms; Bacteria; Pseudomonadati; FCB group; Bacteroidota/Chlorobiota group; Bacteroidota; Bacteroidia; Bacteroidales; Porphyromonadaceae	cellular organisms	Bacteria	Pseudomonadati	FCB group	Bacteroidota/Chlorobiota group	Bacteroidota	Bacteroidia	Bacteroidales	Porphyromonadaceae	NA	NA	NA	NA	NA	NA	NA	NA	NA	NA	NA	NA	NA	NA	NA	NA	NA	NA	NA	NA	NA	NA	NA	NA
Apprill et al. 2017	Extensive Core Microbiome in Drone-Captured Whale Blow Supports a Framework for Health Monitoring	https://journals.asm.org/doi/full/10.1128/msystems.00119-17#tab1	humpback whales	respiratory bacteriome	blow samples	Race Point Channel, north of Cape Cod, MA, and coastal waters surrounding Vancouver Island, in both British Columbia and Washington State	SSU rRNA	Flavobacteria	Bacteria	Bacteroidetes	Flavobacteria					cellular organisms; Bacteria; Pseudomonadati; FCB group; Bacteroidota/Chlorobiota group; Bacteroidota	cellular organisms	Bacteria	Pseudomonadati	FCB group	Bacteroidota/Chlorobiota group	Bacteroidota	NA	NA	NA	NA	NA	NA	NA	NA	NA	NA	NA	NA	NA	NA	NA	NA	NA	NA	NA	NA	NA	NA	NA	NA	NA	NA	NA
Apprill et al. 2017	Extensive Core Microbiome in Drone-Captured Whale Blow Supports a Framework for Health Monitoring	https://journals.asm.org/doi/full/10.1128/msystems.00119-17#tab3	humpback whales	respiratory bacteriome	blow samples	Race Point Channel, north of Cape Cod, MA, and coastal waters surrounding Vancouver Island, in both British Columbia and Washington State	SSU rRNA	Bacteroidia	Bacteria	Bacteroidetes	Bacteroidia					cellular organisms; Bacteria; Pseudomonadati; FCB group; Bacteroidota/Chlorobiota group; Bacteroidota	cellular organisms	Bacteria	Pseudomonadati	FCB group	Bacteroidota/Chlorobiota group	Bacteroidota	NA	NA	NA	NA	NA	NA	NA	NA	NA	NA	NA	NA	NA	NA	NA	NA	NA	NA	NA	NA	NA	NA	NA	NA	NA	NA	NA
Guass et al. 2016	Analysis of the microbial diversity in faecal material of the endangered blue whale, Balaenoptera musculus	https://link.springer.com/article/10.1007/s10482-016-0698-1	blue whales	gut bacteria/fungi	feces	California	bacterial and fungal tag-encoded FLX-Titanium amplicon pyrosequencing	Bacteroides	Bacteria	Bacteroidetes	Bacteroidia	Bacteroidales	Bacteroidaceae	Bacteroides		cellular organisms; Bacteria; Pseudomonadati; FCB group; Bacteroidota/Chlorobiota group; Bacteroidota; Bacteroidia; Bacteroidales; Bacteroidaceae	cellular organisms	Bacteria	Pseudomonadati	FCB group	Bacteroidota/Chlorobiota group	Bacteroidota	Bacteroidia	Bacteroidales	Bacteroidaceae	NA	NA	NA	NA	NA	NA	NA	NA	NA	NA	NA	NA	NA	NA	NA	NA	NA	NA	NA	NA	NA	NA	NA	NA
Guass et al. 2016	Analysis of the microbial diversity in faecal material of the endangered blue whale, Balaenoptera musculus	https://link.springer.com/article/10.1007/s10482-016-0698-1	blue whales	gut bacteria/fungi	feces	California	bacterial and fungal tag-encoded FLX-Titanium amplicon pyrosequencing	Prevotella	Bacteria	Bacteroidetes	Bacteroidia	Bacteroidales	Prevotellaceae	Prevotella		cellular organisms; Bacteria; Pseudomonadati; FCB group; Bacteroidota/Chlorobiota group; Bacteroidota; Bacteroidia; Bacteroidales; Prevotellaceae	cellular organisms	Bacteria	Pseudomonadati	FCB group	Bacteroidota/Chlorobiota group	Bacteroidota	Bacteroidia	Bacteroidales	Prevotellaceae	NA	NA	NA	NA	NA	NA	NA	NA	NA	NA	NA	NA	NA	NA	NA	NA	NA	NA	NA	NA	NA	NA	NA	NA
Guass et al. 2016	Analysis of the microbial diversity in faecal material of the endangered blue whale, Balaenoptera musculus	https://link.springer.com/article/10.1007/s10482-016-0698-1	blue whales	gut bacteria/fungi	feces	California	bacterial and fungal tag-encoded FLX-Titanium amplicon pyrosequencing	Barnesiella	Bacteria	Bacteroidetes	Bacteroidia	Bacteroidales	Porphyromonadaceae	Barnesiella		cellular organisms; Bacteria; Pseudomonadati; FCB group; Bacteroidota/Chlorobiota group; Bacteroidota; Bacteroidia; Bacteroidales; Barnesiellaceae	cellular organisms	Bacteria	Pseudomonadati	FCB group	Bacteroidota/Chlorobiota group	Bacteroidota	Bacteroidia	Bacteroidales	Barnesiellaceae	NA	NA	NA	NA	NA	NA	NA	NA	NA	NA	NA	NA	NA	NA	NA	NA	NA	NA	NA	NA	NA	NA	NA	NA
Guass et al. 2016	Analysis of the microbial diversity in faecal material of the endangered blue whale, Balaenoptera musculus	https://link.springer.com/article/10.1007/s10482-016-0698-1	blue whales	gut bacteria/fungi	feces	California	bacterial and fungal tag-encoded FLX-Titanium amplicon pyrosequencing	Parabacteroides	Bacteria	Bacteroidetes	Bacteroidia	Bacteroidales	Porphyromonadaceae	Parabacteroides		cellular organisms; Bacteria; Pseudomonadati; FCB group; Bacteroidota/Chlorobiota group; Bacteroidota; Bacteroidia; Bacteroidales; Tannerellaceae	cellular organisms	Bacteria	Pseudomonadati	FCB group	Bacteroidota/Chlorobiota group	Bacteroidota	Bacteroidia	Bacteroidales	Tannerellaceae	NA	NA	NA	NA	NA	NA	NA	NA	NA	NA	NA	NA	NA	NA	NA	NA	NA	NA	NA	NA	NA	NA	NA	NA
Guass et al. 2016	Analysis of the microbial diversity in faecal material of the endangered blue whale, Balaenoptera musculus	https://link.springer.com/article/10.1007/s10482-016-0698-1	blue whales	gut bacteria/fungi	feces	California	bacterial and fungal tag-encoded FLX-Titanium amplicon pyrosequencing	Alloprevotella	Bacteria	Bacteroidetes				Alloprevotella		cellular organisms; Bacteria; Pseudomonadati; FCB group; Bacteroidota/Chlorobiota group; Bacteroidota; Bacteroidia; Bacteroidales; Prevotellaceae	cellular organisms	Bacteria	Pseudomonadati	FCB group	Bacteroidota/Chlorobiota group	Bacteroidota	Bacteroidia	Bacteroidales	Prevotellaceae	NA	NA	NA	NA	NA	NA	NA	NA	NA	NA	NA	NA	NA	NA	NA	NA	NA	NA	NA	NA	NA	NA	NA	NA
Domínguez-Sánchez et al. 2022	Common core respiratory bacteriome of the blue whale Balaenoptera musculus, in the Gulf of California	https://www.biorxiv.org/content/10.1101/2022.12.29.522252v2.abstract	blue whales	respiratory bacteriome	blow samples	Gulf of California	16S rRNA	Tenacibaculum	Bacteria	Bacteroidetes	Flavobacteria	Flavobacteriales	Flavobacteriaceae	Tenacibaculum		cellular organisms; Bacteria; Pseudomonadati; FCB group; Bacteroidota/Chlorobiota group; Bacteroidota; Flavobacteriia; Flavobacteriales; Flavobacteriaceae	cellular organisms	Bacteria	Pseudomonadati	FCB group	Bacteroidota/Chlorobiota group	Bacteroidota	Flavobacteriia	Flavobacteriales	Flavobacteriaceae	NA	NA	NA	NA	NA	NA	NA	NA	NA	NA	NA	NA	NA	NA	NA	NA	NA	NA	NA	NA	NA	NA	NA	NA
Domínguez-Sánchez et al. 2022	Common core respiratory bacteriome of the blue whale Balaenoptera musculus, in the Gulf of California	https://www.biorxiv.org/content/10.1101/2022.12.29.522252v2.abstract	blue whales	respiratory bacteriome	blow samples	Gulf of California	16S rRNA	Bacteroidia	Bacteria	Bacteroidetes	Bacteroidia					cellular organisms; Bacteria; Pseudomonadati; FCB group; Bacteroidota/Chlorobiota group; Bacteroidota	cellular organisms	Bacteria	Pseudomonadati	FCB group	Bacteroidota/Chlorobiota group	Bacteroidota	NA	NA	NA	NA	NA	NA	NA	NA	NA	NA	NA	NA	NA	NA	NA	NA	NA	NA	NA	NA	NA	NA	NA	NA	NA	NA	NA
Glaeser et al. 2021	A Preliminary Comparison on Faecal Microbiomes of Free-Ranging Large Baleen (Balaenoptera musculus, B. physalus, B. borealis) and Toothed (Physeter macrocephalus) Whales	https://link.springer.com/article/10.1007/s00248-021-01729-4#MOESM1	baleen whales (blue, fin, sei) & toothed (sperm)	gut bacteria/fungi?	feces	Azores Archipelago (Portugal)	16S rRNA	Bacteroidaceae	Bacteria	Bacteroidetes	Bacteroidia	Bacteroidales	Bacteroidaceae			cellular organisms; Bacteria; Pseudomonadati; FCB group; Bacteroidota/Chlorobiota group; Bacteroidota; Bacteroidia; Bacteroidales	cellular organisms	Bacteria	Pseudomonadati	FCB group	Bacteroidota/Chlorobiota group	Bacteroidota	Bacteroidia	Bacteroidales	NA	NA	NA	NA	NA	NA	NA	NA	NA	NA	NA	NA	NA	NA	NA	NA	NA	NA	NA	NA	NA	NA	NA	NA	NA
Glaeser et al. 2021	A Preliminary Comparison on Faecal Microbiomes of Free-Ranging Large Baleen (Balaenoptera musculus, B. physalus, B. borealis) and Toothed (Physeter macrocephalus) Whales	https://link.springer.com/article/10.1007/s00248-021-01729-4#MOESM1	baleen whales (blue, fin, sei) & toothed (sperm)	gut bacteria/fungi?	feces	Azores Archipelago (Portugal)	16S rRNA	Rikenellaceae	Bacteria	Bacteroidetes	Bacteroidia	Bacteroidales	Rikenellaceae			cellular organisms; Bacteria; Pseudomonadati; FCB group; Bacteroidota/Chlorobiota group; Bacteroidota; Bacteroidia; Bacteroidales	cellular organisms	Bacteria	Pseudomonadati	FCB group	Bacteroidota/Chlorobiota group	Bacteroidota	Bacteroidia	Bacteroidales	NA	NA	NA	NA	NA	NA	NA	NA	NA	NA	NA	NA	NA	NA	NA	NA	NA	NA	NA	NA	NA	NA	NA	NA	NA
Glaeser et al. 2021	A Preliminary Comparison on Faecal Microbiomes of Free-Ranging Large Baleen (Balaenoptera musculus, B. physalus, B. borealis) and Toothed (Physeter macrocephalus) Whales	https://link.springer.com/article/10.1007/s00248-021-01729-4#MOESM1	baleen whales (blue, fin, sei) & toothed (sperm)	gut bacteria/fungi?	feces	Azores Archipelago (Portugal)	16S rRNA	F082	Bacteria	Bacteroidetes	Bacteroidia	Bacteroidales	F082			NA	NA	NA	NA	NA	NA	NA	NA	NA	NA	NA	NA	NA	NA	NA	NA	NA	NA	NA	NA	NA	NA	NA	NA	NA	NA	NA	NA	NA	NA	NA	NA	NA	NA
Glaeser et al. 2021	A Preliminary Comparison on Faecal Microbiomes of Free-Ranging Large Baleen (Balaenoptera musculus, B. physalus, B. borealis) and Toothed (Physeter macrocephalus) Whales	https://link.springer.com/article/10.1007/s00248-021-01729-4#MOESM1	baleen whales (blue, fin, sei) & toothed (sperm)	gut bacteria/fungi?	feces	Azores Archipelago (Portugal)	16S rRNA	Bacteroidales BS11 gut group	Bacteria	Bacteroidetes	Bacteroidia	Bacteroidales	Bacteroidales BS11 gut group			cellular organisms; Bacteria; Pseudomonadati; FCB group; Bacteroidota/Chlorobiota group; Bacteroidota; Bacteroidia	cellular organisms	Bacteria	Pseudomonadati	FCB group	Bacteroidota/Chlorobiota group	Bacteroidota	Bacteroidia	NA	NA	NA	NA	NA	NA	NA	NA	NA	NA	NA	NA	NA	NA	NA	NA	NA	NA	NA	NA	NA	NA	NA	NA	NA	NA
Glaeser et al. 2021	A Preliminary Comparison on Faecal Microbiomes of Free-Ranging Large Baleen (Balaenoptera musculus, B. physalus, B. borealis) and Toothed (Physeter macrocephalus) Whales	https://link.springer.com/article/10.1007/s00248-021-01729-4#MOESM1	baleen whales (blue, fin, sei) & toothed (sperm)	gut bacteria/fungi?	feces	Azores Archipelago (Portugal)	16S rRNA	Prevotellaceae	Bacteria	Bacteroidetes	Bacteroidia	Bacteroidales	Prevotellaceae			cellular organisms; Bacteria; Pseudomonadati; FCB group; Bacteroidota/Chlorobiota group; Bacteroidota; Bacteroidia; Bacteroidales	cellular organisms	Bacteria	Pseudomonadati	FCB group	Bacteroidota/Chlorobiota group	Bacteroidota	Bacteroidia	Bacteroidales	NA	NA	NA	NA	NA	NA	NA	NA	NA	NA	NA	NA	NA	NA	NA	NA	NA	NA	NA	NA	NA	NA	NA	NA	NA
Glaeser et al. 2021	A Preliminary Comparison on Faecal Microbiomes of Free-Ranging Large Baleen (Balaenoptera musculus, B. physalus, B. borealis) and Toothed (Physeter macrocephalus) Whales	https://link.springer.com/article/10.1007/s00248-021-01729-4#MOESM1	baleen whales (blue, fin, sei) & toothed (sperm)	gut bacteria/fungi?	feces	Azores Archipelago (Portugal)	16S rRNA	Bacteroidetes vadinHA17	Bacteria	Bacteroidetes	Bacteroidia	Bacteroidales	Bacteroidetes vadinHA17			cellular organisms; Bacteria; Pseudomonadati; FCB group; Bacteroidota/Chlorobiota group; Bacteroidota	cellular organisms	Bacteria	Pseudomonadati	FCB group	Bacteroidota/Chlorobiota group	Bacteroidota	NA	NA	NA	NA	NA	NA	NA	NA	NA	NA	NA	NA	NA	NA	NA	NA	NA	NA	NA	NA	NA	NA	NA	NA	NA	NA	NA
Glaeser et al. 2021	A Preliminary Comparison on Faecal Microbiomes of Free-Ranging Large Baleen (Balaenoptera musculus, B. physalus, B. borealis) and Toothed (Physeter macrocephalus) Whales	https://link.springer.com/article/10.1007/s00248-021-01729-4#MOESM1	baleen whales (blue, fin, sei) & toothed (sperm)	gut bacteria/fungi?	feces	Azores Archipelago (Portugal)	16S rRNA	Dysgonomonadaceae	Bacteria	Bacteroidetes	Bacteroidia	Bacteroidales	Dysgonomonadaceae			cellular organisms; Bacteria; Pseudomonadati; FCB group; Bacteroidota/Chlorobiota group; Bacteroidota; Bacteroidia; Bacteroidales	cellular organisms	Bacteria	Pseudomonadati	FCB group	Bacteroidota/Chlorobiota group	Bacteroidota	Bacteroidia	Bacteroidales	NA	NA	NA	NA	NA	NA	NA	NA	NA	NA	NA	NA	NA	NA	NA	NA	NA	NA	NA	NA	NA	NA	NA	NA	NA
Glaeser et al. 2021	A Preliminary Comparison on Faecal Microbiomes of Free-Ranging Large Baleen (Balaenoptera musculus, B. physalus, B. borealis) and Toothed (Physeter macrocephalus) Whales	https://link.springer.com/article/10.1007/s00248-021-01729-4#MOESM1	baleen whales (blue, fin, sei) & toothed (sperm)	gut bacteria/fungi?	feces	Azores Archipelago (Portugal)	16S rRNA	Marinifilaceae	Bacteria	Bacteroidetes	Bacteroidia	Bacteroidales	Marinifilaceae			cellular organisms; Bacteria; Pseudomonadati; FCB group; Bacteroidota/Chlorobiota group; Bacteroidota; Bacteroidia; Marinilabiliales	cellular organisms	Bacteria	Pseudomonadati	FCB group	Bacteroidota/Chlorobiota group	Bacteroidota	Bacteroidia	Marinilabiliales	NA	NA	NA	NA	NA	NA	NA	NA	NA	NA	NA	NA	NA	NA	NA	NA	NA	NA	NA	NA	NA	NA	NA	NA	NA
Glaeser et al. 2021	A Preliminary Comparison on Faecal Microbiomes of Free-Ranging Large Baleen (Balaenoptera musculus, B. physalus, B. borealis) and Toothed (Physeter macrocephalus) Whales	https://link.springer.com/article/10.1007/s00248-021-01729-4#MOESM1	baleen whales (blue, fin, sei) & toothed (sperm)	gut bacteria/fungi?	feces	Azores Archipelago (Portugal)	16S rRNA	Tannerellaceae	Bacteria	Bacteroidetes	Bacteroidia	Bacteroidales	Tannerellaceae			cellular organisms; Bacteria; Pseudomonadati; FCB group; Bacteroidota/Chlorobiota group; Bacteroidota; Bacteroidia; Bacteroidales	cellular organisms	Bacteria	Pseudomonadati	FCB group	Bacteroidota/Chlorobiota group	Bacteroidota	Bacteroidia	Bacteroidales	NA	NA	NA	NA	NA	NA	NA	NA	NA	NA	NA	NA	NA	NA	NA	NA	NA	NA	NA	NA	NA	NA	NA	NA	NA
Glaeser et al. 2021	A Preliminary Comparison on Faecal Microbiomes of Free-Ranging Large Baleen (Balaenoptera musculus, B. physalus, B. borealis) and Toothed (Physeter macrocephalus) Whales	https://link.springer.com/article/10.1007/s00248-021-01729-4#MOESM1	baleen whales (blue, fin, sei) & toothed (sperm)	gut bacteria/fungi?	feces	Azores Archipelago (Portugal)	16S rRNA	Marinilabiliaceae	Bacteria	Bacteroidetes	Bacteroidia	Bacteroidales	Marinilabiliaceae			cellular organisms; Bacteria; Pseudomonadati; FCB group; Bacteroidota/Chlorobiota group; Bacteroidota; Bacteroidia; Marinilabiliales	cellular organisms	Bacteria	Pseudomonadati	FCB group	Bacteroidota/Chlorobiota group	Bacteroidota	Bacteroidia	Marinilabiliales	NA	NA	NA	NA	NA	NA	NA	NA	NA	NA	NA	NA	NA	NA	NA	NA	NA	NA	NA	NA	NA	NA	NA	NA	NA
Glaeser et al. 2021	A Preliminary Comparison on Faecal Microbiomes of Free-Ranging Large Baleen (Balaenoptera musculus, B. physalus, B. borealis) and Toothed (Physeter macrocephalus) Whales	https://link.springer.com/article/10.1007/s00248-021-01729-4#MOESM1	baleen whales (blue, fin, sei) & toothed (sperm)	gut bacteria/fungi?	feces	Azores Archipelago (Portugal)	16S rRNA	Bacteroidales RF16 group	Bacteria	Bacteroidetes	Bacteroidia	Bacteroidales	Bacteroidales RF16 group			cellular organisms; Bacteria; Pseudomonadati; FCB group; Bacteroidota/Chlorobiota group; Bacteroidota; Bacteroidia	cellular organisms	Bacteria	Pseudomonadati	FCB group	Bacteroidota/Chlorobiota group	Bacteroidota	Bacteroidia	NA	NA	NA	NA	NA	NA	NA	NA	NA	NA	NA	NA	NA	NA	NA	NA	NA	NA	NA	NA	NA	NA	NA	NA	NA	NA
Glaeser et al. 2021	A Preliminary Comparison on Faecal Microbiomes of Free-Ranging Large Baleen (Balaenoptera musculus, B. physalus, B. borealis) and Toothed (Physeter macrocephalus) Whales	https://link.springer.com/article/10.1007/s00248-021-01729-4#MOESM1	baleen whales (blue, fin, sei) & toothed (sperm)	gut bacteria/fungi?	feces	Azores Archipelago (Portugal)	16S rRNA	Muribaculaceae	Bacteria	Bacteroidetes	Bacteroidia	Bacteroidales	Muribaculaceae			cellular organisms; Bacteria; Pseudomonadati; FCB group; Bacteroidota/Chlorobiota group; Bacteroidota; Bacteroidia; Bacteroidales	cellular organisms	Bacteria	Pseudomonadati	FCB group	Bacteroidota/Chlorobiota group	Bacteroidota	Bacteroidia	Bacteroidales	NA	NA	NA	NA	NA	NA	NA	NA	NA	NA	NA	NA	NA	NA	NA	NA	NA	NA	NA	NA	NA	NA	NA	NA	NA
Glaeser et al. 2021	A Preliminary Comparison on Faecal Microbiomes of Free-Ranging Large Baleen (Balaenoptera musculus, B. physalus, B. borealis) and Toothed (Physeter macrocephalus) Whales	https://link.springer.com/article/10.1007/s00248-021-01729-4#MOESM1	baleen whales (blue, fin, sei) & toothed (sperm)	gut bacteria/fungi?	feces	Azores Archipelago (Portugal)	16S rRNA	Weeksellaceae	Bacteria	Bacteroidetes	Bacteroidia	Flavobacteriales	Weeksellaceae			cellular organisms; Bacteria; Pseudomonadati; FCB group; Bacteroidota/Chlorobiota group; Bacteroidota; Flavobacteriia; Flavobacteriales	cellular organisms	Bacteria	Pseudomonadati	FCB group	Bacteroidota/Chlorobiota group	Bacteroidota	Flavobacteriia	Flavobacteriales	NA	NA	NA	NA	NA	NA	NA	NA	NA	NA	NA	NA	NA	NA	NA	NA	NA	NA	NA	NA	NA	NA	NA	NA	NA
Glaeser et al. 2021	A Preliminary Comparison on Faecal Microbiomes of Free-Ranging Large Baleen (Balaenoptera musculus, B. physalus, B. borealis) and Toothed (Physeter macrocephalus) Whales	https://link.springer.com/article/10.1007/s00248-021-01729-4#MOESM1	baleen whales (blue, fin, sei) & toothed (sperm)	gut bacteria/fungi?	feces	Azores Archipelago (Portugal)	16S rRNA	Paludibacteraceae	Bacteria	Bacteroidetes	Bacteroidia	Bacteroidales	Paludibacteraceae			cellular organisms; Bacteria; Pseudomonadati; FCB group; Bacteroidota/Chlorobiota group; Bacteroidota; Bacteroidia; Bacteroidales	cellular organisms	Bacteria	Pseudomonadati	FCB group	Bacteroidota/Chlorobiota group	Bacteroidota	Bacteroidia	Bacteroidales	NA	NA	NA	NA	NA	NA	NA	NA	NA	NA	NA	NA	NA	NA	NA	NA	NA	NA	NA	NA	NA	NA	NA	NA	NA
Glaeser et al. 2021	A Preliminary Comparison on Faecal Microbiomes of Free-Ranging Large Baleen (Balaenoptera musculus, B. physalus, B. borealis) and Toothed (Physeter macrocephalus) Whales	https://link.springer.com/article/10.1007/s00248-021-01729-4#MOESM1	baleen whales (blue, fin, sei) & toothed (sperm)	gut bacteria/fungi?	feces	Azores Archipelago (Portugal)	16S rRNA	Chitinophagaceae	Bacteria	Bacteroidetes	Bacteroidia	Chitinophagales	Chitinophagaceae			cellular organisms; Bacteria; Pseudomonadati; FCB group; Bacteroidota/Chlorobiota group; Bacteroidota; Chitinophagia; Chitinophagales	cellular organisms	Bacteria	Pseudomonadati	FCB group	Bacteroidota/Chlorobiota group	Bacteroidota	Chitinophagia	Chitinophagales	NA	NA	NA	NA	NA	NA	NA	NA	NA	NA	NA	NA	NA	NA	NA	NA	NA	NA	NA	NA	NA	NA	NA	NA	NA
Glaeser et al. 2021	A Preliminary Comparison on Faecal Microbiomes of Free-Ranging Large Baleen (Balaenoptera musculus, B. physalus, B. borealis) and Toothed (Physeter macrocephalus) Whales	https://link.springer.com/article/10.1007/s00248-021-01729-4#MOESM1	baleen whales (blue, fin, sei) & toothed (sperm)	gut bacteria/fungi?	feces	Azores Archipelago (Portugal)	16S rRNA	PeH15	Bacteria	Bacteroidetes	Bacteroidia	Bacteroidales	PeH15			NA	NA	NA	NA	NA	NA	NA	NA	NA	NA	NA	NA	NA	NA	NA	NA	NA	NA	NA	NA	NA	NA	NA	NA	NA	NA	NA	NA	NA	NA	NA	NA	NA	NA
Glaeser et al. 2021	A Preliminary Comparison on Faecal Microbiomes of Free-Ranging Large Baleen (Balaenoptera musculus, B. physalus, B. borealis) and Toothed (Physeter macrocephalus) Whales	https://link.springer.com/article/10.1007/s00248-021-01729-4#MOESM1	baleen whales (blue, fin, sei) & toothed (sperm)	gut bacteria/fungi?	feces	Azores Archipelago (Portugal)	16S rRNA	Lentimicrobiaceae	Bacteria	Bacteroidetes	Bacteroidia	Sphingobacteriales	Lentimicrobiaceae			cellular organisms; Bacteria; Pseudomonadati; FCB group; Bacteroidota/Chlorobiota group; Bacteroidota; Bacteroidia; Bacteroidales	cellular organisms	Bacteria	Pseudomonadati	FCB group	Bacteroidota/Chlorobiota group	Bacteroidota	Bacteroidia	Bacteroidales	NA	NA	NA	NA	NA	NA	NA	NA	NA	NA	NA	NA	NA	NA	NA	NA	NA	NA	NA	NA	NA	NA	NA	NA	NA
Glaeser et al. 2021	A Preliminary Comparison on Faecal Microbiomes of Free-Ranging Large Baleen (Balaenoptera musculus, B. physalus, B. borealis) and Toothed (Physeter macrocephalus) Whales	https://link.springer.com/article/10.1007/s00248-021-01729-4#MOESM1	baleen whales (blue, fin, sei) & toothed (sperm)	gut bacteria/fungi?	feces	Azores Archipelago (Portugal)	16S rRNA	Barnesiellaceae	Bacteria	Bacteroidetes	Bacteroidia	Bacteroidales	Barnesiellaceae			cellular organisms; Bacteria; Pseudomonadati; FCB group; Bacteroidota/Chlorobiota group; Bacteroidota; Bacteroidia; Bacteroidales	cellular organisms	Bacteria	Pseudomonadati	FCB group	Bacteroidota/Chlorobiota group	Bacteroidota	Bacteroidia	Bacteroidales	NA	NA	NA	NA	NA	NA	NA	NA	NA	NA	NA	NA	NA	NA	NA	NA	NA	NA	NA	NA	NA	NA	NA	NA	NA
Glaeser et al. 2021	A Preliminary Comparison on Faecal Microbiomes of Free-Ranging Large Baleen (Balaenoptera musculus, B. physalus, B. borealis) and Toothed (Physeter macrocephalus) Whales	https://link.springer.com/article/10.1007/s00248-021-01729-4#MOESM1	baleen whales (blue, fin, sei) & toothed (sperm)	gut bacteria/fungi?	feces	Azores Archipelago (Portugal)	16S rRNA	LiUU-11-161	Bacteria	Bacteroidetes	Bacteroidia	Sphingobacteriales	LiUU-11-161			NA	NA	NA	NA	NA	NA	NA	NA	NA	NA	NA	NA	NA	NA	NA	NA	NA	NA	NA	NA	NA	NA	NA	NA	NA	NA	NA	NA	NA	NA	NA	NA	NA	NA
Glaeser et al. 2021	A Preliminary Comparison on Faecal Microbiomes of Free-Ranging Large Baleen (Balaenoptera musculus, B. physalus, B. borealis) and Toothed (Physeter macrocephalus) Whales	https://link.springer.com/article/10.1007/s00248-021-01729-4#MOESM1	baleen whales (blue, fin, sei) & toothed (sperm)	gut bacteria/fungi?	feces	Azores Archipelago (Portugal)	16S rRNA	M2PB4-65 termite group	Bacteria	Bacteroidetes	Bacteroidia	Bacteroidales	M2PB4-65 termite group			NA	NA	NA	NA	NA	NA	NA	NA	NA	NA	NA	NA	NA	NA	NA	NA	NA	NA	NA	NA	NA	NA	NA	NA	NA	NA	NA	NA	NA	NA	NA	NA	NA	NA
Glaeser et al. 2021	A Preliminary Comparison on Faecal Microbiomes of Free-Ranging Large Baleen (Balaenoptera musculus, B. physalus, B. borealis) and Toothed (Physeter macrocephalus) Whales	https://link.springer.com/article/10.1007/s00248-021-01729-4#MOESM1	baleen whales (blue, fin, sei) & toothed (sperm)	gut bacteria/fungi?	feces	Azores Archipelago (Portugal)	16S rRNA	Prolixibacteraceae	Bacteria	Bacteroidetes	Bacteroidia	Bacteroidales	Prolixibacteraceae			cellular organisms; Bacteria; Pseudomonadati; FCB group; Bacteroidota/Chlorobiota group; Bacteroidota; Bacteroidia; Marinilabiliales	cellular organisms	Bacteria	Pseudomonadati	FCB group	Bacteroidota/Chlorobiota group	Bacteroidota	Bacteroidia	Marinilabiliales	NA	NA	NA	NA	NA	NA	NA	NA	NA	NA	NA	NA	NA	NA	NA	NA	NA	NA	NA	NA	NA	NA	NA	NA	NA
Glaeser et al. 2021	A Preliminary Comparison on Faecal Microbiomes of Free-Ranging Large Baleen (Balaenoptera musculus, B. physalus, B. borealis) and Toothed (Physeter macrocephalus) Whales	https://link.springer.com/article/10.1007/s00248-021-01729-4#MOESM1	baleen whales (blue, fin, sei) & toothed (sperm)	gut bacteria/fungi?	feces	Azores Archipelago (Portugal)	16S rRNA	Porphyromonadaceae	Bacteria	Bacteroidetes	Bacteroidia	Bacteroidales	Porphyromonadaceae			cellular organisms; Bacteria; Pseudomonadati; FCB group; Bacteroidota/Chlorobiota group; Bacteroidota; Bacteroidia; Bacteroidales	cellular organisms	Bacteria	Pseudomonadati	FCB group	Bacteroidota/Chlorobiota group	Bacteroidota	Bacteroidia	Bacteroidales	NA	NA	NA	NA	NA	NA	NA	NA	NA	NA	NA	NA	NA	NA	NA	NA	NA	NA	NA	NA	NA	NA	NA	NA	NA
Glaeser et al. 2021	A Preliminary Comparison on Faecal Microbiomes of Free-Ranging Large Baleen (Balaenoptera musculus, B. physalus, B. borealis) and Toothed (Physeter macrocephalus) Whales	https://link.springer.com/article/10.1007/s00248-021-01729-4#MOESM1	baleen whales (blue, fin, sei) & toothed (sperm)	gut bacteria/fungi?	feces	Azores Archipelago (Portugal)	16S rRNA	Flavobacteriaceae	Bacteria	Bacteroidetes	Bacteroidia	Flavobacteriales	Flavobacteriaceae			cellular organisms; Bacteria; Pseudomonadati; FCB group; Bacteroidota/Chlorobiota group; Bacteroidota; Flavobacteriia; Flavobacteriales	cellular organisms	Bacteria	Pseudomonadati	FCB group	Bacteroidota/Chlorobiota group	Bacteroidota	Flavobacteriia	Flavobacteriales	NA	NA	NA	NA	NA	NA	NA	NA	NA	NA	NA	NA	NA	NA	NA	NA	NA	NA	NA	NA	NA	NA	NA	NA	NA
Glaeser et al. 2021	A Preliminary Comparison on Faecal Microbiomes of Free-Ranging Large Baleen (Balaenoptera musculus, B. physalus, B. borealis) and Toothed (Physeter macrocephalus) Whales	https://link.springer.com/article/10.1007/s00248-021-01729-4#MOESM1	baleen whales (blue, fin, sei) & toothed (sperm)	gut bacteria/fungi?	feces	Azores Archipelago (Portugal)	16S rRNA	Bacteroidetes BD2-2	Bacteria	Bacteroidetes	Bacteroidia	Bacteroidales	Bacteroidetes BD2-2			cellular organisms; Bacteria; Pseudomonadati; FCB group; Bacteroidota/Chlorobiota group; Bacteroidota	cellular organisms	Bacteria	Pseudomonadati	FCB group	Bacteroidota/Chlorobiota group	Bacteroidota	NA	NA	NA	NA	NA	NA	NA	NA	NA	NA	NA	NA	NA	NA	NA	NA	NA	NA	NA	NA	NA	NA	NA	NA	NA	NA	NA
Glaeser et al. 2021	A Preliminary Comparison on Faecal Microbiomes of Free-Ranging Large Baleen (Balaenoptera musculus, B. physalus, B. borealis) and Toothed (Physeter macrocephalus) Whales	https://link.springer.com/article/10.1007/s00248-021-01729-4#MOESM1	baleen whales (blue, fin, sei) & toothed (sperm)	gut bacteria/fungi?	feces	Azores Archipelago (Portugal)	16S rRNA	3M1PL1-52 termite group	Bacteria	Bacteroidetes	Bacteroidia	Bacteroidales	3M1PL1-52 termite group			cellular organisms; Eukaryota; Sar; Stramenopiles; Oomycota; Peronosporales; Peronosporaceae; Phytophthora	cellular organisms	Eukaryota	Sar	Stramenopiles	Oomycota	Peronosporales	Peronosporaceae	Phytophthora	NA	NA	NA	NA	NA	NA	NA	NA	NA	NA	NA	NA	NA	NA	NA	NA	NA	NA	NA	NA	NA	NA	NA	NA	NA
Glaeser et al. 2021	A Preliminary Comparison on Faecal Microbiomes of Free-Ranging Large Baleen (Balaenoptera musculus, B. physalus, B. borealis) and Toothed (Physeter macrocephalus) Whales	https://link.springer.com/article/10.1007/s00248-021-01729-4#MOESM1	baleen whales (blue, fin, sei) & toothed (sperm)	gut bacteria/fungi?	feces	Azores Archipelago (Portugal)	16S rRNA	Sphingobacteriaceae	Bacteria	Bacteroidetes	Bacteroidia	Sphingobacteriales	Sphingobacteriaceae			cellular organisms; Bacteria; Pseudomonadati; FCB group; Bacteroidota/Chlorobiota group; Bacteroidota; Sphingobacteriia; Sphingobacteriales	cellular organisms	Bacteria	Pseudomonadati	FCB group	Bacteroidota/Chlorobiota group	Bacteroidota	Sphingobacteriia	Sphingobacteriales	NA	NA	NA	NA	NA	NA	NA	NA	NA	NA	NA	NA	NA	NA	NA	NA	NA	NA	NA	NA	NA	NA	NA	NA	NA
Glaeser et al. 2021	A Preliminary Comparison on Faecal Microbiomes of Free-Ranging Large Baleen (Balaenoptera musculus, B. physalus, B. borealis) and Toothed (Physeter macrocephalus) Whales	https://link.springer.com/article/10.1007/s00248-021-01729-4#MOESM1	baleen whales (blue, fin, sei) & toothed (sperm)	gut bacteria/fungi?	feces	Azores Archipelago (Portugal)	16S rRNA	p-251-o5	Bacteria	Bacteroidetes	Bacteroidia	Bacteroidales	p-251-o5			NA	NA	NA	NA	NA	NA	NA	NA	NA	NA	NA	NA	NA	NA	NA	NA	NA	NA	NA	NA	NA	NA	NA	NA	NA	NA	NA	NA	NA	NA	NA	NA	NA	NA
Glaeser et al. 2021	A Preliminary Comparison on Faecal Microbiomes of Free-Ranging Large Baleen (Balaenoptera musculus, B. physalus, B. borealis) and Toothed (Physeter macrocephalus) Whales	https://link.springer.com/article/10.1007/s00248-021-01729-4#MOESM1	baleen whales (blue, fin, sei) & toothed (sperm)	gut bacteria/fungi?	feces	Azores Archipelago (Portugal)	16S rRNA	NS7 marine group	Bacteria	Bacteroidetes	Bacteroidia	Flavobacteriales	NS7 marine group			NA	NA	NA	NA	NA	NA	NA	NA	NA	NA	NA	NA	NA	NA	NA	NA	NA	NA	NA	NA	NA	NA	NA	NA	NA	NA	NA	NA	NA	NA	NA	NA	NA	NA
Glaeser et al. 2021	A Preliminary Comparison on Faecal Microbiomes of Free-Ranging Large Baleen (Balaenoptera musculus, B. physalus, B. borealis) and Toothed (Physeter macrocephalus) Whales	https://link.springer.com/article/10.1007/s00248-021-01729-4#MOESM1	baleen whales (blue, fin, sei) & toothed (sperm)	gut bacteria/fungi?	feces	Azores Archipelago (Portugal)	16S rRNA	Crocinitomicaceae	Bacteria	Bacteroidetes	Bacteroidia	Flavobacteriales	Crocinitomicaceae			cellular organisms; Bacteria; Pseudomonadati; FCB group; Bacteroidota/Chlorobiota group; Bacteroidota; Flavobacteriia; Flavobacteriales	cellular organisms	Bacteria	Pseudomonadati	FCB group	Bacteroidota/Chlorobiota group	Bacteroidota	Flavobacteriia	Flavobacteriales	NA	NA	NA	NA	NA	NA	NA	NA	NA	NA	NA	NA	NA	NA	NA	NA	NA	NA	NA	NA	NA	NA	NA	NA	NA
Apprill et al. 2010	Humpback whales harbour a combination of specific and variable skin bacteria	https://enviromicro-journals.onlinelibrary.wiley.com/doi/full/10.1111/j.1758-2229.2010.00213.x?casa_token=DQt3e5j5484AAAAA%3AEnO4U5VpJ6uh9w6HFfFu8NoP8wkmHkBsOJt7aYC0UhZVNZHIvbqzTTMkjnxyYUhB6xubkVS8t0s1rJ8pmg	humpback whales	skin-associated bacteria	skin	Hawaiian Islands	DNA	Tenacibaculum	Bacteria	Bacteroidota	Flavobacteriia	Flavobacteriales	Flavobacteriaceae	Tenacibaculum		cellular organisms; Bacteria; Pseudomonadati; FCB group; Bacteroidota/Chlorobiota group; Bacteroidota; Flavobacteriia; Flavobacteriales; Flavobacteriaceae	cellular organisms	Bacteria	Pseudomonadati	FCB group	Bacteroidota/Chlorobiota group	Bacteroidota	Flavobacteriia	Flavobacteriales	Flavobacteriaceae	NA	NA	NA	NA	NA	NA	NA	NA	NA	NA	NA	NA	NA	NA	NA	NA	NA	NA	NA	NA	NA	NA	NA	NA
Apprill et al. 2017	Extensive Core Microbiome in Drone-Captured Whale Blow Supports a Framework for Health Monitoring	https://journals.asm.org/doi/full/10.1128/msystems.00119-17#tab12	humpback whales	respiratory bacteriome	blow samples	Race Point Channel, north of Cape Cod, MA, and coastal waters surrounding Vancouver Island, in both British Columbia and Washington State	SSU rRNA	Sphingobacteriia	Bacteria	Bacteroidota	Sphingobacteriia					cellular organisms; Bacteria; Pseudomonadati; FCB group; Bacteroidota/Chlorobiota group; Bacteroidota	cellular organisms	Bacteria	Pseudomonadati	FCB group	Bacteroidota/Chlorobiota group	Bacteroidota	NA	NA	NA	NA	NA	NA	NA	NA	NA	NA	NA	NA	NA	NA	NA	NA	NA	NA	NA	NA	NA	NA	NA	NA	NA	NA	NA
Guass et al. 2016	Analysis of the microbial diversity in faecal material of the endangered blue whale, Balaenoptera musculus	https://link.springer.com/article/10.1007/s10482-016-0698-1	blue whales	gut bacteria/fungi	feces	California	bacterial and fungal tag-encoded FLX-Titanium amplicon pyrosequencing	Leucoagaricus	Fungi	Basidiomycota	Agaricomycetes	Agaricales	Agaricaceae	Leucoagaricus		cellular organisms; Eukaryota; Opisthokonta; Fungi; Dikarya; Basidiomycota; Agaricomycotina; Agaricomycetes; Agaricomycetidae; Agaricales; Agaricineae; Agaricaceae	cellular organisms	Eukaryota	Opisthokonta	Fungi	Dikarya	Basidiomycota	Agaricomycotina	Agaricomycetes	Agaricomycetidae	Agaricales	Agaricineae	Agaricaceae	NA	NA	NA	NA	NA	NA	NA	NA	NA	NA	NA	NA	NA	NA	NA	NA	NA	NA	NA	NA	NA
Apprill et al. 2010	Humpback whales harbour a combination of specific and variable skin bacteria	https://enviromicro-journals.onlinelibrary.wiley.com/doi/full/10.1111/j.1758-2229.2010.00213.x?casa_token=DQt3e5j5484AAAAA%3AEnO4U5VpJ6uh9w6HFfFu8NoP8wkmHkBsOJt7aYC0UhZVNZHIvbqzTTMkjnxyYUhB6xubkVS8t0s1rJ8pmg	humpback whales	skin-associated bacteria	skin	Hawaiian Islands	DNA	Brachymonas denitrificans	Bacteria	Betaproteobacteria			Burkholderiaceae	Brachymonas denitrificans		cellular organisms; Bacteria; Pseudomonadati; Pseudomonadota; Betaproteobacteria; Burkholderiales; Comamonadaceae; Brachymonas	cellular organisms	Bacteria	Pseudomonadati	Pseudomonadota	Betaproteobacteria	Burkholderiales	Comamonadaceae	Brachymonas	NA	NA	NA	NA	NA	NA	NA	NA	NA	NA	NA	NA	NA	NA	NA	NA	NA	NA	NA	NA	NA	NA	NA	NA	NA
Apprill et al. 2010	Humpback whales harbour a combination of specific and variable skin bacteria	https://enviromicro-journals.onlinelibrary.wiley.com/doi/full/10.1111/j.1758-2229.2010.00213.x?casa_token=DQt3e5j5484AAAAA%3AEnO4U5VpJ6uh9w6HFfFu8NoP8wkmHkBsOJt7aYC0UhZVNZHIvbqzTTMkjnxyYUhB6xubkVS8t0s1rJ8pmg	humpback whales	skin-associated bacteria	skin	Hawaiian Islands	DNA	Ralstonia pickettii	Bacteria	Betaproteobacteria			Burkholderiaceae	Ralstonia pickettii		cellular organisms; Bacteria; Pseudomonadati; Pseudomonadota; Betaproteobacteria; Burkholderiales; Burkholderiaceae; Ralstonia	cellular organisms	Bacteria	Pseudomonadati	Pseudomonadota	Betaproteobacteria	Burkholderiales	Burkholderiaceae	Ralstonia	NA	NA	NA	NA	NA	NA	NA	NA	NA	NA	NA	NA	NA	NA	NA	NA	NA	NA	NA	NA	NA	NA	NA	NA	NA
Apprill et al. 2014	Humpback Whale Populations Share a Core Skin Bacterial Community: Towards a Health Index for Marine Mammals?	https://journals.plos.org/plosone/article?id=10.1371/journal.pone.0090785&utm_source=nationaltribune&utm_medium=nationaltribune&utm_campaign=news	humpback whales	skin-associated bacteria	skin	Southeast Alaska & Hawaiian Islands	DNA	Aquabacterium	Bacteria	Betaproteobacteria			Aquabacterium			cellular organisms; Bacteria; Pseudomonadati; Pseudomonadota; Betaproteobacteria; Burkholderiales; Burkholderiales genera incertae sedis	cellular organisms	Bacteria	Pseudomonadati	Pseudomonadota	Betaproteobacteria	Burkholderiales	Burkholderiales genera incertae sedis	NA	NA	NA	NA	NA	NA	NA	NA	NA	NA	NA	NA	NA	NA	NA	NA	NA	NA	NA	NA	NA	NA	NA	NA	NA	NA
Apprill et al. 2014	Humpback Whale Populations Share a Core Skin Bacterial Community: Towards a Health Index for Marine Mammals?	https://journals.plos.org/plosone/article?id=10.1371/journal.pone.0090785&utm_source=nationaltribune&utm_medium=nationaltribune&utm_campaign=news	humpback whales	skin-associated bacteria	skin	Southeast Alaska & Hawaiian Islands	DNA	Aquabacterium	Bacteria	Betaproteobacteria			Burkholderiales	Aquabacterium		cellular organisms; Bacteria; Pseudomonadati; Pseudomonadota; Betaproteobacteria; Burkholderiales; Burkholderiales genera incertae sedis	cellular organisms	Bacteria	Pseudomonadati	Pseudomonadota	Betaproteobacteria	Burkholderiales	Burkholderiales genera incertae sedis	NA	NA	NA	NA	NA	NA	NA	NA	NA	NA	NA	NA	NA	NA	NA	NA	NA	NA	NA	NA	NA	NA	NA	NA	NA	NA
Reidy et al. 2022	Fine-scale diversity of prey detected in humpback whale feces	https://onlinelibrary.wiley.com/doi/full/10.1002/ece3.9680	humpback whales	prey	feces	Vancouver Island	DNA & microscopy	Cyclostomatida	Animalia	Bryozoa	Stenolaemata	Cyclostomatida				cellular organisms; Eukaryota; Opisthokonta; Metazoa; Eumetazoa; Bilateria; Protostomia; Spiralia; Lophotrochozoa; Bryozoa; Stenolaemata	cellular organisms	Eukaryota	Opisthokonta	Metazoa	Eumetazoa	Bilateria	Protostomia	Spiralia	Lophotrochozoa	Bryozoa	Stenolaemata	NA	NA	NA	NA	NA	NA	NA	NA	NA	NA	NA	NA	NA	NA	NA	NA	NA	NA	NA	NA	NA	NA
Glaeser et al. 2021	A Preliminary Comparison on Faecal Microbiomes of Free-Ranging Large Baleen (Balaenoptera musculus, B. physalus, B. borealis) and Toothed (Physeter macrocephalus) Whales	https://link.springer.com/article/10.1007/s00248-021-01729-4#MOESM1	baleen whales (blue, fin, sei) & toothed (sperm)	gut bacteria/fungi?	feces	Azores Archipelago (Portugal)	16S rRNA	JG30-KF-CM45	Bacteria	Chloroflexi	Chloroflexia	Thermomicrobiales	JG30-KF-CM45			NA	NA	NA	NA	NA	NA	NA	NA	NA	NA	NA	NA	NA	NA	NA	NA	NA	NA	NA	NA	NA	NA	NA	NA	NA	NA	NA	NA	NA	NA	NA	NA	NA	NA
Reidy et al. 2022	Fine-scale diversity of prey detected in humpback whale feces	https://onlinelibrary.wiley.com/doi/full/10.1002/ece3.9680	humpback whales	prey	feces	Vancouver Island	DNA & microscopy	Clupea pallasii	Animalia	Chordata	Teleostei	Clupeiformes	Clupeidae		Clupea pallasii	cellular organisms; Eukaryota; Opisthokonta; Metazoa; Eumetazoa; Bilateria; Deuterostomia; Chordata; Craniata; Vertebrata; Gnathostomata; Teleostomi; Euteleostomi; Actinopterygii; Actinopteri; Neopterygii; Teleostei; Osteoglossocephalai; Clupeocephala; Otomorpha; Clupei; Clupeiformes; Clupeoidei; Clupeidae; Clupeinae; Clupea	cellular organisms	Eukaryota	Opisthokonta	Metazoa	Eumetazoa	Bilateria	Deuterostomia	Chordata	Craniata	Vertebrata	Gnathostomata	Teleostomi	Euteleostomi	Actinopterygii	Actinopteri	Neopterygii	Teleostei	Osteoglossocephalai	Clupeocephala	Otomorpha	Clupei	Clupeiformes	Clupeoidei	Clupeidae	Clupeinae	Clupea	NA	NA	NA	NA	NA	NA	NA
Reidy et al. 2022	Fine-scale diversity of prey detected in humpback whale feces	https://onlinelibrary.wiley.com/doi/full/10.1002/ece3.9680	humpback whales	prey	feces	Vancouver Island	DNA & microscopy	Thaleichthys pacificus	Animalia	Chordata	Teleostei	Osmeriformes	Osmeridae		Thaleichthys pacificus	cellular organisms; Eukaryota; Opisthokonta; Metazoa; Eumetazoa; Bilateria; Deuterostomia; Chordata; Craniata; Vertebrata; Gnathostomata; Teleostomi; Euteleostomi; Actinopterygii; Actinopteri; Neopterygii; Teleostei; Osteoglossocephalai; Clupeocephala; Euteleosteomorpha; Stomiati; Osmeriformes; Osmeridae; Osmerinae; Thaleichthys	cellular organisms	Eukaryota	Opisthokonta	Metazoa	Eumetazoa	Bilateria	Deuterostomia	Chordata	Craniata	Vertebrata	Gnathostomata	Teleostomi	Euteleostomi	Actinopterygii	Actinopteri	Neopterygii	Teleostei	Osteoglossocephalai	Clupeocephala	Euteleosteomorpha	Stomiati	Osmeriformes	Osmeridae	Osmerinae	Thaleichthys	NA	NA	NA	NA	NA	NA	NA	NA
Reidy et al. 2022	Fine-scale diversity of prey detected in humpback whale feces	https://onlinelibrary.wiley.com/doi/full/10.1002/ece3.9680	humpback whales	prey	feces	Vancouver Island	DNA & microscopy	Ammodytes personatus	Animalia	Chordata	Teleostei	Perciformes	Ammodytidae		Ammodytes personatus	cellular organisms; Eukaryota; Opisthokonta; Metazoa; Eumetazoa; Bilateria; Deuterostomia; Chordata; Craniata; Vertebrata; Gnathostomata; Teleostomi; Euteleostomi; Actinopterygii; Actinopteri; Neopterygii; Teleostei; Osteoglossocephalai; Clupeocephala; Euteleosteomorpha; Neoteleostei; Eurypterygia; Ctenosquamata; Acanthomorphata; Euacanthomorphacea; Percomorphaceae; Eupercaria; Uranoscopiformes; …	cellular organisms	Eukaryota	Opisthokonta	Metazoa	Eumetazoa	Bilateria	Deuterostomia	Chordata	Craniata	Vertebrata	Gnathostomata	Teleostomi	Euteleostomi	Actinopterygii	Actinopteri	Neopterygii	Teleostei	Osteoglossocephalai	Clupeocephala	Euteleosteomorpha	Neoteleostei	Eurypterygia	Ctenosquamata	Acanthomorphata	Euacanthomorphacea	Percomorphaceae	Eupercaria	Uranoscopiformes	Ammodytidae	Ammodytes	NA	NA	NA
Reidy et al. 2022	Fine-scale diversity of prey detected in humpback whale feces	https://onlinelibrary.wiley.com/doi/full/10.1002/ece3.9680	humpback whales	prey	feces	Vancouver Island	DNA & microscopy	Engraulis mordax	Animalia	Chordata	Teleostei	Clupeiformes	Engraulidae		Engraulis mordax	cellular organisms; Eukaryota; Opisthokonta; Metazoa; Eumetazoa; Bilateria; Deuterostomia; Chordata; Craniata; Vertebrata; Gnathostomata; Teleostomi; Euteleostomi; Actinopterygii; Actinopteri; Neopterygii; Teleostei; Osteoglossocephalai; Clupeocephala; Otomorpha; Clupei; Clupeiformes; Clupeoidei; Engraulidae; Engraulinae; Engraulis	cellular organisms	Eukaryota	Opisthokonta	Metazoa	Eumetazoa	Bilateria	Deuterostomia	Chordata	Craniata	Vertebrata	Gnathostomata	Teleostomi	Euteleostomi	Actinopterygii	Actinopteri	Neopterygii	Teleostei	Osteoglossocephalai	Clupeocephala	Otomorpha	Clupei	Clupeiformes	Clupeoidei	Engraulidae	Engraulinae	Engraulis	NA	NA	NA	NA	NA	NA	NA
Reidy et al. 2022	Fine-scale diversity of prey detected in humpback whale feces	https://onlinelibrary.wiley.com/doi/full/10.1002/ece3.9680	humpback whales	prey	feces	Vancouver Island	DNA & microscopy	Merluccius productus	Animalia	Chordata	Teleostei	Gadiformes	Merlucciidae		Merluccius productus	cellular organisms; Eukaryota; Opisthokonta; Metazoa; Eumetazoa; Bilateria; Deuterostomia; Chordata; Craniata; Vertebrata; Gnathostomata; Teleostomi; Euteleostomi; Actinopterygii; Actinopteri; Neopterygii; Teleostei; Osteoglossocephalai; Clupeocephala; Euteleosteomorpha; Neoteleostei; Eurypterygia; Ctenosquamata; Acanthomorphata; Paracanthopterygii; Zeiogadaria; Gadariae; Gadiformes; Gadoidei; Me…	cellular organisms	Eukaryota	Opisthokonta	Metazoa	Eumetazoa	Bilateria	Deuterostomia	Chordata	Craniata	Vertebrata	Gnathostomata	Teleostomi	Euteleostomi	Actinopterygii	Actinopteri	Neopterygii	Teleostei	Osteoglossocephalai	Clupeocephala	Euteleosteomorpha	Neoteleostei	Eurypterygia	Ctenosquamata	Acanthomorphata	Paracanthopterygii	Zeiogadaria	Gadariae	Gadiformes	Gadoidei	Merlucciidae	Merluccius	NA	NA
Reidy et al. 2022	Fine-scale diversity of prey detected in humpback whale feces	https://onlinelibrary.wiley.com/doi/full/10.1002/ece3.9680	humpback whales	prey	feces	Vancouver Island	DNA & microscopy	Gadus chalcogrammus	Animalia	Chordata	Teleostei	Gadiformes	Gadidae		Gadus chalcogrammus	cellular organisms; Eukaryota; Opisthokonta; Metazoa; Eumetazoa; Bilateria; Deuterostomia; Chordata; Craniata; Vertebrata; Gnathostomata; Teleostomi; Euteleostomi; Actinopterygii; Actinopteri; Neopterygii; Teleostei; Osteoglossocephalai; Clupeocephala; Euteleosteomorpha; Neoteleostei; Eurypterygia; Ctenosquamata; Acanthomorphata; Paracanthopterygii; Zeiogadaria; Gadariae; Gadiformes; Gadoidei; Ga…	cellular organisms	Eukaryota	Opisthokonta	Metazoa	Eumetazoa	Bilateria	Deuterostomia	Chordata	Craniata	Vertebrata	Gnathostomata	Teleostomi	Euteleostomi	Actinopterygii	Actinopteri	Neopterygii	Teleostei	Osteoglossocephalai	Clupeocephala	Euteleosteomorpha	Neoteleostei	Eurypterygia	Ctenosquamata	Acanthomorphata	Paracanthopterygii	Zeiogadaria	Gadariae	Gadiformes	Gadoidei	Gadidae	Gadus	NA	NA
Reidy et al. 2022	Fine-scale diversity of prey detected in humpback whale feces	https://onlinelibrary.wiley.com/doi/full/10.1002/ece3.9680	humpback whales	prey	feces	Vancouver Island	DNA & microscopy	Coryphaenoides acrolepis	Animalia	Chordata	Teleostei	Gadiformes	Macrouridae		Coryphaenoides acrolepis	cellular organisms; Eukaryota; Opisthokonta; Metazoa; Eumetazoa; Bilateria; Deuterostomia; Chordata; Craniata; Vertebrata; Gnathostomata; Teleostomi; Euteleostomi; Actinopterygii; Actinopteri; Neopterygii; Teleostei; Osteoglossocephalai; Clupeocephala; Euteleosteomorpha; Neoteleostei; Eurypterygia; Ctenosquamata; Acanthomorphata; Paracanthopterygii; Zeiogadaria; Gadariae; Gadiformes; Macrouroidei…	cellular organisms	Eukaryota	Opisthokonta	Metazoa	Eumetazoa	Bilateria	Deuterostomia	Chordata	Craniata	Vertebrata	Gnathostomata	Teleostomi	Euteleostomi	Actinopterygii	Actinopteri	Neopterygii	Teleostei	Osteoglossocephalai	Clupeocephala	Euteleosteomorpha	Neoteleostei	Eurypterygia	Ctenosquamata	Acanthomorphata	Paracanthopterygii	Zeiogadaria	Gadariae	Gadiformes	Macrouroidei	Macrouridae	Macrourinae	Coryphaenoides	NA
Reidy et al. 2022	Fine-scale diversity of prey detected in humpback whale feces	https://onlinelibrary.wiley.com/doi/full/10.1002/ece3.9680	humpback whales	prey	feces	Vancouver Island	DNA & microscopy	Oncorhynchus tshawytscha	Animalia	Chordata	Teleostei	Salmoniformes	Salmonidae		Oncorhynchus tshawytscha	cellular organisms; Eukaryota; Opisthokonta; Metazoa; Eumetazoa; Bilateria; Deuterostomia; Chordata; Craniata; Vertebrata; Gnathostomata; Teleostomi; Euteleostomi; Actinopterygii; Actinopteri; Neopterygii; Teleostei; Osteoglossocephalai; Clupeocephala; Euteleosteomorpha; Protacanthopterygii; Salmoniformes; Salmonidae; Salmoninae; Oncorhynchus	cellular organisms	Eukaryota	Opisthokonta	Metazoa	Eumetazoa	Bilateria	Deuterostomia	Chordata	Craniata	Vertebrata	Gnathostomata	Teleostomi	Euteleostomi	Actinopterygii	Actinopteri	Neopterygii	Teleostei	Osteoglossocephalai	Clupeocephala	Euteleosteomorpha	Protacanthopterygii	Salmoniformes	Salmonidae	Salmoninae	Oncorhynchus	NA	NA	NA	NA	NA	NA	NA	NA
Reidy et al. 2022	Fine-scale diversity of prey detected in humpback whale feces	https://onlinelibrary.wiley.com/doi/full/10.1002/ece3.9680	humpback whales	prey	feces	Vancouver Island	DNA & microscopy	Oncorhynchus kisutch	Animalia	Chordata	Teleostei	Salmoniformes	Salmonidae		Oncorhynchus kisutch	cellular organisms; Eukaryota; Opisthokonta; Metazoa; Eumetazoa; Bilateria; Deuterostomia; Chordata; Craniata; Vertebrata; Gnathostomata; Teleostomi; Euteleostomi; Actinopterygii; Actinopteri; Neopterygii; Teleostei; Osteoglossocephalai; Clupeocephala; Euteleosteomorpha; Protacanthopterygii; Salmoniformes; Salmonidae; Salmoninae; Oncorhynchus	cellular organisms	Eukaryota	Opisthokonta	Metazoa	Eumetazoa	Bilateria	Deuterostomia	Chordata	Craniata	Vertebrata	Gnathostomata	Teleostomi	Euteleostomi	Actinopterygii	Actinopteri	Neopterygii	Teleostei	Osteoglossocephalai	Clupeocephala	Euteleosteomorpha	Protacanthopterygii	Salmoniformes	Salmonidae	Salmoninae	Oncorhynchus	NA	NA	NA	NA	NA	NA	NA	NA
Reidy et al. 2022	Fine-scale diversity of prey detected in humpback whale feces	https://onlinelibrary.wiley.com/doi/full/10.1002/ece3.9680	humpback whales	prey	feces	Vancouver Island	DNA & microscopy	Oncorhynchus keta	Animalia	Chordata	Teleostei	Salmoniformes	Salmonidae		Oncorhynchus keta	cellular organisms; Eukaryota; Opisthokonta; Metazoa; Eumetazoa; Bilateria; Deuterostomia; Chordata; Craniata; Vertebrata; Gnathostomata; Teleostomi; Euteleostomi; Actinopterygii; Actinopteri; Neopterygii; Teleostei; Osteoglossocephalai; Clupeocephala; Euteleosteomorpha; Protacanthopterygii; Salmoniformes; Salmonidae; Salmoninae; Oncorhynchus	cellular organisms	Eukaryota	Opisthokonta	Metazoa	Eumetazoa	Bilateria	Deuterostomia	Chordata	Craniata	Vertebrata	Gnathostomata	Teleostomi	Euteleostomi	Actinopterygii	Actinopteri	Neopterygii	Teleostei	Osteoglossocephalai	Clupeocephala	Euteleosteomorpha	Protacanthopterygii	Salmoniformes	Salmonidae	Salmoninae	Oncorhynchus	NA	NA	NA	NA	NA	NA	NA	NA
Reidy et al. 2022	Fine-scale diversity of prey detected in humpback whale feces	https://onlinelibrary.wiley.com/doi/full/10.1002/ece3.9680	humpback whales	prey	feces	Vancouver Island	DNA & microscopy	Oncorhynchus gorbuscha	Animalia	Chordata	Teleostei	Salmoniformes	Salmonidae		Oncorhynchus gorbuscha	cellular organisms; Eukaryota; Opisthokonta; Metazoa; Eumetazoa; Bilateria; Deuterostomia; Chordata; Craniata; Vertebrata; Gnathostomata; Teleostomi; Euteleostomi; Actinopterygii; Actinopteri; Neopterygii; Teleostei; Osteoglossocephalai; Clupeocephala; Euteleosteomorpha; Protacanthopterygii; Salmoniformes; Salmonidae; Salmoninae; Oncorhynchus	cellular organisms	Eukaryota	Opisthokonta	Metazoa	Eumetazoa	Bilateria	Deuterostomia	Chordata	Craniata	Vertebrata	Gnathostomata	Teleostomi	Euteleostomi	Actinopterygii	Actinopteri	Neopterygii	Teleostei	Osteoglossocephalai	Clupeocephala	Euteleosteomorpha	Protacanthopterygii	Salmoniformes	Salmonidae	Salmoninae	Oncorhynchus	NA	NA	NA	NA	NA	NA	NA	NA
Reidy et al. 2022	Fine-scale diversity of prey detected in humpback whale feces	https://onlinelibrary.wiley.com/doi/full/10.1002/ece3.9680	humpback whales	prey	feces	Vancouver Island	DNA & microscopy	Oncorhynchus nerka	Animalia	Chordata	Teleostei	Salmoniformes	Salmonidae		Oncorhynchus nerka	cellular organisms; Eukaryota; Opisthokonta; Metazoa; Eumetazoa; Bilateria; Deuterostomia; Chordata; Craniata; Vertebrata; Gnathostomata; Teleostomi; Euteleostomi; Actinopterygii; Actinopteri; Neopterygii; Teleostei; Osteoglossocephalai; Clupeocephala; Euteleosteomorpha; Protacanthopterygii; Salmoniformes; Salmonidae; Salmoninae; Oncorhynchus	cellular organisms	Eukaryota	Opisthokonta	Metazoa	Eumetazoa	Bilateria	Deuterostomia	Chordata	Craniata	Vertebrata	Gnathostomata	Teleostomi	Euteleostomi	Actinopterygii	Actinopteri	Neopterygii	Teleostei	Osteoglossocephalai	Clupeocephala	Euteleosteomorpha	Protacanthopterygii	Salmoniformes	Salmonidae	Salmoninae	Oncorhynchus	NA	NA	NA	NA	NA	NA	NA	NA
Reidy et al. 2022	Fine-scale diversity of prey detected in humpback whale feces	https://onlinelibrary.wiley.com/doi/full/10.1002/ece3.9680	humpback whales	prey	feces	Vancouver Island	DNA & microscopy	Cymatogaster aggregata	Animalia	Chordata	Teleostei	Ovalentaria incertae sedis	Embiotocidae		Cymatogaster aggregata	cellular organisms; Eukaryota; Opisthokonta; Metazoa; Eumetazoa; Bilateria; Deuterostomia; Chordata; Craniata; Vertebrata; Gnathostomata; Teleostomi; Euteleostomi; Actinopterygii; Actinopteri; Neopterygii; Teleostei; Osteoglossocephalai; Clupeocephala; Euteleosteomorpha; Neoteleostei; Eurypterygia; Ctenosquamata; Acanthomorphata; Euacanthomorphacea; Percomorphaceae; Ovalentaria; Ovalentaria incer…	cellular organisms	Eukaryota	Opisthokonta	Metazoa	Eumetazoa	Bilateria	Deuterostomia	Chordata	Craniata	Vertebrata	Gnathostomata	Teleostomi	Euteleostomi	Actinopterygii	Actinopteri	Neopterygii	Teleostei	Osteoglossocephalai	Clupeocephala	Euteleosteomorpha	Neoteleostei	Eurypterygia	Ctenosquamata	Acanthomorphata	Euacanthomorphacea	Percomorphaceae	Ovalentaria	Ovalentaria incertae sedis	Embiotocidae	Cymatogaster	NA	NA	NA
Reidy et al. 2022	Fine-scale diversity of prey detected in humpback whale feces	https://onlinelibrary.wiley.com/doi/full/10.1002/ece3.9680	humpback whales	prey	feces	Vancouver Island	DNA & microscopy	Embiotoca lateralis	Animalia	Chordata	Teleostei	Ovalentaria incertae sedis	Embiotocidae		Embiotoca lateralis	cellular organisms; Eukaryota; Opisthokonta; Metazoa; Eumetazoa; Bilateria; Deuterostomia; Chordata; Craniata; Vertebrata; Gnathostomata; Teleostomi; Euteleostomi; Actinopterygii; Actinopteri; Neopterygii; Teleostei; Osteoglossocephalai; Clupeocephala; Euteleosteomorpha; Neoteleostei; Eurypterygia; Ctenosquamata; Acanthomorphata; Euacanthomorphacea; Percomorphaceae; Ovalentaria; Ovalentaria incer…	cellular organisms	Eukaryota	Opisthokonta	Metazoa	Eumetazoa	Bilateria	Deuterostomia	Chordata	Craniata	Vertebrata	Gnathostomata	Teleostomi	Euteleostomi	Actinopterygii	Actinopteri	Neopterygii	Teleostei	Osteoglossocephalai	Clupeocephala	Euteleosteomorpha	Neoteleostei	Eurypterygia	Ctenosquamata	Acanthomorphata	Euacanthomorphacea	Percomorphaceae	Ovalentaria	Ovalentaria incertae sedis	Embiotocidae	Embiotoca	NA	NA	NA
Reidy et al. 2022	Fine-scale diversity of prey detected in humpback whale feces	https://onlinelibrary.wiley.com/doi/full/10.1002/ece3.9680	humpback whales	prey	feces	Vancouver Island	DNA & microscopy	Brachyistius frenatus	Animalia	Chordata	Teleostei	Ovalentaria incertae sedis	Embiotocidae		Brachyistius frenatus	cellular organisms; Eukaryota; Opisthokonta; Metazoa; Eumetazoa; Bilateria; Deuterostomia; Chordata; Craniata; Vertebrata; Gnathostomata; Teleostomi; Euteleostomi; Actinopterygii; Actinopteri; Neopterygii; Teleostei; Osteoglossocephalai; Clupeocephala; Euteleosteomorpha; Neoteleostei; Eurypterygia; Ctenosquamata; Acanthomorphata; Euacanthomorphacea; Percomorphaceae; Ovalentaria; Ovalentaria incer…	cellular organisms	Eukaryota	Opisthokonta	Metazoa	Eumetazoa	Bilateria	Deuterostomia	Chordata	Craniata	Vertebrata	Gnathostomata	Teleostomi	Euteleostomi	Actinopterygii	Actinopteri	Neopterygii	Teleostei	Osteoglossocephalai	Clupeocephala	Euteleosteomorpha	Neoteleostei	Eurypterygia	Ctenosquamata	Acanthomorphata	Euacanthomorphacea	Percomorphaceae	Ovalentaria	Ovalentaria incertae sedis	Embiotocidae	Brachyistius	NA	NA	NA
Reidy et al. 2022	Fine-scale diversity of prey detected in humpback whale feces	https://onlinelibrary.wiley.com/doi/full/10.1002/ece3.9680	humpback whales	prey	feces	Vancouver Island	DNA & microscopy	Isopsetta isolepis	Animalia	Chordata	Teleostei	Pleuronectiformes	Pleuronectidae		Isopsetta isolepis	cellular organisms; Eukaryota; Opisthokonta; Metazoa; Eumetazoa; Bilateria; Deuterostomia; Chordata; Craniata; Vertebrata; Gnathostomata; Teleostomi; Euteleostomi; Actinopterygii; Actinopteri; Neopterygii; Teleostei; Osteoglossocephalai; Clupeocephala; Euteleosteomorpha; Neoteleostei; Eurypterygia; Ctenosquamata; Acanthomorphata; Euacanthomorphacea; Percomorphaceae; Carangaria; Pleuronectiformes;…	cellular organisms	Eukaryota	Opisthokonta	Metazoa	Eumetazoa	Bilateria	Deuterostomia	Chordata	Craniata	Vertebrata	Gnathostomata	Teleostomi	Euteleostomi	Actinopterygii	Actinopteri	Neopterygii	Teleostei	Osteoglossocephalai	Clupeocephala	Euteleosteomorpha	Neoteleostei	Eurypterygia	Ctenosquamata	Acanthomorphata	Euacanthomorphacea	Percomorphaceae	Carangaria	Pleuronectiformes	Pleuronectoidei	Pleuronectidae	Isopsetta	NA	NA
Reidy et al. 2022	Fine-scale diversity of prey detected in humpback whale feces	https://onlinelibrary.wiley.com/doi/full/10.1002/ece3.9680	humpback whales	prey	feces	Vancouver Island	DNA & microscopy	Artedius harringtoni	Animalia	Chordata	Teleostei	Perciformes	Cottidae		Artedius harringtoni	cellular organisms; Eukaryota; Opisthokonta; Metazoa; Eumetazoa; Bilateria; Deuterostomia; Chordata; Craniata; Vertebrata; Gnathostomata; Teleostomi; Euteleostomi; Actinopterygii; Actinopteri; Neopterygii; Teleostei; Osteoglossocephalai; Clupeocephala; Euteleosteomorpha; Neoteleostei; Eurypterygia; Ctenosquamata; Acanthomorphata; Euacanthomorphacea; Percomorphaceae; Eupercaria; Perciformes; Cotti…	cellular organisms	Eukaryota	Opisthokonta	Metazoa	Eumetazoa	Bilateria	Deuterostomia	Chordata	Craniata	Vertebrata	Gnathostomata	Teleostomi	Euteleostomi	Actinopterygii	Actinopteri	Neopterygii	Teleostei	Osteoglossocephalai	Clupeocephala	Euteleosteomorpha	Neoteleostei	Eurypterygia	Ctenosquamata	Acanthomorphata	Euacanthomorphacea	Percomorphaceae	Eupercaria	Perciformes	Cottioidei	Cottales	Cottidae	Artedius	NA
Reidy et al. 2022	Fine-scale diversity of prey detected in humpback whale feces	https://onlinelibrary.wiley.com/doi/full/10.1002/ece3.9680	humpback whales	prey	feces	Vancouver Island	DNA & microscopy	Enophrys bison	Animalia	Chordata	Teleostei	Perciformes	Cottidae		Enophrys bison	cellular organisms; Eukaryota; Opisthokonta; Metazoa; Eumetazoa; Bilateria; Deuterostomia; Chordata; Craniata; Vertebrata; Gnathostomata; Teleostomi; Euteleostomi; Actinopterygii; Actinopteri; Neopterygii; Teleostei; Osteoglossocephalai; Clupeocephala; Euteleosteomorpha; Neoteleostei; Eurypterygia; Ctenosquamata; Acanthomorphata; Euacanthomorphacea; Percomorphaceae; Eupercaria; Perciformes; Cotti…	cellular organisms	Eukaryota	Opisthokonta	Metazoa	Eumetazoa	Bilateria	Deuterostomia	Chordata	Craniata	Vertebrata	Gnathostomata	Teleostomi	Euteleostomi	Actinopterygii	Actinopteri	Neopterygii	Teleostei	Osteoglossocephalai	Clupeocephala	Euteleosteomorpha	Neoteleostei	Eurypterygia	Ctenosquamata	Acanthomorphata	Euacanthomorphacea	Percomorphaceae	Eupercaria	Perciformes	Cottioidei	Cottales	Cottidae	Enophrys	NA
Reidy et al. 2022	Fine-scale diversity of prey detected in humpback whale feces	https://onlinelibrary.wiley.com/doi/full/10.1002/ece3.9680	humpback whales	prey	feces	Vancouver Island	DNA & microscopy	Hemilepidotus hemilepidotus	Animalia	Chordata	Teleostei	Perciformes	Cottidae		Hemilepidotus hemilepidotus	cellular organisms; Eukaryota; Opisthokonta; Metazoa; Eumetazoa; Bilateria; Deuterostomia; Chordata; Craniata; Vertebrata; Gnathostomata; Teleostomi; Euteleostomi; Actinopterygii; Actinopteri; Neopterygii; Teleostei; Osteoglossocephalai; Clupeocephala; Euteleosteomorpha; Neoteleostei; Eurypterygia; Ctenosquamata; Acanthomorphata; Euacanthomorphacea; Percomorphaceae; Eupercaria; Perciformes; Cotti…	cellular organisms	Eukaryota	Opisthokonta	Metazoa	Eumetazoa	Bilateria	Deuterostomia	Chordata	Craniata	Vertebrata	Gnathostomata	Teleostomi	Euteleostomi	Actinopterygii	Actinopteri	Neopterygii	Teleostei	Osteoglossocephalai	Clupeocephala	Euteleosteomorpha	Neoteleostei	Eurypterygia	Ctenosquamata	Acanthomorphata	Euacanthomorphacea	Percomorphaceae	Eupercaria	Perciformes	Cottioidei	Cottales	Cottidae	Hemilepidotus	NA
Reidy et al. 2022	Fine-scale diversity of prey detected in humpback whale feces	https://onlinelibrary.wiley.com/doi/full/10.1002/ece3.9680	humpback whales	prey	feces	Vancouver Island	DNA & microscopy	Myoxocephalus jaok	Animalia	Chordata	Teleostei	Perciformes	Cottidae		Myoxocephalus jaok	cellular organisms; Eukaryota; Opisthokonta; Metazoa; Eumetazoa; Bilateria; Deuterostomia; Chordata; Craniata; Vertebrata; Gnathostomata; Teleostomi; Euteleostomi; Actinopterygii; Actinopteri; Neopterygii; Teleostei; Osteoglossocephalai; Clupeocephala; Euteleosteomorpha; Neoteleostei; Eurypterygia; Ctenosquamata; Acanthomorphata; Euacanthomorphacea; Percomorphaceae; Eupercaria; Perciformes; Cotti…	cellular organisms	Eukaryota	Opisthokonta	Metazoa	Eumetazoa	Bilateria	Deuterostomia	Chordata	Craniata	Vertebrata	Gnathostomata	Teleostomi	Euteleostomi	Actinopterygii	Actinopteri	Neopterygii	Teleostei	Osteoglossocephalai	Clupeocephala	Euteleosteomorpha	Neoteleostei	Eurypterygia	Ctenosquamata	Acanthomorphata	Euacanthomorphacea	Percomorphaceae	Eupercaria	Perciformes	Cottioidei	Cottales	Cottidae	Myoxocephalus	NA
Reidy et al. 2022	Fine-scale diversity of prey detected in humpback whale feces	https://onlinelibrary.wiley.com/doi/full/10.1002/ece3.9680	humpback whales	prey	feces	Vancouver Island	DNA & microscopy	Artedius fenestralis	Animalia	Chordata	Teleostei	Perciformes	Cottidae		Artedius fenestralis	cellular organisms; Eukaryota; Opisthokonta; Metazoa; Eumetazoa; Bilateria; Deuterostomia; Chordata; Craniata; Vertebrata; Gnathostomata; Teleostomi; Euteleostomi; Actinopterygii; Actinopteri; Neopterygii; Teleostei; Osteoglossocephalai; Clupeocephala; Euteleosteomorpha; Neoteleostei; Eurypterygia; Ctenosquamata; Acanthomorphata; Euacanthomorphacea; Percomorphaceae; Eupercaria; Perciformes; Cotti…	cellular organisms	Eukaryota	Opisthokonta	Metazoa	Eumetazoa	Bilateria	Deuterostomia	Chordata	Craniata	Vertebrata	Gnathostomata	Teleostomi	Euteleostomi	Actinopterygii	Actinopteri	Neopterygii	Teleostei	Osteoglossocephalai	Clupeocephala	Euteleosteomorpha	Neoteleostei	Eurypterygia	Ctenosquamata	Acanthomorphata	Euacanthomorphacea	Percomorphaceae	Eupercaria	Perciformes	Cottioidei	Cottales	Cottidae	Artedius	NA
Reidy et al. 2022	Fine-scale diversity of prey detected in humpback whale feces	https://onlinelibrary.wiley.com/doi/full/10.1002/ece3.9680	humpback whales	prey	feces	Vancouver Island	DNA & microscopy	Cottus cognatus	Animalia	Chordata	Teleostei	Perciformes	Cottidae		Cottus cognatus	cellular organisms; Eukaryota; Opisthokonta; Metazoa; Eumetazoa; Bilateria; Deuterostomia; Chordata; Craniata; Vertebrata; Gnathostomata; Teleostomi; Euteleostomi; Actinopterygii; Actinopteri; Neopterygii; Teleostei; Osteoglossocephalai; Clupeocephala; Euteleosteomorpha; Neoteleostei; Eurypterygia; Ctenosquamata; Acanthomorphata; Euacanthomorphacea; Percomorphaceae; Eupercaria; Perciformes; Cotti…	cellular organisms	Eukaryota	Opisthokonta	Metazoa	Eumetazoa	Bilateria	Deuterostomia	Chordata	Craniata	Vertebrata	Gnathostomata	Teleostomi	Euteleostomi	Actinopterygii	Actinopteri	Neopterygii	Teleostei	Osteoglossocephalai	Clupeocephala	Euteleosteomorpha	Neoteleostei	Eurypterygia	Ctenosquamata	Acanthomorphata	Euacanthomorphacea	Percomorphaceae	Eupercaria	Perciformes	Cottioidei	Cottales	Cottidae	Cottus	NA
Reidy et al. 2022	Fine-scale diversity of prey detected in humpback whale feces	https://onlinelibrary.wiley.com/doi/full/10.1002/ece3.9680	humpback whales	prey	feces	Vancouver Island	DNA & microscopy	Cottus asper	Animalia	Chordata	Teleostei	Perciformes	Cottidae		Cottus asper	cellular organisms; Eukaryota; Opisthokonta; Metazoa; Eumetazoa; Bilateria; Deuterostomia; Chordata; Craniata; Vertebrata; Gnathostomata; Teleostomi; Euteleostomi; Actinopterygii; Actinopteri; Neopterygii; Teleostei; Osteoglossocephalai; Clupeocephala; Euteleosteomorpha; Neoteleostei; Eurypterygia; Ctenosquamata; Acanthomorphata; Euacanthomorphacea; Percomorphaceae; Eupercaria; Perciformes; Cotti…	cellular organisms	Eukaryota	Opisthokonta	Metazoa	Eumetazoa	Bilateria	Deuterostomia	Chordata	Craniata	Vertebrata	Gnathostomata	Teleostomi	Euteleostomi	Actinopterygii	Actinopteri	Neopterygii	Teleostei	Osteoglossocephalai	Clupeocephala	Euteleosteomorpha	Neoteleostei	Eurypterygia	Ctenosquamata	Acanthomorphata	Euacanthomorphacea	Percomorphaceae	Eupercaria	Perciformes	Cottioidei	Cottales	Cottidae	Cottus	NA
Reidy et al. 2022	Fine-scale diversity of prey detected in humpback whale feces	https://onlinelibrary.wiley.com/doi/full/10.1002/ece3.9680	humpback whales	prey	feces	Vancouver Island	DNA & microscopy	Scorpaenichthys marmoratus	Animalia	Chordata	Teleostei	Perciformes	Jordaniidae		Scorpaenichthys marmoratus	cellular organisms; Eukaryota; Opisthokonta; Metazoa; Eumetazoa; Bilateria; Deuterostomia; Chordata; Craniata; Vertebrata; Gnathostomata; Teleostomi; Euteleostomi; Actinopterygii; Actinopteri; Neopterygii; Teleostei; Osteoglossocephalai; Clupeocephala; Euteleosteomorpha; Neoteleostei; Eurypterygia; Ctenosquamata; Acanthomorphata; Euacanthomorphacea; Percomorphaceae; Eupercaria; Perciformes; Cotti…	cellular organisms	Eukaryota	Opisthokonta	Metazoa	Eumetazoa	Bilateria	Deuterostomia	Chordata	Craniata	Vertebrata	Gnathostomata	Teleostomi	Euteleostomi	Actinopterygii	Actinopteri	Neopterygii	Teleostei	Osteoglossocephalai	Clupeocephala	Euteleosteomorpha	Neoteleostei	Eurypterygia	Ctenosquamata	Acanthomorphata	Euacanthomorphacea	Percomorphaceae	Eupercaria	Perciformes	Cottioidei	Cottales	Cottidae	Scorpaenichthys	NA
Reidy et al. 2022	Fine-scale diversity of prey detected in humpback whale feces	https://onlinelibrary.wiley.com/doi/full/10.1002/ece3.9680	humpback whales	prey	feces	Vancouver Island	DNA & microscopy	Sebastes	Animalia	Chordata	Teleostei	Perciformes	Sebastidae	Sebastes		cellular organisms; Eukaryota; Opisthokonta; Metazoa; Eumetazoa; Bilateria; Deuterostomia; Chordata; Craniata; Vertebrata; Gnathostomata; Teleostomi; Euteleostomi; Actinopterygii; Actinopteri; Neopterygii; Teleostei; Osteoglossocephalai; Clupeocephala; Euteleosteomorpha; Neoteleostei; Eurypterygia; Ctenosquamata; Acanthomorphata; Euacanthomorphacea; Percomorphaceae; Eupercaria; Perciformes; Scorp…	cellular organisms	Eukaryota	Opisthokonta	Metazoa	Eumetazoa	Bilateria	Deuterostomia	Chordata	Craniata	Vertebrata	Gnathostomata	Teleostomi	Euteleostomi	Actinopterygii	Actinopteri	Neopterygii	Teleostei	Osteoglossocephalai	Clupeocephala	Euteleosteomorpha	Neoteleostei	Eurypterygia	Ctenosquamata	Acanthomorphata	Euacanthomorphacea	Percomorphaceae	Eupercaria	Perciformes	Scorpaenoidei	Sebastidae	Sebastinae	NA	NA
Reidy et al. 2022	Fine-scale diversity of prey detected in humpback whale feces	https://onlinelibrary.wiley.com/doi/full/10.1002/ece3.9680	humpback whales	prey	feces	Vancouver Island	DNA & microscopy	Diaphus theta	Animalia	Chordata	Teleostei	Myctophiformes	Myctophidae		Diaphus theta	cellular organisms; Eukaryota; Opisthokonta; Metazoa; Eumetazoa; Bilateria; Deuterostomia; Chordata; Craniata; Vertebrata; Gnathostomata; Teleostomi; Euteleostomi; Actinopterygii; Actinopteri; Neopterygii; Teleostei; Osteoglossocephalai; Clupeocephala; Euteleosteomorpha; Neoteleostei; Eurypterygia; Ctenosquamata; Myctophata; Myctophiformes; Myctophidae; Diaphus	cellular organisms	Eukaryota	Opisthokonta	Metazoa	Eumetazoa	Bilateria	Deuterostomia	Chordata	Craniata	Vertebrata	Gnathostomata	Teleostomi	Euteleostomi	Actinopterygii	Actinopteri	Neopterygii	Teleostei	Osteoglossocephalai	Clupeocephala	Euteleosteomorpha	Neoteleostei	Eurypterygia	Ctenosquamata	Myctophata	Myctophiformes	Myctophidae	Diaphus	NA	NA	NA	NA	NA	NA
Reidy et al. 2022	Fine-scale diversity of prey detected in humpback whale feces	https://onlinelibrary.wiley.com/doi/full/10.1002/ece3.9680	humpback whales	prey	feces	Vancouver Island	DNA & microscopy	Anoplarchus purpurescens	Animalia	Chordata	Teleostei	Perciformes	Stichaeidae		Anoplarchus purpurescens	cellular organisms; Eukaryota; Opisthokonta; Metazoa; Eumetazoa; Bilateria; Deuterostomia; Chordata; Craniata; Vertebrata; Gnathostomata; Teleostomi; Euteleostomi; Actinopterygii; Actinopteri; Neopterygii; Teleostei; Osteoglossocephalai; Clupeocephala; Euteleosteomorpha; Neoteleostei; Eurypterygia; Ctenosquamata; Acanthomorphata; Euacanthomorphacea; Percomorphaceae; Eupercaria; Perciformes; Cotti…	cellular organisms	Eukaryota	Opisthokonta	Metazoa	Eumetazoa	Bilateria	Deuterostomia	Chordata	Craniata	Vertebrata	Gnathostomata	Teleostomi	Euteleostomi	Actinopterygii	Actinopteri	Neopterygii	Teleostei	Osteoglossocephalai	Clupeocephala	Euteleosteomorpha	Neoteleostei	Eurypterygia	Ctenosquamata	Acanthomorphata	Euacanthomorphacea	Percomorphaceae	Eupercaria	Perciformes	Cottioidei	Zoarcales	Stichaeidae	Xiphisterinae	Anoplarchus
Reidy et al. 2022	Fine-scale diversity of prey detected in humpback whale feces	https://onlinelibrary.wiley.com/doi/full/10.1002/ece3.9680	humpback whales	prey	feces	Vancouver Island	DNA & microscopy	Apodichthys flavidus	Animalia	Chordata	Teleostei	Perciformes	Pholidae		Apodichthys flavidus	cellular organisms; Eukaryota; Opisthokonta; Metazoa; Eumetazoa; Bilateria; Deuterostomia; Chordata; Craniata; Vertebrata; Gnathostomata; Teleostomi; Euteleostomi; Actinopterygii; Actinopteri; Neopterygii; Teleostei; Osteoglossocephalai; Clupeocephala; Euteleosteomorpha; Neoteleostei; Eurypterygia; Ctenosquamata; Acanthomorphata; Euacanthomorphacea; Percomorphaceae; Eupercaria; Perciformes; Cotti…	cellular organisms	Eukaryota	Opisthokonta	Metazoa	Eumetazoa	Bilateria	Deuterostomia	Chordata	Craniata	Vertebrata	Gnathostomata	Teleostomi	Euteleostomi	Actinopterygii	Actinopteri	Neopterygii	Teleostei	Osteoglossocephalai	Clupeocephala	Euteleosteomorpha	Neoteleostei	Eurypterygia	Ctenosquamata	Acanthomorphata	Euacanthomorphacea	Percomorphaceae	Eupercaria	Perciformes	Cottioidei	Zoarcales	Pholidae	Apodichthyinae	Apodichthys
Reidy et al. 2022	Fine-scale diversity of prey detected in humpback whale feces	https://onlinelibrary.wiley.com/doi/full/10.1002/ece3.9680	humpback whales	prey	feces	Vancouver Island	DNA & microscopy	Phytichthys chirus	Animalia	Chordata	Teleostei	Perciformes	Stichaeidae		Phytichthys chirus	cellular organisms; Eukaryota; Opisthokonta; Metazoa; Eumetazoa; Bilateria; Deuterostomia; Chordata; Craniata; Vertebrata; Gnathostomata; Teleostomi; Euteleostomi; Actinopterygii; Actinopteri; Neopterygii; Teleostei; Osteoglossocephalai; Clupeocephala; Euteleosteomorpha; Neoteleostei; Eurypterygia; Ctenosquamata; Acanthomorphata; Euacanthomorphacea; Percomorphaceae; Eupercaria; Perciformes; Cotti…	cellular organisms	Eukaryota	Opisthokonta	Metazoa	Eumetazoa	Bilateria	Deuterostomia	Chordata	Craniata	Vertebrata	Gnathostomata	Teleostomi	Euteleostomi	Actinopterygii	Actinopteri	Neopterygii	Teleostei	Osteoglossocephalai	Clupeocephala	Euteleosteomorpha	Neoteleostei	Eurypterygia	Ctenosquamata	Acanthomorphata	Euacanthomorphacea	Percomorphaceae	Eupercaria	Perciformes	Cottioidei	Zoarcales	Stichaeidae	Xiphisterinae	Phytichthys
Reidy et al. 2022	Fine-scale diversity of prey detected in humpback whale feces	https://onlinelibrary.wiley.com/doi/full/10.1002/ece3.9680	humpback whales	prey	feces	Vancouver Island	DNA & microscopy	Anoplopoma fimbria	Animalia	Chordata	Teleostei	Perciformes	Anoplopomatidae		Anoplopoma fimbria	cellular organisms; Eukaryota; Opisthokonta; Metazoa; Eumetazoa; Bilateria; Deuterostomia; Chordata; Craniata; Vertebrata; Gnathostomata; Teleostomi; Euteleostomi; Actinopterygii; Actinopteri; Neopterygii; Teleostei; Osteoglossocephalai; Clupeocephala; Euteleosteomorpha; Neoteleostei; Eurypterygia; Ctenosquamata; Acanthomorphata; Euacanthomorphacea; Percomorphaceae; Eupercaria; Perciformes; Cotti…	cellular organisms	Eukaryota	Opisthokonta	Metazoa	Eumetazoa	Bilateria	Deuterostomia	Chordata	Craniata	Vertebrata	Gnathostomata	Teleostomi	Euteleostomi	Actinopterygii	Actinopteri	Neopterygii	Teleostei	Osteoglossocephalai	Clupeocephala	Euteleosteomorpha	Neoteleostei	Eurypterygia	Ctenosquamata	Acanthomorphata	Euacanthomorphacea	Percomorphaceae	Eupercaria	Perciformes	Cottioidei	Anoplopomatales	Anoplopomatidae	Anoplopoma	NA
Reidy et al. 2022	Fine-scale diversity of prey detected in humpback whale feces	https://onlinelibrary.wiley.com/doi/full/10.1002/ece3.9680	humpback whales	prey	feces	Vancouver Island	DNA & microscopy	Gasterosteus aculeatus	Animalia	Chordata	Teleostei	Perciformes	Gasterosteidae		Gasterosteus aculeatus	cellular organisms; Eukaryota; Opisthokonta; Metazoa; Eumetazoa; Bilateria; Deuterostomia; Chordata; Craniata; Vertebrata; Gnathostomata; Teleostomi; Euteleostomi; Actinopterygii; Actinopteri; Neopterygii; Teleostei; Osteoglossocephalai; Clupeocephala; Euteleosteomorpha; Neoteleostei; Eurypterygia; Ctenosquamata; Acanthomorphata; Euacanthomorphacea; Percomorphaceae; Eupercaria; Perciformes; Cotti…	cellular organisms	Eukaryota	Opisthokonta	Metazoa	Eumetazoa	Bilateria	Deuterostomia	Chordata	Craniata	Vertebrata	Gnathostomata	Teleostomi	Euteleostomi	Actinopterygii	Actinopteri	Neopterygii	Teleostei	Osteoglossocephalai	Clupeocephala	Euteleosteomorpha	Neoteleostei	Eurypterygia	Ctenosquamata	Acanthomorphata	Euacanthomorphacea	Percomorphaceae	Eupercaria	Perciformes	Cottioidei	Gasterosteales	Gasterosteidae	Gasterosteus	NA
Reidy et al. 2022	Fine-scale diversity of prey detected in humpback whale feces	https://onlinelibrary.wiley.com/doi/full/10.1002/ece3.9680	humpback whales	prey	feces	Vancouver Island	DNA & microscopy	Aulorhynchus flavidus	Animalia	Chordata	Teleostei	Perciformes	Aulorhynchidae		Aulorhynchus flavidus	cellular organisms; Eukaryota; Opisthokonta; Metazoa; Eumetazoa; Bilateria; Deuterostomia; Chordata; Craniata; Vertebrata; Gnathostomata; Teleostomi; Euteleostomi; Actinopterygii; Actinopteri; Neopterygii; Teleostei; Osteoglossocephalai; Clupeocephala; Euteleosteomorpha; Neoteleostei; Eurypterygia; Ctenosquamata; Acanthomorphata; Euacanthomorphacea; Percomorphaceae; Eupercaria; Perciformes; Cotti…	cellular organisms	Eukaryota	Opisthokonta	Metazoa	Eumetazoa	Bilateria	Deuterostomia	Chordata	Craniata	Vertebrata	Gnathostomata	Teleostomi	Euteleostomi	Actinopterygii	Actinopteri	Neopterygii	Teleostei	Osteoglossocephalai	Clupeocephala	Euteleosteomorpha	Neoteleostei	Eurypterygia	Ctenosquamata	Acanthomorphata	Euacanthomorphacea	Percomorphaceae	Eupercaria	Perciformes	Cottioidei	Gasterosteales	Aulorhynchidae	Aulorhynchus	NA
Measures 1993	Annotated List of Metazoan Parasites Reported from the Blue Whale, Balaenoptera musculus	https://www.researchgate.net/publication/265906993_Annotated_List_of_Metazoan_Parasites_Reported_from_the_Blue_Whale_Balaenoptera_musculus	blue whales	parasites	skin	All - review	visual	Entosphenus tridentatus	Animalia	Chordata	Petromyzonti	Petromyzontiformes	Petromyzontidae		Entosphenus tridentatus	cellular organisms; Eukaryota; Opisthokonta; Metazoa; Eumetazoa; Bilateria; Deuterostomia; Chordata; Craniata; Vertebrata; Cyclostomata; Hyperoartia; Petromyzontiformes; Petromyzontidae; Entosphenus	cellular organisms	Eukaryota	Opisthokonta	Metazoa	Eumetazoa	Bilateria	Deuterostomia	Chordata	Craniata	Vertebrata	Cyclostomata	Hyperoartia	Petromyzontiformes	Petromyzontidae	Entosphenus	NA	NA	NA	NA	NA	NA	NA	NA	NA	NA	NA	NA	NA	NA	NA	NA	NA	NA
Measures 1993	Annotated List of Metazoan Parasites Reported from the Blue Whale, Balaenoptera musculus	https://www.researchgate.net/publication/265906993_Annotated_List_of_Metazoan_Parasites_Reported_from_the_Blue_Whale_Balaenoptera_musculus	blue whales	parasites	skin	All - review	visual	Remora australis	Animalia	Chordata	Teleostei	Carangiformes	Echeneidae		Remora australis	cellular organisms; Eukaryota; Opisthokonta; Metazoa; Eumetazoa; Bilateria; Deuterostomia; Chordata; Craniata; Vertebrata; Gnathostomata; Teleostomi; Euteleostomi; Actinopterygii; Actinopteri; Neopterygii; Teleostei; Osteoglossocephalai; Clupeocephala; Euteleosteomorpha; Neoteleostei; Eurypterygia; Ctenosquamata; Acanthomorphata; Euacanthomorphacea; Percomorphaceae; Carangaria; Carangiformes; Ech…	cellular organisms	Eukaryota	Opisthokonta	Metazoa	Eumetazoa	Bilateria	Deuterostomia	Chordata	Craniata	Vertebrata	Gnathostomata	Teleostomi	Euteleostomi	Actinopterygii	Actinopteri	Neopterygii	Teleostei	Osteoglossocephalai	Clupeocephala	Euteleosteomorpha	Neoteleostei	Eurypterygia	Ctenosquamata	Acanthomorphata	Euacanthomorphacea	Percomorphaceae	Carangaria	Carangiformes	Echeneidae	Remora	NA	NA	NA
Measures 1993	Annotated List of Metazoan Parasites Reported from the Blue Whale, Balaenoptera musculus	https://www.researchgate.net/publication/265906993_Annotated_List_of_Metazoan_Parasites_Reported_from_the_Blue_Whale_Balaenoptera_musculus	blue whales	parasites	skin	All - review	visual	Remora	Animalia	Chordata	Teleostei	Carangiformes	Echeneidae	Remora		cellular organisms; Eukaryota; Opisthokonta; Metazoa; Eumetazoa; Bilateria; Deuterostomia; Chordata; Craniata; Vertebrata; Gnathostomata; Teleostomi; Euteleostomi; Actinopterygii; Actinopteri; Neopterygii; Teleostei; Osteoglossocephalai; Clupeocephala; Euteleosteomorpha; Neoteleostei; Eurypterygia; Ctenosquamata; Acanthomorphata; Euacanthomorphacea; Percomorphaceae; Carangaria; Carangiformes; Ech…	cellular organisms	Eukaryota	Opisthokonta	Metazoa	Eumetazoa	Bilateria	Deuterostomia	Chordata	Craniata	Vertebrata	Gnathostomata	Teleostomi	Euteleostomi	Actinopterygii	Actinopteri	Neopterygii	Teleostei	Osteoglossocephalai	Clupeocephala	Euteleosteomorpha	Neoteleostei	Eurypterygia	Ctenosquamata	Acanthomorphata	Euacanthomorphacea	Percomorphaceae	Carangaria	Carangiformes	Echeneidae	NA	NA	NA	NA
Herwig & Staley 1986	Anaerobic bacteria from the digestive tract of North Atlantic fin whales (Balaenoptera physalus)	https://academic.oup.com/femsec/article/2/6/361/524858	fin whales	prey	visual	North Atlantic	personal comms	Micromesistius patassa	Animalia	Chordata	Teleostei	Gadiformes	Gadidae	Micromesistius	Micromesistius patassa	cellular organisms; Eukaryota; Opisthokonta; Metazoa; Eumetazoa; Bilateria; Deuterostomia; Chordata; Craniata; Vertebrata; Gnathostomata; Teleostomi; Euteleostomi; Actinopterygii; Actinopteri; Neopterygii; Teleostei; Osteoglossocephalai; Clupeocephala; Euteleosteomorpha; Neoteleostei; Eurypterygia; Ctenosquamata; Acanthomorphata; Paracanthopterygii; Zeiogadaria; Gadariae; Gadiformes; Gadoidei; Ga…	cellular organisms	Eukaryota	Opisthokonta	Metazoa	Eumetazoa	Bilateria	Deuterostomia	Chordata	Craniata	Vertebrata	Gnathostomata	Teleostomi	Euteleostomi	Actinopterygii	Actinopteri	Neopterygii	Teleostei	Osteoglossocephalai	Clupeocephala	Euteleosteomorpha	Neoteleostei	Eurypterygia	Ctenosquamata	Acanthomorphata	Paracanthopterygii	Zeiogadaria	Gadariae	Gadiformes	Gadoidei	Gadidae	NA	NA	NA
Ten et al. 2022	Epibiotic Fauna on Cetaceans Worldwide: A Systematic Review of Records and Indicator Potential	https://www.frontiersin.org/journals/marine-science/articles/10.3389/fmars.2022.846558/full	humpback whales	commensal/parasite (can inpact drag)	skin	All - review		Entosphenus tridentatus	Animalia	Chordata	Petromyzonti	Petromyzontiformes	Petromyzontidae		Entosphenus tridentatus	cellular organisms; Eukaryota; Opisthokonta; Metazoa; Eumetazoa; Bilateria; Deuterostomia; Chordata; Craniata; Vertebrata; Cyclostomata; Hyperoartia; Petromyzontiformes; Petromyzontidae; Entosphenus	cellular organisms	Eukaryota	Opisthokonta	Metazoa	Eumetazoa	Bilateria	Deuterostomia	Chordata	Craniata	Vertebrata	Cyclostomata	Hyperoartia	Petromyzontiformes	Petromyzontidae	Entosphenus	NA	NA	NA	NA	NA	NA	NA	NA	NA	NA	NA	NA	NA	NA	NA	NA	NA	NA
Ten et al. 2022	Epibiotic Fauna on Cetaceans Worldwide: A Systematic Review of Records and Indicator Potential	https://www.frontiersin.org/journals/marine-science/articles/10.3389/fmars.2022.846558/full	humpback whales	commensal/parasite (can inpact drag)	skin	All - review		Petromyzon marinus	Animalia	Chordata	Petromyzonti	Petromyzontiformes	Petromyzontidae		Petromyzon marinus	cellular organisms; Eukaryota; Opisthokonta; Metazoa; Eumetazoa; Bilateria; Deuterostomia; Chordata; Craniata; Vertebrata; Cyclostomata; Hyperoartia; Petromyzontiformes; Petromyzontidae; Petromyzon	cellular organisms	Eukaryota	Opisthokonta	Metazoa	Eumetazoa	Bilateria	Deuterostomia	Chordata	Craniata	Vertebrata	Cyclostomata	Hyperoartia	Petromyzontiformes	Petromyzontidae	Petromyzon	NA	NA	NA	NA	NA	NA	NA	NA	NA	NA	NA	NA	NA	NA	NA	NA	NA	NA
Ten et al. 2022	Epibiotic Fauna on Cetaceans Worldwide: A Systematic Review of Records and Indicator Potential	https://www.frontiersin.org/journals/marine-science/articles/10.3389/fmars.2022.846558/full	blue whales	commensal/parasite (can inpact drag)	skin	All - review		Remora australis	Animalia	Chordata	Teleostei	Carangiformes	Echeneidae		Remora australis	cellular organisms; Eukaryota; Opisthokonta; Metazoa; Eumetazoa; Bilateria; Deuterostomia; Chordata; Craniata; Vertebrata; Gnathostomata; Teleostomi; Euteleostomi; Actinopterygii; Actinopteri; Neopterygii; Teleostei; Osteoglossocephalai; Clupeocephala; Euteleosteomorpha; Neoteleostei; Eurypterygia; Ctenosquamata; Acanthomorphata; Euacanthomorphacea; Percomorphaceae; Carangaria; Carangiformes; Ech…	cellular organisms	Eukaryota	Opisthokonta	Metazoa	Eumetazoa	Bilateria	Deuterostomia	Chordata	Craniata	Vertebrata	Gnathostomata	Teleostomi	Euteleostomi	Actinopterygii	Actinopteri	Neopterygii	Teleostei	Osteoglossocephalai	Clupeocephala	Euteleosteomorpha	Neoteleostei	Eurypterygia	Ctenosquamata	Acanthomorphata	Euacanthomorphacea	Percomorphaceae	Carangaria	Carangiformes	Echeneidae	Remora	NA	NA	NA
Reidy et al. 2022	Fine-scale diversity of prey detected in humpback whale feces	https://onlinelibrary.wiley.com/doi/full/10.1002/ece3.9680	humpback whales	prey	feces	Vancouver Island	DNA & microscopy	Cnidaria	Animalia	Cnidaria						cellular organisms; Eukaryota; Opisthokonta; Metazoa; Eumetazoa	cellular organisms	Eukaryota	Opisthokonta	Metazoa	Eumetazoa	NA	NA	NA	NA	NA	NA	NA	NA	NA	NA	NA	NA	NA	NA	NA	NA	NA	NA	NA	NA	NA	NA	NA	NA	NA	NA	NA	NA
Ten et al. 2022	Epibiotic Fauna on Cetaceans Worldwide: A Systematic Review of Records and Indicator Potential	https://www.frontiersin.org/journals/marine-science/articles/10.3389/fmars.2022.846558/full	humpback whales	commensal/parasite (can inpact drag)	skin	All - review		Obelia dichotoma	Animalia	Cnidaria	Hydrozoa	Leptothecata	Campanulariidae		Obelia dichotoma	cellular organisms; Eukaryota; Opisthokonta; Metazoa; Eumetazoa; Cnidaria; Hydrozoa; Hydroidolina; Leptothecata; Obeliida; Obeliidae; Obelia	cellular organisms	Eukaryota	Opisthokonta	Metazoa	Eumetazoa	Cnidaria	Hydrozoa	Hydroidolina	Leptothecata	Obeliida	Obeliidae	Obelia	NA	NA	NA	NA	NA	NA	NA	NA	NA	NA	NA	NA	NA	NA	NA	NA	NA	NA	NA	NA	NA
Ten et al. 2022	Epibiotic Fauna on Cetaceans Worldwide: A Systematic Review of Records and Indicator Potential	https://www.frontiersin.org/journals/marine-science/articles/10.3389/fmars.2022.846558/full	humpback whales	commensal/parasite (can inpact drag)	skin	All - review		Obelia	Animalia	Cnidaria	Hydrozoa	Leptothecata	Campanulariidae	Obelia		cellular organisms; Eukaryota; Opisthokonta; Metazoa; Eumetazoa; Cnidaria; Hydrozoa; Hydroidolina; Leptothecata; Obeliida; Obeliidae	cellular organisms	Eukaryota	Opisthokonta	Metazoa	Eumetazoa	Cnidaria	Hydrozoa	Hydroidolina	Leptothecata	Obeliida	Obeliidae	NA	NA	NA	NA	NA	NA	NA	NA	NA	NA	NA	NA	NA	NA	NA	NA	NA	NA	NA	NA	NA	NA
Apprill et al. 2017	Extensive Core Microbiome in Drone-Captured Whale Blow Supports a Framework for Health Monitoring	https://journals.asm.org/doi/full/10.1128/msystems.00119-17#tab2	humpback whales	respiratory bacteriome	blow samples	Race Point Channel, north of Cape Cod, MA, and coastal waters surrounding Vancouver Island, in both British Columbia and Washington State	SSU rRNA	Cyanobacteria	Bacteria	Cyanobacteria						cellular organisms; Bacteria; Bacillati; Cyanobacteriota/Melainabacteria group	cellular organisms	Bacteria	Bacillati	Cyanobacteriota/Melainabacteria group	NA	NA	NA	NA	NA	NA	NA	NA	NA	NA	NA	NA	NA	NA	NA	NA	NA	NA	NA	NA	NA	NA	NA	NA	NA	NA	NA	NA	NA
Glaeser et al. 2021	A Preliminary Comparison on Faecal Microbiomes of Free-Ranging Large Baleen (Balaenoptera musculus, B. physalus, B. borealis) and Toothed (Physeter macrocephalus) Whales	https://link.springer.com/article/10.1007/s00248-021-01729-4#MOESM1	baleen whales (blue, fin, sei) & toothed (sperm)	gut bacteria/fungi?	feces	Azores Archipelago (Portugal)	16S rRNA	Gastranaerophilales	Bacteria	Cyanobacteria	Melainabacteria	Gastranaerophilales				cellular organisms; Bacteria; Bacillati; Cyanobacteriota/Melainabacteria group; Candidatus Melainabacteria	cellular organisms	Bacteria	Bacillati	Cyanobacteriota/Melainabacteria group	Candidatus Melainabacteria	NA	NA	NA	NA	NA	NA	NA	NA	NA	NA	NA	NA	NA	NA	NA	NA	NA	NA	NA	NA	NA	NA	NA	NA	NA	NA	NA	NA
Glaeser et al. 2021	A Preliminary Comparison on Faecal Microbiomes of Free-Ranging Large Baleen (Balaenoptera musculus, B. physalus, B. borealis) and Toothed (Physeter macrocephalus) Whales	https://link.springer.com/article/10.1007/s00248-021-01729-4#MOESM1	baleen whales (blue, fin, sei) & toothed (sperm)	gut bacteria/fungi?	feces	Azores Archipelago (Portugal)	16S rRNA	Cyanobiaceae	Bacteria	Cyanobacteria	Oxyphotobacteria	Synechococcales	Cyanobiaceae			cellular organisms; Bacteria; Bacillati; Cyanobacteriota/Melainabacteria group; Cyanobacteriota; Cyanophyceae; Synechococcales	cellular organisms	Bacteria	Bacillati	Cyanobacteriota/Melainabacteria group	Cyanobacteriota	Cyanophyceae	Synechococcales	NA	NA	NA	NA	NA	NA	NA	NA	NA	NA	NA	NA	NA	NA	NA	NA	NA	NA	NA	NA	NA	NA	NA	NA	NA	NA
Glaeser et al. 2021	A Preliminary Comparison on Faecal Microbiomes of Free-Ranging Large Baleen (Balaenoptera musculus, B. physalus, B. borealis) and Toothed (Physeter macrocephalus) Whales	https://link.springer.com/article/10.1007/s00248-021-01729-4#MOESM1	baleen whales (blue, fin, sei) & toothed (sperm)	gut bacteria/fungi?	feces	Azores Archipelago (Portugal)	16S rRNA	Obscuribacterales	Bacteria	Cyanobacteria	Melainabacteria	Obscuribacterales				cellular organisms; Bacteria; Bacillati; Cyanobacteriota/Melainabacteria group; Candidatus Melainabacteria	cellular organisms	Bacteria	Bacillati	Cyanobacteriota/Melainabacteria group	Candidatus Melainabacteria	NA	NA	NA	NA	NA	NA	NA	NA	NA	NA	NA	NA	NA	NA	NA	NA	NA	NA	NA	NA	NA	NA	NA	NA	NA	NA	NA	NA
Glaeser et al. 2021	A Preliminary Comparison on Faecal Microbiomes of Free-Ranging Large Baleen (Balaenoptera musculus, B. physalus, B. borealis) and Toothed (Physeter macrocephalus) Whales	https://link.springer.com/article/10.1007/s00248-021-01729-4#MOESM1	baleen whales (blue, fin, sei) & toothed (sperm)	gut bacteria/fungi?	feces	Azores Archipelago (Portugal)	16S rRNA	Chroococcidiopsaceae	Bacteria	Cyanobacteria	Oxyphotobacteria	Nostocales	Chroococcidiopsaceae			NA	NA	NA	NA	NA	NA	NA	NA	NA	NA	NA	NA	NA	NA	NA	NA	NA	NA	NA	NA	NA	NA	NA	NA	NA	NA	NA	NA	NA	NA	NA	NA	NA	NA
Glaeser et al. 2021	A Preliminary Comparison on Faecal Microbiomes of Free-Ranging Large Baleen (Balaenoptera musculus, B. physalus, B. borealis) and Toothed (Physeter macrocephalus) Whales	https://link.springer.com/article/10.1007/s00248-021-01729-4#MOESM1	baleen whales (blue, fin, sei) & toothed (sperm)	gut bacteria/fungi?	feces	Azores Archipelago (Portugal)	16S rRNA	Deferribacteraceae	Bacteria	Deferribacteres	Deferribacteres	Deferribacterales	Deferribacteraceae			cellular organisms; Bacteria; Pseudomonadati; Deferribacterota; Deferribacteres; Deferribacterales	cellular organisms	Bacteria	Pseudomonadati	Deferribacterota	Deferribacteres	Deferribacterales	NA	NA	NA	NA	NA	NA	NA	NA	NA	NA	NA	NA	NA	NA	NA	NA	NA	NA	NA	NA	NA	NA	NA	NA	NA	NA	NA
Glaeser et al. 2021	A Preliminary Comparison on Faecal Microbiomes of Free-Ranging Large Baleen (Balaenoptera musculus, B. physalus, B. borealis) and Toothed (Physeter macrocephalus) Whales	https://link.springer.com/article/10.1007/s00248-021-01729-4#MOESM1	baleen whales (blue, fin, sei) & toothed (sperm)	gut bacteria/fungi?	feces	Azores Archipelago (Portugal)	16S rRNA	Thermaceae	Bacteria	Deinococcus-Thermus	Deinococci	Thermales	Thermaceae			cellular organisms; Bacteria; Thermotogati; Deinococcota; Deinococci; Thermales	cellular organisms	Bacteria	Thermotogati	Deinococcota	Deinococci	Thermales	NA	NA	NA	NA	NA	NA	NA	NA	NA	NA	NA	NA	NA	NA	NA	NA	NA	NA	NA	NA	NA	NA	NA	NA	NA	NA	NA
Nemoto 1956	On the Diatoms of the Skin Film of Whales in the North Pacific in the Northern Pacific	https://www.icrwhale.org/pdf/SC01199-132.pdf	fin whales	skin associated algae	skin	North Pacific	visual	Diatomea	Eukaryota	Diatomea						cellular organisms; Eukaryota; Sar; Stramenopiles; Ochrophyta	cellular organisms	Eukaryota	Sar	Stramenopiles	Ochrophyta	NA	NA	NA	NA	NA	NA	NA	NA	NA	NA	NA	NA	NA	NA	NA	NA	NA	NA	NA	NA	NA	NA	NA	NA	NA	NA	NA	NA
Nemoto 1956	On the Diatoms of the Skin Film of Whales in the North Pacific in the Northern Pacific	https://www.icrwhale.org/pdf/SC01199-132.pdf	humpback whales	skin associated algae	skin	North Pacific	visual	Diatomea	Eukaryota	Diatomea						cellular organisms; Eukaryota; Sar; Stramenopiles; Ochrophyta	cellular organisms	Eukaryota	Sar	Stramenopiles	Ochrophyta	NA	NA	NA	NA	NA	NA	NA	NA	NA	NA	NA	NA	NA	NA	NA	NA	NA	NA	NA	NA	NA	NA	NA	NA	NA	NA	NA	NA
Nemoto 1956	On the Diatoms of the Skin Film of Whales in the North Pacific in the Northern Pacific	https://www.icrwhale.org/pdf/SC01199-132.pdf	blue whales	skin associated algae	skin	North Pacific	visual	Diatomea	Eukaryota	Diatomea						cellular organisms; Eukaryota; Sar; Stramenopiles; Ochrophyta	cellular organisms	Eukaryota	Sar	Stramenopiles	Ochrophyta	NA	NA	NA	NA	NA	NA	NA	NA	NA	NA	NA	NA	NA	NA	NA	NA	NA	NA	NA	NA	NA	NA	NA	NA	NA	NA	NA	NA
Glaeser et al. 2021	A Preliminary Comparison on Faecal Microbiomes of Free-Ranging Large Baleen (Balaenoptera musculus, B. physalus, B. borealis) and Toothed (Physeter macrocephalus) Whales	https://link.springer.com/article/10.1007/s00248-021-01729-4#MOESM1	baleen whales (blue, fin, sei) & toothed (sperm)	gut bacteria/fungi?	feces	Azores Archipelago (Portugal)	16S rRNA	Lineage IV	Bacteria	Elusimicrobia	Elusimicrobia	Lineage IV				NA	NA	NA	NA	NA	NA	NA	NA	NA	NA	NA	NA	NA	NA	NA	NA	NA	NA	NA	NA	NA	NA	NA	NA	NA	NA	NA	NA	NA	NA	NA	NA	NA	NA
Glaeser et al. 2021	A Preliminary Comparison on Faecal Microbiomes of Free-Ranging Large Baleen (Balaenoptera musculus, B. physalus, B. borealis) and Toothed (Physeter macrocephalus) Whales	https://link.springer.com/article/10.1007/s00248-021-01729-4#MOESM1	baleen whales (blue, fin, sei) & toothed (sperm)	gut bacteria/fungi?	feces	Azores Archipelago (Portugal)	16S rRNA	Helicobacteraceae	Bacteria	Epsilonbacteraeota	Campylobacteria	Campylobacterales	Helicobacteraceae			cellular organisms; Bacteria; Pseudomonadati; Campylobacterota; Epsilonproteobacteria; Campylobacterales	cellular organisms	Bacteria	Pseudomonadati	Campylobacterota	Epsilonproteobacteria	Campylobacterales	NA	NA	NA	NA	NA	NA	NA	NA	NA	NA	NA	NA	NA	NA	NA	NA	NA	NA	NA	NA	NA	NA	NA	NA	NA	NA	NA
Glaeser et al. 2021	A Preliminary Comparison on Faecal Microbiomes of Free-Ranging Large Baleen (Balaenoptera musculus, B. physalus, B. borealis) and Toothed (Physeter macrocephalus) Whales	https://link.springer.com/article/10.1007/s00248-021-01729-4#MOESM1	baleen whales (blue, fin, sei) & toothed (sperm)	gut bacteria/fungi?	feces	Azores Archipelago (Portugal)	16S rRNA	Campylobacteraceae	Bacteria	Epsilonbacteraeota	Campylobacteria	Campylobacterales	Campylobacteraceae			cellular organisms; Bacteria; Pseudomonadati; Campylobacterota; Epsilonproteobacteria; Campylobacterales	cellular organisms	Bacteria	Pseudomonadati	Campylobacterota	Epsilonproteobacteria	Campylobacterales	NA	NA	NA	NA	NA	NA	NA	NA	NA	NA	NA	NA	NA	NA	NA	NA	NA	NA	NA	NA	NA	NA	NA	NA	NA	NA	NA
Apprill et al. 2010	Humpback whales harbour a combination of specific and variable skin bacteria	https://enviromicro-journals.onlinelibrary.wiley.com/doi/full/10.1111/j.1758-2229.2010.00213.x?casa_token=DQt3e5j5484AAAAA%3AEnO4U5VpJ6uh9w6HFfFu8NoP8wkmHkBsOJt7aYC0UhZVNZHIvbqzTTMkjnxyYUhB6xubkVS8t0s1rJ8pmg	humpback whales	skin-associated bacteria	skin	Hawaiian Islands	DNA	Arcobacter skirrowii	Bacteria	Epsilonproteobacteria			Campylobacteriaceae	Arcobacter skirrowii		cellular organisms; Bacteria; Pseudomonadati; Campylobacterota; Epsilonproteobacteria; Campylobacterales; Arcobacteraceae; Aliarcobacter	cellular organisms	Bacteria	Pseudomonadati	Campylobacterota	Epsilonproteobacteria	Campylobacterales	Arcobacteraceae	Aliarcobacter	NA	NA	NA	NA	NA	NA	NA	NA	NA	NA	NA	NA	NA	NA	NA	NA	NA	NA	NA	NA	NA	NA	NA	NA	NA
Glaeser et al. 2021	A Preliminary Comparison on Faecal Microbiomes of Free-Ranging Large Baleen (Balaenoptera musculus, B. physalus, B. borealis) and Toothed (Physeter macrocephalus) Whales	https://link.springer.com/article/10.1007/s00248-021-01729-4#MOESM1	baleen whales (blue, fin, sei) & toothed (sperm)	gut bacteria/fungi?	feces	Azores Archipelago (Portugal)	16S rRNA	Fibrobacteraceae	Bacteria	Fibrobacteres	Fibrobacteria	Fibrobacterales	Fibrobacteraceae			cellular organisms; Bacteria; Pseudomonadati; FCB group; Fibrobacterota; Fibrobacteria; Fibrobacterales	cellular organisms	Bacteria	Pseudomonadati	FCB group	Fibrobacterota	Fibrobacteria	Fibrobacterales	NA	NA	NA	NA	NA	NA	NA	NA	NA	NA	NA	NA	NA	NA	NA	NA	NA	NA	NA	NA	NA	NA	NA	NA	NA	NA
Apprill et al. 2010	Humpback whales harbour a combination of specific and variable skin bacteria	https://enviromicro-journals.onlinelibrary.wiley.com/doi/full/10.1111/j.1758-2229.2010.00213.x?casa_token=DQt3e5j5484AAAAA%3AEnO4U5VpJ6uh9w6HFfFu8NoP8wkmHkBsOJt7aYC0UhZVNZHIvbqzTTMkjnxyYUhB6xubkVS8t0s1rJ8pmg	humpback whales	skin-associated bacteria	skin	Hawaiian Islands	DNA	Eubacterium desmolans	Bacteria	Firmicutes			Ruminococcaceae	Eubacterium desmolans		cellular organisms; Bacteria; Bacillati; Bacillota; Clostridia; Eubacteriales; Butyricicoccaceae; Agathobaculum	cellular organisms	Bacteria	Bacillati	Bacillota	Clostridia	Eubacteriales	Butyricicoccaceae	Agathobaculum	NA	NA	NA	NA	NA	NA	NA	NA	NA	NA	NA	NA	NA	NA	NA	NA	NA	NA	NA	NA	NA	NA	NA	NA	NA
Apprill et al. 2010	Humpback whales harbour a combination of specific and variable skin bacteria	https://enviromicro-journals.onlinelibrary.wiley.com/doi/full/10.1111/j.1758-2229.2010.00213.x?casa_token=DQt3e5j5484AAAAA%3AEnO4U5VpJ6uh9w6HFfFu8NoP8wkmHkBsOJt7aYC0UhZVNZHIvbqzTTMkjnxyYUhB6xubkVS8t0s1rJ8pmg	humpback whales	skin-associated bacteria	skin	Hawaiian Islands	DNA	Fusibacter paucivorans	Bacteria	Firmicutes	Clostridia	Eubacteriales	Eubacteriales	Fusibacter paucivorans		cellular organisms; Bacteria; Bacillati; Bacillota; Clostridia; Eubacteriales; Eubacteriales incertae sedis; Eubacteriales Family XII. Incertae Sedis; Fusibacter	cellular organisms	Bacteria	Bacillati	Bacillota	Clostridia	Eubacteriales	Eubacteriales incertae sedis	Eubacteriales Family XII. Incertae Sedis	Fusibacter	NA	NA	NA	NA	NA	NA	NA	NA	NA	NA	NA	NA	NA	NA	NA	NA	NA	NA	NA	NA	NA	NA	NA	NA
Apprill et al. 2017	Extensive Core Microbiome in Drone-Captured Whale Blow Supports a Framework for Health Monitoring	https://journals.asm.org/doi/full/10.1128/msystems.00119-17#tab1	humpback whales	respiratory bacteriome	blow samples	Race Point Channel, north of Cape Cod, MA, and coastal waters surrounding Vancouver Island, in both British Columbia and Washington State	SSU rRNA	Bacillus	Bacteria	Firmicutes	Bacilli	Bacillales	Bacillaceae	Bacillus		cellular organisms; Eukaryota; Opisthokonta; Metazoa; Eumetazoa; Bilateria; Protostomia; Ecdysozoa; Panarthropoda; Arthropoda; Mandibulata; Pancrustacea; Hexapoda; Insecta; Dicondylia; Pterygota; Neoptera; Polyneoptera; Phasmatodea; Verophasmatodea; Areolatae; Bacilloidea; Bacillidae; Bacillinae; Bacillini	cellular organisms	Eukaryota	Opisthokonta	Metazoa	Eumetazoa	Bilateria	Protostomia	Ecdysozoa	Panarthropoda	Arthropoda	Mandibulata	Pancrustacea	Hexapoda	Insecta	Dicondylia	Pterygota	Neoptera	Polyneoptera	Phasmatodea	Verophasmatodea	Areolatae	Bacilloidea	Bacillidae	Bacillinae	Bacillini	NA	NA	NA	NA	NA	NA	NA	NA
Apprill et al. 2017	Extensive Core Microbiome in Drone-Captured Whale Blow Supports a Framework for Health Monitoring	https://journals.asm.org/doi/full/10.1128/msystems.00119-17#tab1	humpback whales	respiratory bacteriome	blow samples	Race Point Channel, north of Cape Cod, MA, and coastal waters surrounding Vancouver Island, in both British Columbia and Washington State	SSU rRNA	Helcococcus	Bacteria	Firmicutes	Bacilli	Lactobacillales	Lactobacillaceae	Helcococcus		cellular organisms; Bacteria; Bacillati; Bacillota; Tissierellia; Tissierellales; Peptoniphilaceae	cellular organisms	Bacteria	Bacillati	Bacillota	Tissierellia	Tissierellales	Peptoniphilaceae	NA	NA	NA	NA	NA	NA	NA	NA	NA	NA	NA	NA	NA	NA	NA	NA	NA	NA	NA	NA	NA	NA	NA	NA	NA	NA
Apprill et al. 2017	Extensive Core Microbiome in Drone-Captured Whale Blow Supports a Framework for Health Monitoring	https://journals.asm.org/doi/full/10.1128/msystems.00119-17#tab1	humpback whales	respiratory bacteriome	blow samples	Race Point Channel, north of Cape Cod, MA, and coastal waters surrounding Vancouver Island, in both British Columbia and Washington State	SSU rRNA	Lactobacillus	Bacteria	Firmicutes	Bacilli	Lactobacillales	Lactobacillaceae	Lactobacillus		cellular organisms; Bacteria; Bacillati; Bacillota; Bacilli; Lactobacillales; Lactobacillaceae	cellular organisms	Bacteria	Bacillati	Bacillota	Bacilli	Lactobacillales	Lactobacillaceae	NA	NA	NA	NA	NA	NA	NA	NA	NA	NA	NA	NA	NA	NA	NA	NA	NA	NA	NA	NA	NA	NA	NA	NA	NA	NA
Apprill et al. 2017	Extensive Core Microbiome in Drone-Captured Whale Blow Supports a Framework for Health Monitoring	https://journals.asm.org/doi/full/10.1128/msystems.00119-17#tab1	humpback whales	respiratory bacteriome	blow samples	Race Point Channel, north of Cape Cod, MA, and coastal waters surrounding Vancouver Island, in both British Columbia and Washington State	SSU rRNA	Lactococcus	Bacteria	Firmicutes	Bacilli	Lactobacillales	Streptococcaceae	Lactococcus		cellular organisms; Bacteria; Bacillati; Bacillota; Bacilli; Lactobacillales; Streptococcaceae	cellular organisms	Bacteria	Bacillati	Bacillota	Bacilli	Lactobacillales	Streptococcaceae	NA	NA	NA	NA	NA	NA	NA	NA	NA	NA	NA	NA	NA	NA	NA	NA	NA	NA	NA	NA	NA	NA	NA	NA	NA	NA
Apprill et al. 2017	Extensive Core Microbiome in Drone-Captured Whale Blow Supports a Framework for Health Monitoring	https://journals.asm.org/doi/full/10.1128/msystems.00119-17#tab1	humpback whales	respiratory bacteriome	blow samples	Race Point Channel, north of Cape Cod, MA, and coastal waters surrounding Vancouver Island, in both British Columbia and Washington State	SSU rRNA	Listeria	Bacteria	Firmicutes	Bacilli	Bacillales	Listeriaceae	Listeria		cellular organisms; Bacteria; Bacillati; Bacillota; Bacilli; Bacillales; Listeriaceae	cellular organisms	Bacteria	Bacillati	Bacillota	Bacilli	Bacillales	Listeriaceae	NA	NA	NA	NA	NA	NA	NA	NA	NA	NA	NA	NA	NA	NA	NA	NA	NA	NA	NA	NA	NA	NA	NA	NA	NA	NA
Apprill et al. 2017	Extensive Core Microbiome in Drone-Captured Whale Blow Supports a Framework for Health Monitoring	https://journals.asm.org/doi/full/10.1128/msystems.00119-17#tab1	humpback whales	respiratory bacteriome	blow samples	Race Point Channel, north of Cape Cod, MA, and coastal waters surrounding Vancouver Island, in both British Columbia and Washington State	SSU rRNA	Peptostreptococcus	Bacteria	Firmicutes	Clostridia	Clostridiales	Peptostreptococcaceae	Peptostreptococcus		cellular organisms; Bacteria; Bacillati; Bacillota; Clostridia; Peptostreptococcales; Peptostreptococcaceae	cellular organisms	Bacteria	Bacillati	Bacillota	Clostridia	Peptostreptococcales	Peptostreptococcaceae	NA	NA	NA	NA	NA	NA	NA	NA	NA	NA	NA	NA	NA	NA	NA	NA	NA	NA	NA	NA	NA	NA	NA	NA	NA	NA
Apprill et al. 2017	Extensive Core Microbiome in Drone-Captured Whale Blow Supports a Framework for Health Monitoring	https://journals.asm.org/doi/full/10.1128/msystems.00119-17#tab1	humpback whales	respiratory bacteriome	blow samples	Race Point Channel, north of Cape Cod, MA, and coastal waters surrounding Vancouver Island, in both British Columbia and Washington State	SSU rRNA	Staphylococcus	Bacteria	Firmicutes	Bacilli	Bacillales	Staphylococcaceae	Staphylococcus		cellular organisms; Bacteria; Bacillati; Bacillota; Bacilli; Bacillales; Staphylococcaceae	cellular organisms	Bacteria	Bacillati	Bacillota	Bacilli	Bacillales	Staphylococcaceae	NA	NA	NA	NA	NA	NA	NA	NA	NA	NA	NA	NA	NA	NA	NA	NA	NA	NA	NA	NA	NA	NA	NA	NA	NA	NA
Apprill et al. 2017	Extensive Core Microbiome in Drone-Captured Whale Blow Supports a Framework for Health Monitoring	https://journals.asm.org/doi/full/10.1128/msystems.00119-17#tab1	humpback whales	respiratory bacteriome	blow samples	Race Point Channel, north of Cape Cod, MA, and coastal waters surrounding Vancouver Island, in both British Columbia and Washington State	SSU rRNA	Streptococcus	Bacteria	Firmicutes	Bacilli	Lactobacillales	Streptococcaceae	Streptococcus		cellular organisms; Bacteria; Bacillati; Bacillota; Bacilli; Lactobacillales; Streptococcaceae	cellular organisms	Bacteria	Bacillati	Bacillota	Bacilli	Lactobacillales	Streptococcaceae	NA	NA	NA	NA	NA	NA	NA	NA	NA	NA	NA	NA	NA	NA	NA	NA	NA	NA	NA	NA	NA	NA	NA	NA	NA	NA
Apprill et al. 2017	Extensive Core Microbiome in Drone-Captured Whale Blow Supports a Framework for Health Monitoring	https://journals.asm.org/doi/full/10.1128/msystems.00119-17#tab1	humpback whales	respiratory bacteriome	blow samples	Race Point Channel, north of Cape Cod, MA, and coastal waters surrounding Vancouver Island, in both British Columbia and Washington State	SSU rRNA	Veillonella	Bacteria	Firmicutes	Bacilli	Lactobacillales	Veillonellaceae	Veillonella		cellular organisms; Bacteria; Bacillati; Bacillota; Negativicutes; Veillonellales; Veillonellaceae	cellular organisms	Bacteria	Bacillati	Bacillota	Negativicutes	Veillonellales	Veillonellaceae	NA	NA	NA	NA	NA	NA	NA	NA	NA	NA	NA	NA	NA	NA	NA	NA	NA	NA	NA	NA	NA	NA	NA	NA	NA	NA
Apprill et al. 2017	Extensive Core Microbiome in Drone-Captured Whale Blow Supports a Framework for Health Monitoring	https://journals.asm.org/doi/full/10.1128/msystems.00119-17#tab1	humpback whales	respiratory bacteriome	blow samples	Race Point Channel, north of Cape Cod, MA, and coastal waters surrounding Vancouver Island, in both British Columbia and Washington State	SSU rRNA	Clostridia	Bacteria	Firmicutes	Clostridia					cellular organisms; Bacteria; Bacillati; Bacillota	cellular organisms	Bacteria	Bacillati	Bacillota	NA	NA	NA	NA	NA	NA	NA	NA	NA	NA	NA	NA	NA	NA	NA	NA	NA	NA	NA	NA	NA	NA	NA	NA	NA	NA	NA	NA	NA
Guass et al. 2016	Analysis of the microbial diversity in faecal material of the endangered blue whale, Balaenoptera musculus	https://link.springer.com/article/10.1007/s10482-016-0698-1	blue whales	gut bacteria/fungi	feces	California	bacterial and fungal tag-encoded FLX-Titanium amplicon pyrosequencing	Clostridium	Bacteria	Firmicutes	Clostridia	Clostridiales	Clostridiaceae	Clostridium		cellular organisms; Bacteria; Bacillati; Bacillota; Clostridia; Eubacteriales; Clostridiaceae	cellular organisms	Bacteria	Bacillati	Bacillota	Clostridia	Eubacteriales	Clostridiaceae	NA	NA	NA	NA	NA	NA	NA	NA	NA	NA	NA	NA	NA	NA	NA	NA	NA	NA	NA	NA	NA	NA	NA	NA	NA	NA
Guass et al. 2016	Analysis of the microbial diversity in faecal material of the endangered blue whale, Balaenoptera musculus	https://link.springer.com/article/10.1007/s10482-016-0698-1	blue whales	gut bacteria/fungi	feces	California	bacterial and fungal tag-encoded FLX-Titanium amplicon pyrosequencing	Sarcina	Bacteria	Firmicutes				Sarcina		cellular organisms; Bacteria; Bacillati; Bacillota; Clostridia; Eubacteriales; Clostridiaceae	cellular organisms	Bacteria	Bacillati	Bacillota	Clostridia	Eubacteriales	Clostridiaceae	NA	NA	NA	NA	NA	NA	NA	NA	NA	NA	NA	NA	NA	NA	NA	NA	NA	NA	NA	NA	NA	NA	NA	NA	NA	NA
Guass et al. 2016	Analysis of the microbial diversity in faecal material of the endangered blue whale, Balaenoptera musculus	https://link.springer.com/article/10.1007/s10482-016-0698-1	blue whales	gut bacteria/fungi	feces	California	bacterial and fungal tag-encoded FLX-Titanium amplicon pyrosequencing	Enterococcus	Bacteria	Firmicutes	Bacili	Lactobacillales	Enterococcaceae	Enterococcus		cellular organisms; Bacteria; Bacillati; Bacillota; Bacilli; Lactobacillales; Enterococcaceae	cellular organisms	Bacteria	Bacillati	Bacillota	Bacilli	Lactobacillales	Enterococcaceae	NA	NA	NA	NA	NA	NA	NA	NA	NA	NA	NA	NA	NA	NA	NA	NA	NA	NA	NA	NA	NA	NA	NA	NA	NA	NA
Guass et al. 2016	Analysis of the microbial diversity in faecal material of the endangered blue whale, Balaenoptera musculus	https://link.springer.com/article/10.1007/s10482-016-0698-1	blue whales	gut bacteria/fungi	feces	California	bacterial and fungal tag-encoded FLX-Titanium amplicon pyrosequencing	Oscillospira	Bacteria	Firmicutes				Oscillospira		cellular organisms; Bacteria; Bacillati; Bacillota; Clostridia; Eubacteriales; Oscillospiraceae	cellular organisms	Bacteria	Bacillati	Bacillota	Clostridia	Eubacteriales	Oscillospiraceae	NA	NA	NA	NA	NA	NA	NA	NA	NA	NA	NA	NA	NA	NA	NA	NA	NA	NA	NA	NA	NA	NA	NA	NA	NA	NA
Guass et al. 2016	Analysis of the microbial diversity in faecal material of the endangered blue whale, Balaenoptera musculus	https://link.springer.com/article/10.1007/s10482-016-0698-1	blue whales	gut bacteria/fungi	feces	California	bacterial and fungal tag-encoded FLX-Titanium amplicon pyrosequencing	Ruminococcus	Bacteria	Firmicutes	Clostridia	Clostridiales	Ruminococcaceae	Ruminococcus		cellular organisms; Bacteria; Bacillati; Bacillota; Clostridia; Eubacteriales; Oscillospiraceae	cellular organisms	Bacteria	Bacillati	Bacillota	Clostridia	Eubacteriales	Oscillospiraceae	NA	NA	NA	NA	NA	NA	NA	NA	NA	NA	NA	NA	NA	NA	NA	NA	NA	NA	NA	NA	NA	NA	NA	NA	NA	NA
Guass et al. 2016	Analysis of the microbial diversity in faecal material of the endangered blue whale, Balaenoptera musculus	https://link.springer.com/article/10.1007/s10482-016-0698-1	blue whales	gut bacteria/fungi	feces	California	bacterial and fungal tag-encoded FLX-Titanium amplicon pyrosequencing	Eubacterium	Bacteria	Firmicutes	Clostridia	Clostridiales	Eubacteriaceae	Eubacterium		cellular organisms; Bacteria; Bacillati; Bacillota; Clostridia; Eubacteriales; Eubacteriaceae	cellular organisms	Bacteria	Bacillati	Bacillota	Clostridia	Eubacteriales	Eubacteriaceae	NA	NA	NA	NA	NA	NA	NA	NA	NA	NA	NA	NA	NA	NA	NA	NA	NA	NA	NA	NA	NA	NA	NA	NA	NA	NA
Guass et al. 2016	Analysis of the microbial diversity in faecal material of the endangered blue whale, Balaenoptera musculus	https://link.springer.com/article/10.1007/s10482-016-0698-1	blue whales	gut bacteria/fungi	feces	California	bacterial and fungal tag-encoded FLX-Titanium amplicon pyrosequencing	Faecalibacterium	Bacteria	Firmicutes	Clostridia	Clostridiales	Ruminococcaceae	Faecalibacterium		cellular organisms; Bacteria; Bacillati; Bacillota; Clostridia; Eubacteriales; Oscillospiraceae	cellular organisms	Bacteria	Bacillati	Bacillota	Clostridia	Eubacteriales	Oscillospiraceae	NA	NA	NA	NA	NA	NA	NA	NA	NA	NA	NA	NA	NA	NA	NA	NA	NA	NA	NA	NA	NA	NA	NA	NA	NA	NA
Guass et al. 2016	Analysis of the microbial diversity in faecal material of the endangered blue whale, Balaenoptera musculus	https://link.springer.com/article/10.1007/s10482-016-0698-1	blue whales	gut bacteria/fungi	feces	California	bacterial and fungal tag-encoded FLX-Titanium amplicon pyrosequencing	Anaerovorax	Bacteria	Firmicutes				Anaerovorax		cellular organisms; Bacteria; Bacillati; Bacillota; Clostridia; Peptostreptococcales; Anaerovoracaceae	cellular organisms	Bacteria	Bacillati	Bacillota	Clostridia	Peptostreptococcales	Anaerovoracaceae	NA	NA	NA	NA	NA	NA	NA	NA	NA	NA	NA	NA	NA	NA	NA	NA	NA	NA	NA	NA	NA	NA	NA	NA	NA	NA
Guass et al. 2016	Analysis of the microbial diversity in faecal material of the endangered blue whale, Balaenoptera musculus	https://link.springer.com/article/10.1007/s10482-016-0698-1	blue whales	gut bacteria/fungi	feces	California	bacterial and fungal tag-encoded FLX-Titanium amplicon pyrosequencing	Solobacterium	Bacteria	Firmicutes				Solobacterium		cellular organisms; Bacteria; Bacillati; Bacillota; Erysipelotrichia; Erysipelotrichales; Erysipelotrichaceae	cellular organisms	Bacteria	Bacillati	Bacillota	Erysipelotrichia	Erysipelotrichales	Erysipelotrichaceae	NA	NA	NA	NA	NA	NA	NA	NA	NA	NA	NA	NA	NA	NA	NA	NA	NA	NA	NA	NA	NA	NA	NA	NA	NA	NA
Guass et al. 2016	Analysis of the microbial diversity in faecal material of the endangered blue whale, Balaenoptera musculus	https://link.springer.com/article/10.1007/s10482-016-0698-1	blue whales	gut bacteria/fungi	feces	California	bacterial and fungal tag-encoded FLX-Titanium amplicon pyrosequencing	Butyrivibrio	Bacteria	Firmicutes	Clostridia	Clostridiales	Lachnospiraceae	Butyrivibrio		cellular organisms; Bacteria; Bacillati; Bacillota; Clostridia; Lachnospirales; Lachnospiraceae	cellular organisms	Bacteria	Bacillati	Bacillota	Clostridia	Lachnospirales	Lachnospiraceae	NA	NA	NA	NA	NA	NA	NA	NA	NA	NA	NA	NA	NA	NA	NA	NA	NA	NA	NA	NA	NA	NA	NA	NA	NA	NA
Guass et al. 2016	Analysis of the microbial diversity in faecal material of the endangered blue whale, Balaenoptera musculus	https://link.springer.com/article/10.1007/s10482-016-0698-1	blue whales	gut bacteria/fungi	feces	California	bacterial and fungal tag-encoded FLX-Titanium amplicon pyrosequencing	Granulicatella	Bacteria	Firmicutes				Granulicatella		cellular organisms; Bacteria; Bacillati; Bacillota; Bacilli; Lactobacillales; Carnobacteriaceae	cellular organisms	Bacteria	Bacillati	Bacillota	Bacilli	Lactobacillales	Carnobacteriaceae	NA	NA	NA	NA	NA	NA	NA	NA	NA	NA	NA	NA	NA	NA	NA	NA	NA	NA	NA	NA	NA	NA	NA	NA	NA	NA
Guass et al. 2016	Analysis of the microbial diversity in faecal material of the endangered blue whale, Balaenoptera musculus	https://link.springer.com/article/10.1007/s10482-016-0698-1	blue whales	gut bacteria/fungi	feces	California	bacterial and fungal tag-encoded FLX-Titanium amplicon pyrosequencing	Dorea	Bacteria	Firmicutes	Clostridia	Clostridiales	Lachnospiraceae	Dorea		cellular organisms; Bacteria; Bacillati; Bacillota; Clostridia; Lachnospirales; Lachnospiraceae	cellular organisms	Bacteria	Bacillati	Bacillota	Clostridia	Lachnospirales	Lachnospiraceae	NA	NA	NA	NA	NA	NA	NA	NA	NA	NA	NA	NA	NA	NA	NA	NA	NA	NA	NA	NA	NA	NA	NA	NA	NA	NA
Guass et al. 2016	Analysis of the microbial diversity in faecal material of the endangered blue whale, Balaenoptera musculus	https://link.springer.com/article/10.1007/s10482-016-0698-1	blue whales	gut bacteria/fungi	feces	California	bacterial and fungal tag-encoded FLX-Titanium amplicon pyrosequencing	Erysipelothrix	Bacteria	Firmicutes	Erysipelotrichi	Erysipelotrichales	Erysipelotrichaceae	Erysipelothrix		cellular organisms; Bacteria; Bacillati; Bacillota; Erysipelotrichia; Erysipelotrichales; Erysipelotrichaceae	cellular organisms	Bacteria	Bacillati	Bacillota	Erysipelotrichia	Erysipelotrichales	Erysipelotrichaceae	NA	NA	NA	NA	NA	NA	NA	NA	NA	NA	NA	NA	NA	NA	NA	NA	NA	NA	NA	NA	NA	NA	NA	NA	NA	NA
Guass et al. 2016	Analysis of the microbial diversity in faecal material of the endangered blue whale, Balaenoptera musculus	https://link.springer.com/article/10.1007/s10482-016-0698-1	blue whales	gut bacteria/fungi	feces	California	bacterial and fungal tag-encoded FLX-Titanium amplicon pyrosequencing	Sporobacter	Bacteria	Firmicutes	Clostridia	Clostridiales	Ruminococcaceae	Sporobacter		cellular organisms; Bacteria; Bacillati; Bacillota; Clostridia; Eubacteriales; Oscillospiraceae	cellular organisms	Bacteria	Bacillati	Bacillota	Clostridia	Eubacteriales	Oscillospiraceae	NA	NA	NA	NA	NA	NA	NA	NA	NA	NA	NA	NA	NA	NA	NA	NA	NA	NA	NA	NA	NA	NA	NA	NA	NA	NA
Guass et al. 2016	Analysis of the microbial diversity in faecal material of the endangered blue whale, Balaenoptera musculus	https://link.springer.com/article/10.1007/s10482-016-0698-1	blue whales	gut bacteria/fungi	feces	California	bacterial and fungal tag-encoded FLX-Titanium amplicon pyrosequencing	Turicibacter	Bacteria	Firmicutes	Erysipelotrichi	Erysipelotrichales	Erysipelotrichaceae	Turicibacter		cellular organisms; Bacteria; Bacillati; Bacillota; Erysipelotrichia; Erysipelotrichales; Turicibacteraceae	cellular organisms	Bacteria	Bacillati	Bacillota	Erysipelotrichia	Erysipelotrichales	Turicibacteraceae	NA	NA	NA	NA	NA	NA	NA	NA	NA	NA	NA	NA	NA	NA	NA	NA	NA	NA	NA	NA	NA	NA	NA	NA	NA	NA
Guass et al. 2016	Analysis of the microbial diversity in faecal material of the endangered blue whale, Balaenoptera musculus	https://link.springer.com/article/10.1007/s10482-016-0698-1	blue whales	gut bacteria/fungi	feces	California	bacterial and fungal tag-encoded FLX-Titanium amplicon pyrosequencing	Peptococcus	Bacteria	Firmicutes	Clostridia	Clostridiales	Peptococcaceae	Peptococcus		cellular organisms; Bacteria; Bacillati; Bacillota; Clostridia; Eubacteriales; Peptococcaceae	cellular organisms	Bacteria	Bacillati	Bacillota	Clostridia	Eubacteriales	Peptococcaceae	NA	NA	NA	NA	NA	NA	NA	NA	NA	NA	NA	NA	NA	NA	NA	NA	NA	NA	NA	NA	NA	NA	NA	NA	NA	NA
Guass et al. 2016	Analysis of the microbial diversity in faecal material of the endangered blue whale, Balaenoptera musculus	https://link.springer.com/article/10.1007/s10482-016-0698-1	blue whales	gut bacteria/fungi	feces	California	bacterial and fungal tag-encoded FLX-Titanium amplicon pyrosequencing	Anaerofilum	Bacteria	Firmicutes	Clostridia	Clostridiales	Ruminococcaceae	Anaerofilum		cellular organisms; Bacteria; Bacillati; Bacillota; Clostridia; Eubacteriales; Oscillospiraceae	cellular organisms	Bacteria	Bacillati	Bacillota	Clostridia	Eubacteriales	Oscillospiraceae	NA	NA	NA	NA	NA	NA	NA	NA	NA	NA	NA	NA	NA	NA	NA	NA	NA	NA	NA	NA	NA	NA	NA	NA	NA	NA
Guass et al. 2016	Analysis of the microbial diversity in faecal material of the endangered blue whale, Balaenoptera musculus	https://link.springer.com/article/10.1007/s10482-016-0698-1	blue whales	gut bacteria/fungi	feces	California	bacterial and fungal tag-encoded FLX-Titanium amplicon pyrosequencing	Peptostreptococcus	Bacteria	Firmicutes	Clostridia	Clostridiales	Peptostreptococcaceae	Peptostreptococcus		cellular organisms; Bacteria; Bacillati; Bacillota; Clostridia; Peptostreptococcales; Peptostreptococcaceae	cellular organisms	Bacteria	Bacillati	Bacillota	Clostridia	Peptostreptococcales	Peptostreptococcaceae	NA	NA	NA	NA	NA	NA	NA	NA	NA	NA	NA	NA	NA	NA	NA	NA	NA	NA	NA	NA	NA	NA	NA	NA	NA	NA
Guass et al. 2016	Analysis of the microbial diversity in faecal material of the endangered blue whale, Balaenoptera musculus	https://link.springer.com/article/10.1007/s10482-016-0698-1	blue whales	gut bacteria/fungi	feces	California	bacterial and fungal tag-encoded FLX-Titanium amplicon pyrosequencing	Acetivibrio	Bacteria	Firmicutes	Clostridia	Clostridiales	Ruminococcaceae	Acetivibrio		cellular organisms; Bacteria; Bacillati; Bacillota; Clostridia; Eubacteriales; Oscillospiraceae	cellular organisms	Bacteria	Bacillati	Bacillota	Clostridia	Eubacteriales	Oscillospiraceae	NA	NA	NA	NA	NA	NA	NA	NA	NA	NA	NA	NA	NA	NA	NA	NA	NA	NA	NA	NA	NA	NA	NA	NA	NA	NA
Guass et al. 2016	Analysis of the microbial diversity in faecal material of the endangered blue whale, Balaenoptera musculus	https://link.springer.com/article/10.1007/s10482-016-0698-1	blue whales	gut bacteria/fungi	feces	California	bacterial and fungal tag-encoded FLX-Titanium amplicon pyrosequencing	Bulleidia	Bacteria	Firmicutes	Erysipelotrichi	Erysipelotrichales	Erysipelotrichaceae	Bulleidia		cellular organisms; Bacteria; Bacillati; Bacillota; Erysipelotrichia; Erysipelotrichales; Erysipelotrichaceae	cellular organisms	Bacteria	Bacillati	Bacillota	Erysipelotrichia	Erysipelotrichales	Erysipelotrichaceae	NA	NA	NA	NA	NA	NA	NA	NA	NA	NA	NA	NA	NA	NA	NA	NA	NA	NA	NA	NA	NA	NA	NA	NA	NA	NA
Guass et al. 2016	Analysis of the microbial diversity in faecal material of the endangered blue whale, Balaenoptera musculus	https://link.springer.com/article/10.1007/s10482-016-0698-1	blue whales	gut bacteria/fungi	feces	California	bacterial and fungal tag-encoded FLX-Titanium amplicon pyrosequencing	Pseudoflavonifractor	Bacteria	Firmicutes				Pseudoflavonifractor		cellular organisms; Bacteria; Bacillati; Bacillota; Clostridia; Eubacteriales; Oscillospiraceae	cellular organisms	Bacteria	Bacillati	Bacillota	Clostridia	Eubacteriales	Oscillospiraceae	NA	NA	NA	NA	NA	NA	NA	NA	NA	NA	NA	NA	NA	NA	NA	NA	NA	NA	NA	NA	NA	NA	NA	NA	NA	NA
Guass et al. 2016	Analysis of the microbial diversity in faecal material of the endangered blue whale, Balaenoptera musculus	https://link.springer.com/article/10.1007/s10482-016-0698-1	blue whales	gut bacteria/fungi	feces	California	bacterial and fungal tag-encoded FLX-Titanium amplicon pyrosequencing	Blautia	Bacteria	Firmicutes				Blautia		cellular organisms; Bacteria; Bacillati; Bacillota; Clostridia; Lachnospirales; Lachnospiraceae	cellular organisms	Bacteria	Bacillati	Bacillota	Clostridia	Lachnospirales	Lachnospiraceae	NA	NA	NA	NA	NA	NA	NA	NA	NA	NA	NA	NA	NA	NA	NA	NA	NA	NA	NA	NA	NA	NA	NA	NA	NA	NA
Guass et al. 2016	Analysis of the microbial diversity in faecal material of the endangered blue whale, Balaenoptera musculus	https://link.springer.com/article/10.1007/s10482-016-0698-1	blue whales	gut bacteria/fungi	feces	California	bacterial and fungal tag-encoded FLX-Titanium amplicon pyrosequencing	Subdoligranulum	Bacteria	Firmicutes	Clostridia	Clostridiales	Ruminococcaceae	Subdoligranulum		cellular organisms; Bacteria; Bacillati; Bacillota; Clostridia; Eubacteriales; Oscillospiraceae	cellular organisms	Bacteria	Bacillati	Bacillota	Clostridia	Eubacteriales	Oscillospiraceae	NA	NA	NA	NA	NA	NA	NA	NA	NA	NA	NA	NA	NA	NA	NA	NA	NA	NA	NA	NA	NA	NA	NA	NA	NA	NA
Guass et al. 2016	Analysis of the microbial diversity in faecal material of the endangered blue whale, Balaenoptera musculus	https://link.springer.com/article/10.1007/s10482-016-0698-1	blue whales	gut bacteria/fungi	feces	California	bacterial and fungal tag-encoded FLX-Titanium amplicon pyrosequencing	Gracilibacter	Bacteria	Firmicutes				Gracilibacter		cellular organisms; Bacteria; Bacillati; Bacillota; Clostridia; Eubacteriales; Gracilibacteraceae	cellular organisms	Bacteria	Bacillati	Bacillota	Clostridia	Eubacteriales	Gracilibacteraceae	NA	NA	NA	NA	NA	NA	NA	NA	NA	NA	NA	NA	NA	NA	NA	NA	NA	NA	NA	NA	NA	NA	NA	NA	NA	NA
Domínguez-Sánchez et al. 2022	Common core respiratory bacteriome of the blue whale Balaenoptera musculus, in the Gulf of California	https://www.biorxiv.org/content/10.1101/2022.12.29.522252v2.abstract	blue whales	respiratory bacteriome	blow samples	Gulf of California	16S rRNA	Clostridia	Bacteria	Firmicutes	Clostridia					cellular organisms; Bacteria; Bacillati; Bacillota	cellular organisms	Bacteria	Bacillati	Bacillota	NA	NA	NA	NA	NA	NA	NA	NA	NA	NA	NA	NA	NA	NA	NA	NA	NA	NA	NA	NA	NA	NA	NA	NA	NA	NA	NA	NA	NA
Domínguez-Sánchez et al. 2022	Common core respiratory bacteriome of the blue whale Balaenoptera musculus, in the Gulf of California	https://www.biorxiv.org/content/10.1101/2022.12.29.522252v2.abstract	blue whales	respiratory bacteriome	blow samples	Gulf of California	16S rRNA	Streptococcus	Bacteria	Firmicutes	Bacili	Lactobacillales	Streptococcaceae	Streptococcus		cellular organisms; Bacteria; Bacillati; Bacillota; Bacilli; Lactobacillales; Streptococcaceae	cellular organisms	Bacteria	Bacillati	Bacillota	Bacilli	Lactobacillales	Streptococcaceae	NA	NA	NA	NA	NA	NA	NA	NA	NA	NA	NA	NA	NA	NA	NA	NA	NA	NA	NA	NA	NA	NA	NA	NA	NA	NA
Glaeser et al. 2021	A Preliminary Comparison on Faecal Microbiomes of Free-Ranging Large Baleen (Balaenoptera musculus, B. physalus, B. borealis) and Toothed (Physeter macrocephalus) Whales	https://link.springer.com/article/10.1007/s00248-021-01729-4#MOESM1	baleen whales (blue, fin, sei) & toothed (sperm)	gut bacteria/fungi?	feces	Azores Archipelago (Portugal)	16S rRNA	Firmicutes	Bacteria	Firmicutes						cellular organisms; Bacteria	cellular organisms	Bacteria	NA	NA	NA	NA	NA	NA	NA	NA	NA	NA	NA	NA	NA	NA	NA	NA	NA	NA	NA	NA	NA	NA	NA	NA	NA	NA	NA	NA	NA	NA	NA
Glaeser et al. 2021	A Preliminary Comparison on Faecal Microbiomes of Free-Ranging Large Baleen (Balaenoptera musculus, B. physalus, B. borealis) and Toothed (Physeter macrocephalus) Whales	https://link.springer.com/article/10.1007/s00248-021-01729-4#MOESM1	baleen whales (blue, fin, sei) & toothed (sperm)	gut bacteria/fungi?	feces	Azores Archipelago (Portugal)	16S rRNA	Clostridiaceae	Bacteria	Firmicutes	Clostridia	Clostridiales	Clostridiaceae			cellular organisms; Bacteria; Bacillati; Bacillota; Clostridia; Eubacteriales	cellular organisms	Bacteria	Bacillati	Bacillota	Clostridia	Eubacteriales	NA	NA	NA	NA	NA	NA	NA	NA	NA	NA	NA	NA	NA	NA	NA	NA	NA	NA	NA	NA	NA	NA	NA	NA	NA	NA	NA
Glaeser et al. 2021	A Preliminary Comparison on Faecal Microbiomes of Free-Ranging Large Baleen (Balaenoptera musculus, B. physalus, B. borealis) and Toothed (Physeter macrocephalus) Whales	https://link.springer.com/article/10.1007/s00248-021-01729-4#MOESM1	baleen whales (blue, fin, sei) & toothed (sperm)	gut bacteria/fungi?	feces	Azores Archipelago (Portugal)	16S rRNA	Ruminococcaceae	Bacteria	Firmicutes	Clostridia	Clostridiales	Ruminococcaceae			cellular organisms; Bacteria; Bacillati; Bacillota; Clostridia; Eubacteriales	cellular organisms	Bacteria	Bacillati	Bacillota	Clostridia	Eubacteriales	NA	NA	NA	NA	NA	NA	NA	NA	NA	NA	NA	NA	NA	NA	NA	NA	NA	NA	NA	NA	NA	NA	NA	NA	NA	NA	NA
Glaeser et al. 2021	A Preliminary Comparison on Faecal Microbiomes of Free-Ranging Large Baleen (Balaenoptera musculus, B. physalus, B. borealis) and Toothed (Physeter macrocephalus) Whales	https://link.springer.com/article/10.1007/s00248-021-01729-4#MOESM1	baleen whales (blue, fin, sei) & toothed (sperm)	gut bacteria/fungi?	feces	Azores Archipelago (Portugal)	16S rRNA	Lachnospiraceae	Bacteria	Firmicutes	Clostridia	Clostridiales	Lachnospiraceae			cellular organisms; Bacteria; Bacillati; Bacillota; Clostridia; Lachnospirales	cellular organisms	Bacteria	Bacillati	Bacillota	Clostridia	Lachnospirales	NA	NA	NA	NA	NA	NA	NA	NA	NA	NA	NA	NA	NA	NA	NA	NA	NA	NA	NA	NA	NA	NA	NA	NA	NA	NA	NA
Glaeser et al. 2021	A Preliminary Comparison on Faecal Microbiomes of Free-Ranging Large Baleen (Balaenoptera musculus, B. physalus, B. borealis) and Toothed (Physeter macrocephalus) Whales	https://link.springer.com/article/10.1007/s00248-021-01729-4#MOESM1	baleen whales (blue, fin, sei) & toothed (sperm)	gut bacteria/fungi?	feces	Azores Archipelago (Portugal)	16S rRNA	Clostridiales vadinBB60 group	Bacteria	Firmicutes	Clostridia	Clostridiales	Clostridiales vadinBB60 group			cellular organisms; Bacteria; Bacillati; Bacillota; Clostridia	cellular organisms	Bacteria	Bacillati	Bacillota	Clostridia	NA	NA	NA	NA	NA	NA	NA	NA	NA	NA	NA	NA	NA	NA	NA	NA	NA	NA	NA	NA	NA	NA	NA	NA	NA	NA	NA	NA
Glaeser et al. 2021	A Preliminary Comparison on Faecal Microbiomes of Free-Ranging Large Baleen (Balaenoptera musculus, B. physalus, B. borealis) and Toothed (Physeter macrocephalus) Whales	https://link.springer.com/article/10.1007/s00248-021-01729-4#MOESM1	baleen whales (blue, fin, sei) & toothed (sperm)	gut bacteria/fungi?	feces	Azores Archipelago (Portugal)	16S rRNA	Christensenellaceae	Bacteria	Firmicutes	Clostridia	Clostridiales	Christensenellaceae			cellular organisms; Bacteria; Bacillati; Bacillota; Clostridia; Christensenellales	cellular organisms	Bacteria	Bacillati	Bacillota	Clostridia	Christensenellales	NA	NA	NA	NA	NA	NA	NA	NA	NA	NA	NA	NA	NA	NA	NA	NA	NA	NA	NA	NA	NA	NA	NA	NA	NA	NA	NA
Glaeser et al. 2021	A Preliminary Comparison on Faecal Microbiomes of Free-Ranging Large Baleen (Balaenoptera musculus, B. physalus, B. borealis) and Toothed (Physeter macrocephalus) Whales	https://link.springer.com/article/10.1007/s00248-021-01729-4#MOESM1	baleen whales (blue, fin, sei) & toothed (sperm)	gut bacteria/fungi?	feces	Azores Archipelago (Portugal)	16S rRNA	Carnobacteriaceae	Bacteria	Firmicutes	Bacilli	Lactobacillales	Carnobacteriaceae			cellular organisms; Bacteria; Bacillati; Bacillota; Bacilli; Lactobacillales	cellular organisms	Bacteria	Bacillati	Bacillota	Bacilli	Lactobacillales	NA	NA	NA	NA	NA	NA	NA	NA	NA	NA	NA	NA	NA	NA	NA	NA	NA	NA	NA	NA	NA	NA	NA	NA	NA	NA	NA
Glaeser et al. 2021	A Preliminary Comparison on Faecal Microbiomes of Free-Ranging Large Baleen (Balaenoptera musculus, B. physalus, B. borealis) and Toothed (Physeter macrocephalus) Whales	https://link.springer.com/article/10.1007/s00248-021-01729-4#MOESM1	baleen whales (blue, fin, sei) & toothed (sperm)	gut bacteria/fungi?	feces	Azores Archipelago (Portugal)	16S rRNA	Syntrophomonadaceae	Bacteria	Firmicutes	Clostridia	Clostridiales	Syntrophomonadaceae			cellular organisms; Bacteria; Bacillati; Bacillota; Clostridia; Eubacteriales	cellular organisms	Bacteria	Bacillati	Bacillota	Clostridia	Eubacteriales	NA	NA	NA	NA	NA	NA	NA	NA	NA	NA	NA	NA	NA	NA	NA	NA	NA	NA	NA	NA	NA	NA	NA	NA	NA	NA	NA
Glaeser et al. 2021	A Preliminary Comparison on Faecal Microbiomes of Free-Ranging Large Baleen (Balaenoptera musculus, B. physalus, B. borealis) and Toothed (Physeter macrocephalus) Whales	https://link.springer.com/article/10.1007/s00248-021-01729-4#MOESM1	baleen whales (blue, fin, sei) & toothed (sperm)	gut bacteria/fungi?	feces	Azores Archipelago (Portugal)	16S rRNA	Family XIII	Bacteria	Firmicutes	Clostridia	Clostridiales	Family XIII			NA	NA	NA	NA	NA	NA	NA	NA	NA	NA	NA	NA	NA	NA	NA	NA	NA	NA	NA	NA	NA	NA	NA	NA	NA	NA	NA	NA	NA	NA	NA	NA	NA	NA
Glaeser et al. 2021	A Preliminary Comparison on Faecal Microbiomes of Free-Ranging Large Baleen (Balaenoptera musculus, B. physalus, B. borealis) and Toothed (Physeter macrocephalus) Whales	https://link.springer.com/article/10.1007/s00248-021-01729-4#MOESM1	baleen whales (blue, fin, sei) & toothed (sperm)	gut bacteria/fungi?	feces	Azores Archipelago (Portugal)	16S rRNA	Peptostreptococcaceae	Bacteria	Firmicutes	Clostridia	Clostridiales	Peptostreptococcaceae			cellular organisms; Bacteria; Bacillati; Bacillota; Clostridia; Peptostreptococcales	cellular organisms	Bacteria	Bacillati	Bacillota	Clostridia	Peptostreptococcales	NA	NA	NA	NA	NA	NA	NA	NA	NA	NA	NA	NA	NA	NA	NA	NA	NA	NA	NA	NA	NA	NA	NA	NA	NA	NA	NA
Glaeser et al. 2021	A Preliminary Comparison on Faecal Microbiomes of Free-Ranging Large Baleen (Balaenoptera musculus, B. physalus, B. borealis) and Toothed (Physeter macrocephalus) Whales	https://link.springer.com/article/10.1007/s00248-021-01729-4#MOESM1	baleen whales (blue, fin, sei) & toothed (sperm)	gut bacteria/fungi?	feces	Azores Archipelago (Portugal)	16S rRNA	Erysipelotrichaceae	Bacteria	Firmicutes	Erysipelotrichia	Erysipelotrichales	Erysipelotrichaceae			cellular organisms; Bacteria; Bacillati; Bacillota; Erysipelotrichia; Erysipelotrichales	cellular organisms	Bacteria	Bacillati	Bacillota	Erysipelotrichia	Erysipelotrichales	NA	NA	NA	NA	NA	NA	NA	NA	NA	NA	NA	NA	NA	NA	NA	NA	NA	NA	NA	NA	NA	NA	NA	NA	NA	NA	NA
Glaeser et al. 2021	A Preliminary Comparison on Faecal Microbiomes of Free-Ranging Large Baleen (Balaenoptera musculus, B. physalus, B. borealis) and Toothed (Physeter macrocephalus) Whales	https://link.springer.com/article/10.1007/s00248-021-01729-4#MOESM1	baleen whales (blue, fin, sei) & toothed (sperm)	gut bacteria/fungi?	feces	Azores Archipelago (Portugal)	16S rRNA	Acidaminococcaceae	Bacteria	Firmicutes	Negativicutes	Selenomonadales	Acidaminococcaceae			cellular organisms; Bacteria; Bacillati; Bacillota; Negativicutes; Acidaminococcales	cellular organisms	Bacteria	Bacillati	Bacillota	Negativicutes	Acidaminococcales	NA	NA	NA	NA	NA	NA	NA	NA	NA	NA	NA	NA	NA	NA	NA	NA	NA	NA	NA	NA	NA	NA	NA	NA	NA	NA	NA
Glaeser et al. 2021	A Preliminary Comparison on Faecal Microbiomes of Free-Ranging Large Baleen (Balaenoptera musculus, B. physalus, B. borealis) and Toothed (Physeter macrocephalus) Whales	https://link.springer.com/article/10.1007/s00248-021-01729-4#MOESM1	baleen whales (blue, fin, sei) & toothed (sperm)	gut bacteria/fungi?	feces	Azores Archipelago (Portugal)	16S rRNA	Thermoanaerobacteraceae	Bacteria	Firmicutes	Clostridia	Thermoanaerobacterales	Thermoanaerobacteraceae			cellular organisms; Bacteria; Bacillati; Bacillota; Clostridia; Thermoanaerobacterales	cellular organisms	Bacteria	Bacillati	Bacillota	Clostridia	Thermoanaerobacterales	NA	NA	NA	NA	NA	NA	NA	NA	NA	NA	NA	NA	NA	NA	NA	NA	NA	NA	NA	NA	NA	NA	NA	NA	NA	NA	NA
Glaeser et al. 2021	A Preliminary Comparison on Faecal Microbiomes of Free-Ranging Large Baleen (Balaenoptera musculus, B. physalus, B. borealis) and Toothed (Physeter macrocephalus) Whales	https://link.springer.com/article/10.1007/s00248-021-01729-4#MOESM1	baleen whales (blue, fin, sei) & toothed (sperm)	gut bacteria/fungi?	feces	Azores Archipelago (Portugal)	16S rRNA	Peptococcaceae	Bacteria	Firmicutes	Clostridia	Clostridiales	Peptococcaceae			cellular organisms; Bacteria; Bacillati; Bacillota; Clostridia; Eubacteriales	cellular organisms	Bacteria	Bacillati	Bacillota	Clostridia	Eubacteriales	NA	NA	NA	NA	NA	NA	NA	NA	NA	NA	NA	NA	NA	NA	NA	NA	NA	NA	NA	NA	NA	NA	NA	NA	NA	NA	NA
Glaeser et al. 2021	A Preliminary Comparison on Faecal Microbiomes of Free-Ranging Large Baleen (Balaenoptera musculus, B. physalus, B. borealis) and Toothed (Physeter macrocephalus) Whales	https://link.springer.com/article/10.1007/s00248-021-01729-4#MOESM1	baleen whales (blue, fin, sei) & toothed (sperm)	gut bacteria/fungi?	feces	Azores Archipelago (Portugal)	16S rRNA	Enterococcaceae	Bacteria	Firmicutes	Bacilli	Lactobacillales	Enterococcaceae			cellular organisms; Bacteria; Bacillati; Bacillota; Bacilli; Lactobacillales	cellular organisms	Bacteria	Bacillati	Bacillota	Bacilli	Lactobacillales	NA	NA	NA	NA	NA	NA	NA	NA	NA	NA	NA	NA	NA	NA	NA	NA	NA	NA	NA	NA	NA	NA	NA	NA	NA	NA	NA
Glaeser et al. 2021	A Preliminary Comparison on Faecal Microbiomes of Free-Ranging Large Baleen (Balaenoptera musculus, B. physalus, B. borealis) and Toothed (Physeter macrocephalus) Whales	https://link.springer.com/article/10.1007/s00248-021-01729-4#MOESM1	baleen whales (blue, fin, sei) & toothed (sperm)	gut bacteria/fungi?	feces	Azores Archipelago (Portugal)	16S rRNA	Lactobacillaceae	Bacteria	Firmicutes	Bacilli	Lactobacillales	Lactobacillaceae			cellular organisms; Bacteria; Bacillati; Bacillota; Bacilli; Lactobacillales	cellular organisms	Bacteria	Bacillati	Bacillota	Bacilli	Lactobacillales	NA	NA	NA	NA	NA	NA	NA	NA	NA	NA	NA	NA	NA	NA	NA	NA	NA	NA	NA	NA	NA	NA	NA	NA	NA	NA	NA
Glaeser et al. 2021	A Preliminary Comparison on Faecal Microbiomes of Free-Ranging Large Baleen (Balaenoptera musculus, B. physalus, B. borealis) and Toothed (Physeter macrocephalus) Whales	https://link.springer.com/article/10.1007/s00248-021-01729-4#MOESM1	baleen whales (blue, fin, sei) & toothed (sperm)	gut bacteria/fungi?	feces	Azores Archipelago (Portugal)	16S rRNA	Defluviitaleaceae	Bacteria	Firmicutes	Clostridia	Clostridiales	Defluviitaleaceae			cellular organisms; Bacteria; Bacillati; Bacillota; Clostridia; Lachnospirales	cellular organisms	Bacteria	Bacillati	Bacillota	Clostridia	Lachnospirales	NA	NA	NA	NA	NA	NA	NA	NA	NA	NA	NA	NA	NA	NA	NA	NA	NA	NA	NA	NA	NA	NA	NA	NA	NA	NA	NA
Glaeser et al. 2021	A Preliminary Comparison on Faecal Microbiomes of Free-Ranging Large Baleen (Balaenoptera musculus, B. physalus, B. borealis) and Toothed (Physeter macrocephalus) Whales	https://link.springer.com/article/10.1007/s00248-021-01729-4#MOESM1	baleen whales (blue, fin, sei) & toothed (sperm)	gut bacteria/fungi?	feces	Azores Archipelago (Portugal)	16S rRNA	Streptococcaceae	Bacteria	Firmicutes	Bacilli	Lactobacillales	Streptococcaceae			cellular organisms; Bacteria; Bacillati; Bacillota; Bacilli; Lactobacillales	cellular organisms	Bacteria	Bacillati	Bacillota	Bacilli	Lactobacillales	NA	NA	NA	NA	NA	NA	NA	NA	NA	NA	NA	NA	NA	NA	NA	NA	NA	NA	NA	NA	NA	NA	NA	NA	NA	NA	NA
Glaeser et al. 2021	A Preliminary Comparison on Faecal Microbiomes of Free-Ranging Large Baleen (Balaenoptera musculus, B. physalus, B. borealis) and Toothed (Physeter macrocephalus) Whales	https://link.springer.com/article/10.1007/s00248-021-01729-4#MOESM1	baleen whales (blue, fin, sei) & toothed (sperm)	gut bacteria/fungi?	feces	Azores Archipelago (Portugal)	16S rRNA	Eubacteriaceae	Bacteria	Firmicutes	Clostridia	Clostridiales	Eubacteriaceae			cellular organisms; Bacteria; Bacillati; Bacillota; Clostridia; Eubacteriales	cellular organisms	Bacteria	Bacillati	Bacillota	Clostridia	Eubacteriales	NA	NA	NA	NA	NA	NA	NA	NA	NA	NA	NA	NA	NA	NA	NA	NA	NA	NA	NA	NA	NA	NA	NA	NA	NA	NA	NA
Glaeser et al. 2021	A Preliminary Comparison on Faecal Microbiomes of Free-Ranging Large Baleen (Balaenoptera musculus, B. physalus, B. borealis) and Toothed (Physeter macrocephalus) Whales	https://link.springer.com/article/10.1007/s00248-021-01729-4#MOESM1	baleen whales (blue, fin, sei) & toothed (sperm)	gut bacteria/fungi?	feces	Azores Archipelago (Portugal)	16S rRNA	Staphylococcaceae	Bacteria	Firmicutes	Bacilli	Bacillales	Staphylococcaceae			cellular organisms; Bacteria; Bacillati; Bacillota; Bacilli; Bacillales	cellular organisms	Bacteria	Bacillati	Bacillota	Bacilli	Bacillales	NA	NA	NA	NA	NA	NA	NA	NA	NA	NA	NA	NA	NA	NA	NA	NA	NA	NA	NA	NA	NA	NA	NA	NA	NA	NA	NA
Glaeser et al. 2021	A Preliminary Comparison on Faecal Microbiomes of Free-Ranging Large Baleen (Balaenoptera musculus, B. physalus, B. borealis) and Toothed (Physeter macrocephalus) Whales	https://link.springer.com/article/10.1007/s00248-021-01729-4#MOESM1	baleen whales (blue, fin, sei) & toothed (sperm)	gut bacteria/fungi?	feces	Azores Archipelago (Portugal)	16S rRNA	DTU014	Bacteria	Firmicutes	Clostridia	DTU014				NA	NA	NA	NA	NA	NA	NA	NA	NA	NA	NA	NA	NA	NA	NA	NA	NA	NA	NA	NA	NA	NA	NA	NA	NA	NA	NA	NA	NA	NA	NA	NA	NA	NA
Glaeser et al. 2021	A Preliminary Comparison on Faecal Microbiomes of Free-Ranging Large Baleen (Balaenoptera musculus, B. physalus, B. borealis) and Toothed (Physeter macrocephalus) Whales	https://link.springer.com/article/10.1007/s00248-021-01729-4#MOESM1	baleen whales (blue, fin, sei) & toothed (sperm)	gut bacteria/fungi?	feces	Azores Archipelago (Portugal)	16S rRNA	Planococcaceae	Bacteria	Firmicutes	Bacilli	Bacillales	Planococcaceae			cellular organisms; Bacteria; Bacillati; Bacillota; Bacilli; Bacillales	cellular organisms	Bacteria	Bacillati	Bacillota	Bacilli	Bacillales	NA	NA	NA	NA	NA	NA	NA	NA	NA	NA	NA	NA	NA	NA	NA	NA	NA	NA	NA	NA	NA	NA	NA	NA	NA	NA	NA
Glaeser et al. 2021	A Preliminary Comparison on Faecal Microbiomes of Free-Ranging Large Baleen (Balaenoptera musculus, B. physalus, B. borealis) and Toothed (Physeter macrocephalus) Whales	https://link.springer.com/article/10.1007/s00248-021-01729-4#MOESM1	baleen whales (blue, fin, sei) & toothed (sperm)	gut bacteria/fungi?	feces	Azores Archipelago (Portugal)	16S rRNA	Gracilibacteraceae	Bacteria	Firmicutes	Clostridia	Clostridiales	Gracilibacteraceae			cellular organisms; Bacteria; Bacillati; Bacillota; Clostridia; Eubacteriales	cellular organisms	Bacteria	Bacillati	Bacillota	Clostridia	Eubacteriales	NA	NA	NA	NA	NA	NA	NA	NA	NA	NA	NA	NA	NA	NA	NA	NA	NA	NA	NA	NA	NA	NA	NA	NA	NA	NA	NA
Glaeser et al. 2021	A Preliminary Comparison on Faecal Microbiomes of Free-Ranging Large Baleen (Balaenoptera musculus, B. physalus, B. borealis) and Toothed (Physeter macrocephalus) Whales	https://link.springer.com/article/10.1007/s00248-021-01729-4#MOESM1	baleen whales (blue, fin, sei) & toothed (sperm)	gut bacteria/fungi?	feces	Azores Archipelago (Portugal)	16S rRNA	Veillonellaceae	Bacteria	Firmicutes	Negativicutes	Selenomonadales	Veillonellaceae			cellular organisms; Bacteria; Bacillati; Bacillota; Negativicutes; Veillonellales	cellular organisms	Bacteria	Bacillati	Bacillota	Negativicutes	Veillonellales	NA	NA	NA	NA	NA	NA	NA	NA	NA	NA	NA	NA	NA	NA	NA	NA	NA	NA	NA	NA	NA	NA	NA	NA	NA	NA	NA
Glaeser et al. 2021	A Preliminary Comparison on Faecal Microbiomes of Free-Ranging Large Baleen (Balaenoptera musculus, B. physalus, B. borealis) and Toothed (Physeter macrocephalus) Whales	https://link.springer.com/article/10.1007/s00248-021-01729-4#MOESM1	baleen whales (blue, fin, sei) & toothed (sperm)	gut bacteria/fungi?	feces	Azores Archipelago (Portugal)	16S rRNA	Family XII	Bacteria	Firmicutes	Clostridia	Clostridiales	Family XII			NA	NA	NA	NA	NA	NA	NA	NA	NA	NA	NA	NA	NA	NA	NA	NA	NA	NA	NA	NA	NA	NA	NA	NA	NA	NA	NA	NA	NA	NA	NA	NA	NA	NA
Glaeser et al. 2021	A Preliminary Comparison on Faecal Microbiomes of Free-Ranging Large Baleen (Balaenoptera musculus, B. physalus, B. borealis) and Toothed (Physeter macrocephalus) Whales	https://link.springer.com/article/10.1007/s00248-021-01729-4#MOESM1	baleen whales (blue, fin, sei) & toothed (sperm)	gut bacteria/fungi?	feces	Azores Archipelago (Portugal)	16S rRNA	Family XI	Bacteria	Firmicutes	Clostridia	Clostridiales	Family XI			NA	NA	NA	NA	NA	NA	NA	NA	NA	NA	NA	NA	NA	NA	NA	NA	NA	NA	NA	NA	NA	NA	NA	NA	NA	NA	NA	NA	NA	NA	NA	NA	NA	NA
Glaeser et al. 2021	A Preliminary Comparison on Faecal Microbiomes of Free-Ranging Large Baleen (Balaenoptera musculus, B. physalus, B. borealis) and Toothed (Physeter macrocephalus) Whales	https://link.springer.com/article/10.1007/s00248-021-01729-4#MOESM1	baleen whales (blue, fin, sei) & toothed (sperm)	gut bacteria/fungi?	feces	Azores Archipelago (Portugal)	16S rRNA	Caldicoprobacteraceae	Bacteria	Firmicutes	Clostridia	Clostridiales	Caldicoprobacteraceae			cellular organisms; Bacteria; Bacillati; Bacillota; Clostridia; Caldicoprobacterales	cellular organisms	Bacteria	Bacillati	Bacillota	Clostridia	Caldicoprobacterales	NA	NA	NA	NA	NA	NA	NA	NA	NA	NA	NA	NA	NA	NA	NA	NA	NA	NA	NA	NA	NA	NA	NA	NA	NA	NA	NA
Glaeser et al. 2021	A Preliminary Comparison on Faecal Microbiomes of Free-Ranging Large Baleen (Balaenoptera musculus, B. physalus, B. borealis) and Toothed (Physeter macrocephalus) Whales	https://link.springer.com/article/10.1007/s00248-021-01729-4#MOESM1	baleen whales (blue, fin, sei) & toothed (sperm)	gut bacteria/fungi?	feces	Azores Archipelago (Portugal)	16S rRNA	Bacillaceae	Bacteria	Firmicutes	Bacilli	Bacillales	Bacillaceae			cellular organisms; Bacteria; Bacillati; Bacillota; Bacilli; Bacillales	cellular organisms	Bacteria	Bacillati	Bacillota	Bacilli	Bacillales	NA	NA	NA	NA	NA	NA	NA	NA	NA	NA	NA	NA	NA	NA	NA	NA	NA	NA	NA	NA	NA	NA	NA	NA	NA	NA	NA
Glaeser et al. 2021	A Preliminary Comparison on Faecal Microbiomes of Free-Ranging Large Baleen (Balaenoptera musculus, B. physalus, B. borealis) and Toothed (Physeter macrocephalus) Whales	https://link.springer.com/article/10.1007/s00248-021-01729-4#MOESM1	baleen whales (blue, fin, sei) & toothed (sperm)	gut bacteria/fungi?	feces	Azores Archipelago (Portugal)	16S rRNA	Clostridiaceae	Bacteria	Firmicutes	Clostridia	Clostridiales	Clostridiaceae			cellular organisms; Bacteria; Bacillati; Bacillota; Clostridia; Eubacteriales	cellular organisms	Bacteria	Bacillati	Bacillota	Clostridia	Eubacteriales	NA	NA	NA	NA	NA	NA	NA	NA	NA	NA	NA	NA	NA	NA	NA	NA	NA	NA	NA	NA	NA	NA	NA	NA	NA	NA	NA
Glaeser et al. 2021	A Preliminary Comparison on Faecal Microbiomes of Free-Ranging Large Baleen (Balaenoptera musculus, B. physalus, B. borealis) and Toothed (Physeter macrocephalus) Whales	https://link.springer.com/article/10.1007/s00248-021-01729-4#MOESM1	baleen whales (blue, fin, sei) & toothed (sperm)	gut bacteria/fungi?	feces	Azores Archipelago (Portugal)	16S rRNA	Bacilli	Bacteria	Firmicutes	Bacilli	Bacilli (uncultured)				cellular organisms; Bacteria; Bacillati; Bacillota	cellular organisms	Bacteria	Bacillati	Bacillota	NA	NA	NA	NA	NA	NA	NA	NA	NA	NA	NA	NA	NA	NA	NA	NA	NA	NA	NA	NA	NA	NA	NA	NA	NA	NA	NA	NA	NA
Glaeser et al. 2021	A Preliminary Comparison on Faecal Microbiomes of Free-Ranging Large Baleen (Balaenoptera musculus, B. physalus, B. borealis) and Toothed (Physeter macrocephalus) Whales	https://link.springer.com/article/10.1007/s00248-021-01729-4#MOESM1	baleen whales (blue, fin, sei) & toothed (sperm)	gut bacteria/fungi?	feces	Azores Archipelago (Portugal)	16S rRNA	Listeriaceae	Bacteria	Firmicutes	Bacilli	Bacillales	Listeriaceae			cellular organisms; Bacteria; Bacillati; Bacillota; Bacilli; Bacillales	cellular organisms	Bacteria	Bacillati	Bacillota	Bacilli	Bacillales	NA	NA	NA	NA	NA	NA	NA	NA	NA	NA	NA	NA	NA	NA	NA	NA	NA	NA	NA	NA	NA	NA	NA	NA	NA	NA	NA
Glaeser et al. 2021	A Preliminary Comparison on Faecal Microbiomes of Free-Ranging Large Baleen (Balaenoptera musculus, B. physalus, B. borealis) and Toothed (Physeter macrocephalus) Whales	https://link.springer.com/article/10.1007/s00248-021-01729-4#MOESM1	baleen whales (blue, fin, sei) & toothed (sperm)	gut bacteria/fungi?	feces	Azores Archipelago (Portugal)	16S rRNA	Clostridiales	Bacteria	Firmicutes	Clostridia	Clostridiales	Clostridiales (uncultured)			cellular organisms; Bacteria; Bacillati; Bacillota; Clostridia	cellular organisms	Bacteria	Bacillati	Bacillota	Clostridia	NA	NA	NA	NA	NA	NA	NA	NA	NA	NA	NA	NA	NA	NA	NA	NA	NA	NA	NA	NA	NA	NA	NA	NA	NA	NA	NA	NA
Glaeser et al. 2021	A Preliminary Comparison on Faecal Microbiomes of Free-Ranging Large Baleen (Balaenoptera musculus, B. physalus, B. borealis) and Toothed (Physeter macrocephalus) Whales	https://link.springer.com/article/10.1007/s00248-021-01729-4#MOESM1	baleen whales (blue, fin, sei) & toothed (sperm)	gut bacteria/fungi?	feces	Azores Archipelago (Portugal)	16S rRNA	P5D1-392	Bacteria	Firmicutes	Bacilli	Lactobacillales	P5D1-392			NA	NA	NA	NA	NA	NA	NA	NA	NA	NA	NA	NA	NA	NA	NA	NA	NA	NA	NA	NA	NA	NA	NA	NA	NA	NA	NA	NA	NA	NA	NA	NA	NA	NA
Glaeser et al. 2021	A Preliminary Comparison on Faecal Microbiomes of Free-Ranging Large Baleen (Balaenoptera musculus, B. physalus, B. borealis) and Toothed (Physeter macrocephalus) Whales	https://link.springer.com/article/10.1007/s00248-021-01729-4#MOESM1	baleen whales (blue, fin, sei) & toothed (sperm)	gut bacteria/fungi?	feces	Azores Archipelago (Portugal)	16S rRNA	Clostridiaceae	Bacteria	Firmicutes	Clostridia	Clostridiales	Clostridiaceae			cellular organisms; Bacteria; Bacillati; Bacillota; Clostridia; Eubacteriales	cellular organisms	Bacteria	Bacillati	Bacillota	Clostridia	Eubacteriales	NA	NA	NA	NA	NA	NA	NA	NA	NA	NA	NA	NA	NA	NA	NA	NA	NA	NA	NA	NA	NA	NA	NA	NA	NA	NA	NA
Glaeser et al. 2021	A Preliminary Comparison on Faecal Microbiomes of Free-Ranging Large Baleen (Balaenoptera musculus, B. physalus, B. borealis) and Toothed (Physeter macrocephalus) Whales	https://link.springer.com/article/10.1007/s00248-021-01729-4#MOESM1	baleen whales (blue, fin, sei) & toothed (sperm)	gut bacteria/fungi?	feces	Azores Archipelago (Portugal)	16S rRNA	Family XII	Bacteria	Firmicutes	Bacilli	Bacillales	Family XII			NA	NA	NA	NA	NA	NA	NA	NA	NA	NA	NA	NA	NA	NA	NA	NA	NA	NA	NA	NA	NA	NA	NA	NA	NA	NA	NA	NA	NA	NA	NA	NA	NA	NA
Glaeser et al. 2021	A Preliminary Comparison on Faecal Microbiomes of Free-Ranging Large Baleen (Balaenoptera musculus, B. physalus, B. borealis) and Toothed (Physeter macrocephalus) Whales	https://link.springer.com/article/10.1007/s00248-021-01729-4#MOESM1	baleen whales (blue, fin, sei) & toothed (sperm)	gut bacteria/fungi?	feces	Azores Archipelago (Portugal)	16S rRNA	D8A-2	Bacteria	Firmicutes	Clostridia	D8A-2				NA	NA	NA	NA	NA	NA	NA	NA	NA	NA	NA	NA	NA	NA	NA	NA	NA	NA	NA	NA	NA	NA	NA	NA	NA	NA	NA	NA	NA	NA	NA	NA	NA	NA
Glaeser et al. 2021	A Preliminary Comparison on Faecal Microbiomes of Free-Ranging Large Baleen (Balaenoptera musculus, B. physalus, B. borealis) and Toothed (Physeter macrocephalus) Whales	https://link.springer.com/article/10.1007/s00248-021-01729-4#MOESM1	baleen whales (blue, fin, sei) & toothed (sperm)	gut bacteria/fungi?	feces	Azores Archipelago (Portugal)	16S rRNA	Leuconostocaceae	Bacteria	Firmicutes	Bacilli	Lactobacillales	Leuconostocaceae			cellular organisms; Bacteria; Bacillati; Bacillota; Bacilli; Lactobacillales	cellular organisms	Bacteria	Bacillati	Bacillota	Bacilli	Lactobacillales	NA	NA	NA	NA	NA	NA	NA	NA	NA	NA	NA	NA	NA	NA	NA	NA	NA	NA	NA	NA	NA	NA	NA	NA	NA	NA	NA
Glaeser et al. 2021	A Preliminary Comparison on Faecal Microbiomes of Free-Ranging Large Baleen (Balaenoptera musculus, B. physalus, B. borealis) and Toothed (Physeter macrocephalus) Whales	https://link.springer.com/article/10.1007/s00248-021-01729-4#MOESM1	baleen whales (blue, fin, sei) & toothed (sperm)	gut bacteria/fungi?	feces	Azores Archipelago (Portugal)	16S rRNA	Lactobacillales	Bacteria	Firmicutes	Bacilli	Lactobacillales				cellular organisms; Bacteria; Bacillati; Bacillota; Bacilli	cellular organisms	Bacteria	Bacillati	Bacillota	Bacilli	NA	NA	NA	NA	NA	NA	NA	NA	NA	NA	NA	NA	NA	NA	NA	NA	NA	NA	NA	NA	NA	NA	NA	NA	NA	NA	NA	NA
Glaeser et al. 2021	A Preliminary Comparison on Faecal Microbiomes of Free-Ranging Large Baleen (Balaenoptera musculus, B. physalus, B. borealis) and Toothed (Physeter macrocephalus) Whales	https://link.springer.com/article/10.1007/s00248-021-01729-4#MOESM1	baleen whales (blue, fin, sei) & toothed (sperm)	gut bacteria/fungi?	feces	Azores Archipelago (Portugal)	16S rRNA	Clostridiaceae	Bacteria	Firmicutes	Clostridia	Clostridiales	Clostridiaceae			cellular organisms; Bacteria; Bacillati; Bacillota; Clostridia; Eubacteriales	cellular organisms	Bacteria	Bacillati	Bacillota	Clostridia	Eubacteriales	NA	NA	NA	NA	NA	NA	NA	NA	NA	NA	NA	NA	NA	NA	NA	NA	NA	NA	NA	NA	NA	NA	NA	NA	NA	NA	NA
Apprill et al. 2010	Humpback whales harbour a combination of specific and variable skin bacteria	https://enviromicro-journals.onlinelibrary.wiley.com/doi/full/10.1111/j.1758-2229.2010.00213.x?casa_token=DQt3e5j5484AAAAA%3AEnO4U5VpJ6uh9w6HFfFu8NoP8wkmHkBsOJt7aYC0UhZVNZHIvbqzTTMkjnxyYUhB6xubkVS8t0s1rJ8pmg	humpback whales	skin-associated bacteria	skin	Hawaiian Islands	DNA	Fusobacterium russii	Bacteria	Fusobacteria			Fusobacteriaceae	Fusobacterium russii		cellular organisms; Bacteria; Fusobacteriati; Fusobacteriota; Fusobacteriia; Fusobacteriales; Fusobacteriaceae; Fusobacterium	cellular organisms	Bacteria	Fusobacteriati	Fusobacteriota	Fusobacteriia	Fusobacteriales	Fusobacteriaceae	Fusobacterium	NA	NA	NA	NA	NA	NA	NA	NA	NA	NA	NA	NA	NA	NA	NA	NA	NA	NA	NA	NA	NA	NA	NA	NA	NA
Apprill et al. 2017	Extensive Core Microbiome in Drone-Captured Whale Blow Supports a Framework for Health Monitoring	https://journals.asm.org/doi/full/10.1128/msystems.00119-17#tab1	humpback whales	respiratory bacteriome	blow samples	Race Point Channel, north of Cape Cod, MA, and coastal waters surrounding Vancouver Island, in both British Columbia and Washington State	SSU rRNA	Fusobacterium	Bacteria	Fusobacteria	Fusobacteriia	Fusobacteriales	Fusobacteriaceae	Fusobacterium		cellular organisms; Bacteria; Fusobacteriati; Fusobacteriota; Fusobacteriia; Fusobacteriales; Fusobacteriaceae	cellular organisms	Bacteria	Fusobacteriati	Fusobacteriota	Fusobacteriia	Fusobacteriales	Fusobacteriaceae	NA	NA	NA	NA	NA	NA	NA	NA	NA	NA	NA	NA	NA	NA	NA	NA	NA	NA	NA	NA	NA	NA	NA	NA	NA	NA
Glaeser et al. 2021	A Preliminary Comparison on Faecal Microbiomes of Free-Ranging Large Baleen (Balaenoptera musculus, B. physalus, B. borealis) and Toothed (Physeter macrocephalus) Whales	https://link.springer.com/article/10.1007/s00248-021-01729-4#MOESM1	baleen whales (blue, fin, sei) & toothed (sperm)	gut bacteria/fungi?	feces	Azores Archipelago (Portugal)	16S rRNA	Fusobacteriaceae	Bacteria	Fusobacteria	Fusobacteriia	Fusobacteriales	Fusobacteriaceae			cellular organisms; Bacteria; Fusobacteriati; Fusobacteriota; Fusobacteriia; Fusobacteriales	cellular organisms	Bacteria	Fusobacteriati	Fusobacteriota	Fusobacteriia	Fusobacteriales	NA	NA	NA	NA	NA	NA	NA	NA	NA	NA	NA	NA	NA	NA	NA	NA	NA	NA	NA	NA	NA	NA	NA	NA	NA	NA	NA
Apprill et al. 2010	Humpback whales harbour a combination of specific and variable skin bacteria	https://enviromicro-journals.onlinelibrary.wiley.com/doi/full/10.1111/j.1758-2229.2010.00213.x?casa_token=DQt3e5j5484AAAAA%3AEnO4U5VpJ6uh9w6HFfFu8NoP8wkmHkBsOJt7aYC0UhZVNZHIvbqzTTMkjnxyYUhB6xubkVS8t0s1rJ8pmg	humpback whales	skin-associated bacteria	skin	Hawaiian Islands	DNA	Fusobacteriota	Bacteria	Fusobacteriota						cellular organisms; Bacteria; Fusobacteriati	cellular organisms	Bacteria	Fusobacteriati	NA	NA	NA	NA	NA	NA	NA	NA	NA	NA	NA	NA	NA	NA	NA	NA	NA	NA	NA	NA	NA	NA	NA	NA	NA	NA	NA	NA	NA	NA
Apprill et al. 2017	Extensive Core Microbiome in Drone-Captured Whale Blow Supports a Framework for Health Monitoring	https://journals.asm.org/doi/full/10.1128/msystems.00119-17#tab1	humpback whales	respiratory bacteriome	blow samples	Race Point Channel, north of Cape Cod, MA, and coastal waters surrounding Vancouver Island, in both British Columbia and Washington State	SSU rRNA	Fusobacteriia	Bacteria	Fusobacteriota	Fusobacteriia					cellular organisms; Bacteria; Fusobacteriati; Fusobacteriota	cellular organisms	Bacteria	Fusobacteriati	Fusobacteriota	NA	NA	NA	NA	NA	NA	NA	NA	NA	NA	NA	NA	NA	NA	NA	NA	NA	NA	NA	NA	NA	NA	NA	NA	NA	NA	NA	NA	NA
Domínguez-Sánchez et al. 2022	Common core respiratory bacteriome of the blue whale Balaenoptera musculus, in the Gulf of California	https://www.biorxiv.org/content/10.1101/2022.12.29.522252v2.abstract	blue whales	respiratory bacteriome	blow samples	Gulf of California	16S rRNA	Oceanivirga	Bacteria	Fusobacteriota	Fusobacteriia	Fusobacteriales	Leptotrichiaceae	Oceanivirga		cellular organisms; Bacteria; Fusobacteriati; Fusobacteriota; Fusobacteriia; Fusobacteriales; Leptotrichiaceae	cellular organisms	Bacteria	Fusobacteriati	Fusobacteriota	Fusobacteriia	Fusobacteriales	Leptotrichiaceae	NA	NA	NA	NA	NA	NA	NA	NA	NA	NA	NA	NA	NA	NA	NA	NA	NA	NA	NA	NA	NA	NA	NA	NA	NA	NA
Apprill et al. 2010	Humpback whales harbour a combination of specific and variable skin bacteria	https://enviromicro-journals.onlinelibrary.wiley.com/doi/full/10.1111/j.1758-2229.2010.00213.x?casa_token=DQt3e5j5484AAAAA%3AEnO4U5VpJ6uh9w6HFfFu8NoP8wkmHkBsOJt7aYC0UhZVNZHIvbqzTTMkjnxyYUhB6xubkVS8t0s1rJ8pmg	humpback whales	skin-associated bacteria	skin	Hawaiian Islands	DNA	Enterobacter hormaechei	Bacteria	Gammaproteobacteria			Enterobacteriales	Enterobacter hormaechei		cellular organisms; Bacteria; Pseudomonadati; Pseudomonadota; Gammaproteobacteria; Enterobacterales; Enterobacteriaceae; Enterobacter; Enterobacter cloacae complex	cellular organisms	Bacteria	Pseudomonadati	Pseudomonadota	Gammaproteobacteria	Enterobacterales	Enterobacteriaceae	Enterobacter	Enterobacter cloacae complex	NA	NA	NA	NA	NA	NA	NA	NA	NA	NA	NA	NA	NA	NA	NA	NA	NA	NA	NA	NA	NA	NA	NA	NA
Apprill et al. 2010	Humpback whales harbour a combination of specific and variable skin bacteria	https://enviromicro-journals.onlinelibrary.wiley.com/doi/full/10.1111/j.1758-2229.2010.00213.x?casa_token=DQt3e5j5484AAAAA%3AEnO4U5VpJ6uh9w6HFfFu8NoP8wkmHkBsOJt7aYC0UhZVNZHIvbqzTTMkjnxyYUhB6xubkVS8t0s1rJ8pmg	humpback whales	skin-associated bacteria	skin	Hawaiian Islands	DNA	Moraxellaceae	Bacteria	Gammaproteobacteria			Moraxellaceae	Moraxellaceae (uncultured lineage)		cellular organisms; Bacteria; Pseudomonadati; Pseudomonadota; Gammaproteobacteria; Moraxellales	cellular organisms	Bacteria	Pseudomonadati	Pseudomonadota	Gammaproteobacteria	Moraxellales	NA	NA	NA	NA	NA	NA	NA	NA	NA	NA	NA	NA	NA	NA	NA	NA	NA	NA	NA	NA	NA	NA	NA	NA	NA	NA	NA
Apprill et al. 2010	Humpback whales harbour a combination of specific and variable skin bacteria	https://enviromicro-journals.onlinelibrary.wiley.com/doi/full/10.1111/j.1758-2229.2010.00213.x?casa_token=DQt3e5j5484AAAAA%3AEnO4U5VpJ6uh9w6HFfFu8NoP8wkmHkBsOJt7aYC0UhZVNZHIvbqzTTMkjnxyYUhB6xubkVS8t0s1rJ8pmg	humpback whales	skin-associated bacteria	skin	Hawaiian Islands	DNA	Halomonas meridiana	Bacteria	Gammaproteobacteria			Halomonadaceae	Halomonas meridiana		cellular organisms; Bacteria; Pseudomonadati; Pseudomonadota; Gammaproteobacteria; Oceanospirillales; Halomonadaceae; Vreelandella	cellular organisms	Bacteria	Pseudomonadati	Pseudomonadota	Gammaproteobacteria	Oceanospirillales	Halomonadaceae	Vreelandella	NA	NA	NA	NA	NA	NA	NA	NA	NA	NA	NA	NA	NA	NA	NA	NA	NA	NA	NA	NA	NA	NA	NA	NA	NA
Apprill et al. 2010	Humpback whales harbour a combination of specific and variable skin bacteria	https://enviromicro-journals.onlinelibrary.wiley.com/doi/full/10.1111/j.1758-2229.2010.00213.x?casa_token=DQt3e5j5484AAAAA%3AEnO4U5VpJ6uh9w6HFfFu8NoP8wkmHkBsOJt7aYC0UhZVNZHIvbqzTTMkjnxyYUhB6xubkVS8t0s1rJ8pmg	humpback whales	skin-associated bacteria	skin	Hawaiian Islands	DNA	Piscirickettsiaceae	Bacteria	Gammaproteobacteria			Piscirickettsiaceae	Piscirickettsiaceae (uncultured lineage)		cellular organisms; Bacteria; Pseudomonadati; Pseudomonadota; Gammaproteobacteria; Thiotrichales	cellular organisms	Bacteria	Pseudomonadati	Pseudomonadota	Gammaproteobacteria	Thiotrichales	NA	NA	NA	NA	NA	NA	NA	NA	NA	NA	NA	NA	NA	NA	NA	NA	NA	NA	NA	NA	NA	NA	NA	NA	NA	NA	NA
Apprill et al. 2010	Humpback whales harbour a combination of specific and variable skin bacteria	https://enviromicro-journals.onlinelibrary.wiley.com/doi/full/10.1111/j.1758-2229.2010.00213.x?casa_token=DQt3e5j5484AAAAA%3AEnO4U5VpJ6uh9w6HFfFu8NoP8wkmHkBsOJt7aYC0UhZVNZHIvbqzTTMkjnxyYUhB6xubkVS8t0s1rJ8pmg	humpback whales	skin-associated bacteria	skin	Hawaiian Islands	DNA	Pasteurella skyensis	Bacteria	Gammaproteobacteria			Pasteurellaceae	Pasteurella skyensis		cellular organisms; Bacteria; Pseudomonadati; Pseudomonadota; Gammaproteobacteria; Pasteurellales; Pasteurellaceae; Phocoenobacter	cellular organisms	Bacteria	Pseudomonadati	Pseudomonadota	Gammaproteobacteria	Pasteurellales	Pasteurellaceae	Phocoenobacter	NA	NA	NA	NA	NA	NA	NA	NA	NA	NA	NA	NA	NA	NA	NA	NA	NA	NA	NA	NA	NA	NA	NA	NA	NA
Apprill et al. 2010	Humpback whales harbour a combination of specific and variable skin bacteria	https://enviromicro-journals.onlinelibrary.wiley.com/doi/full/10.1111/j.1758-2229.2010.00213.x?casa_token=DQt3e5j5484AAAAA%3AEnO4U5VpJ6uh9w6HFfFu8NoP8wkmHkBsOJt7aYC0UhZVNZHIvbqzTTMkjnxyYUhB6xubkVS8t0s1rJ8pmg	humpback whales	skin-associated bacteria	skin	Hawaiian Islands	DNA	Vibrio harveyi	Bacteria	Gammaproteobacteria			Vibrionaceae	Vibrio harveyi		cellular organisms; Bacteria; Pseudomonadati; Pseudomonadota; Gammaproteobacteria; Vibrionales; Vibrionaceae; Vibrio; Vibrio harveyi group	cellular organisms	Bacteria	Pseudomonadati	Pseudomonadota	Gammaproteobacteria	Vibrionales	Vibrionaceae	Vibrio	Vibrio harveyi group	NA	NA	NA	NA	NA	NA	NA	NA	NA	NA	NA	NA	NA	NA	NA	NA	NA	NA	NA	NA	NA	NA	NA	NA
Apprill et al. 2010	Humpback whales harbour a combination of specific and variable skin bacteria	https://enviromicro-journals.onlinelibrary.wiley.com/doi/full/10.1111/j.1758-2229.2010.00213.x?casa_token=DQt3e5j5484AAAAA%3AEnO4U5VpJ6uh9w6HFfFu8NoP8wkmHkBsOJt7aYC0UhZVNZHIvbqzTTMkjnxyYUhB6xubkVS8t0s1rJ8pmg	humpback whales	skin-associated bacteria	skin	Hawaiian Islands	DNA	Piscirickettsiaceae	Bacteria	Gammaproteobacteria			Piscirickettsiaceae	Piscirickettsiaceae (uncultured lineage)		cellular organisms; Bacteria; Pseudomonadati; Pseudomonadota; Gammaproteobacteria; Thiotrichales	cellular organisms	Bacteria	Pseudomonadati	Pseudomonadota	Gammaproteobacteria	Thiotrichales	NA	NA	NA	NA	NA	NA	NA	NA	NA	NA	NA	NA	NA	NA	NA	NA	NA	NA	NA	NA	NA	NA	NA	NA	NA	NA	NA
Apprill et al. 2010	Humpback whales harbour a combination of specific and variable skin bacteria	https://enviromicro-journals.onlinelibrary.wiley.com/doi/full/10.1111/j.1758-2229.2010.00213.x?casa_token=DQt3e5j5484AAAAA%3AEnO4U5VpJ6uh9w6HFfFu8NoP8wkmHkBsOJt7aYC0UhZVNZHIvbqzTTMkjnxyYUhB6xubkVS8t0s1rJ8pmg	humpback whales	skin-associated bacteria	skin	Hawaiian Islands	DNA	Moraxellaceae	Bacteria	Gammaproteobacteria			Moraxellaceae	Moraxellaceae (uncultured lineage)		cellular organisms; Bacteria; Pseudomonadati; Pseudomonadota; Gammaproteobacteria; Moraxellales	cellular organisms	Bacteria	Pseudomonadati	Pseudomonadota	Gammaproteobacteria	Moraxellales	NA	NA	NA	NA	NA	NA	NA	NA	NA	NA	NA	NA	NA	NA	NA	NA	NA	NA	NA	NA	NA	NA	NA	NA	NA	NA	NA
Apprill et al. 2010	Humpback whales harbour a combination of specific and variable skin bacteria	https://enviromicro-journals.onlinelibrary.wiley.com/doi/full/10.1111/j.1758-2229.2010.00213.x?casa_token=DQt3e5j5484AAAAA%3AEnO4U5VpJ6uh9w6HFfFu8NoP8wkmHkBsOJt7aYC0UhZVNZHIvbqzTTMkjnxyYUhB6xubkVS8t0s1rJ8pmg	humpback whales	skin-associated bacteria	skin	Hawaiian Islands	DNA	Moraxella boevrei	Bacteria	Gammaproteobacteria			Moraxellaceae	Moraxella boevrei		cellular organisms; Bacteria; Pseudomonadati; Pseudomonadota; Gammaproteobacteria; Moraxellales; Moraxellaceae; Moraxella	cellular organisms	Bacteria	Pseudomonadati	Pseudomonadota	Gammaproteobacteria	Moraxellales	Moraxellaceae	Moraxella	NA	NA	NA	NA	NA	NA	NA	NA	NA	NA	NA	NA	NA	NA	NA	NA	NA	NA	NA	NA	NA	NA	NA	NA	NA
Apprill et al. 2010	Humpback whales harbour a combination of specific and variable skin bacteria	https://enviromicro-journals.onlinelibrary.wiley.com/doi/full/10.1111/j.1758-2229.2010.00213.x?casa_token=DQt3e5j5484AAAAA%3AEnO4U5VpJ6uh9w6HFfFu8NoP8wkmHkBsOJt7aYC0UhZVNZHIvbqzTTMkjnxyYUhB6xubkVS8t0s1rJ8pmg	humpback whales	skin-associated bacteria	skin	Hawaiian Islands	DNA	Sedimenticola selenatireducens	Bacteria	Gammaproteobacteria			unnamed family	Sedimenticola selenatireducens		cellular organisms; Bacteria; Pseudomonadati; Pseudomonadota; Gammaproteobacteria; Chromatiales; Sedimenticolaceae; Sedimenticola	cellular organisms	Bacteria	Pseudomonadati	Pseudomonadota	Gammaproteobacteria	Chromatiales	Sedimenticolaceae	Sedimenticola	NA	NA	NA	NA	NA	NA	NA	NA	NA	NA	NA	NA	NA	NA	NA	NA	NA	NA	NA	NA	NA	NA	NA	NA	NA
Apprill et al. 2014	Humpback Whale Populations Share a Core Skin Bacterial Community: Towards a Health Index for Marine Mammals?	https://journals.plos.org/plosone/article?id=10.1371/journal.pone.0090785&utm_source=nationaltribune&utm_medium=nationaltribune&utm_campaign=news	humpback whales	skin-associated bacteria	skin	Southeast Alaska & Hawaiian Islands	DNA	Psychrobacter	Bacteria	Gammaproteobacteria				Psychrobacter		cellular organisms; Bacteria; Pseudomonadati; Pseudomonadota; Gammaproteobacteria; Moraxellales; Moraxellaceae	cellular organisms	Bacteria	Pseudomonadati	Pseudomonadota	Gammaproteobacteria	Moraxellales	Moraxellaceae	NA	NA	NA	NA	NA	NA	NA	NA	NA	NA	NA	NA	NA	NA	NA	NA	NA	NA	NA	NA	NA	NA	NA	NA	NA	NA
Apprill et al. 2014	Humpback Whale Populations Share a Core Skin Bacterial Community: Towards a Health Index for Marine Mammals?	https://journals.plos.org/plosone/article?id=10.1371/journal.pone.0090785&utm_source=nationaltribune&utm_medium=nationaltribune&utm_campaign=news	humpback whales	skin-associated bacteria	skin	Southeast Alaska & Hawaiian Islands	DNA	Moraxellaceae	Bacteria	Gammaproteobacteria			Moraxellaceae			cellular organisms; Bacteria; Pseudomonadati; Pseudomonadota; Gammaproteobacteria; Moraxellales	cellular organisms	Bacteria	Pseudomonadati	Pseudomonadota	Gammaproteobacteria	Moraxellales	NA	NA	NA	NA	NA	NA	NA	NA	NA	NA	NA	NA	NA	NA	NA	NA	NA	NA	NA	NA	NA	NA	NA	NA	NA	NA	NA
Apprill et al. 2014	Humpback Whale Populations Share a Core Skin Bacterial Community: Towards a Health Index for Marine Mammals?	https://journals.plos.org/plosone/article?id=10.1371/journal.pone.0090785&utm_source=nationaltribune&utm_medium=nationaltribune&utm_campaign=news	humpback whales	skin-associated bacteria	skin	Southeast Alaska & Hawaiian Islands	DNA	Cardiobacteria	Bacteria	Gammaproteobacteria			Cardiobacteria			NA	NA	NA	NA	NA	NA	NA	NA	NA	NA	NA	NA	NA	NA	NA	NA	NA	NA	NA	NA	NA	NA	NA	NA	NA	NA	NA	NA	NA	NA	NA	NA	NA	NA
Apprill et al. 2014	Humpback Whale Populations Share a Core Skin Bacterial Community: Towards a Health Index for Marine Mammals?	https://journals.plos.org/plosone/article?id=10.1371/journal.pone.0090785&utm_source=nationaltribune&utm_medium=nationaltribune&utm_campaign=news	humpback whales	skin-associated bacteria	skin	Southeast Alaska & Hawaiian Islands	DNA	Colwellia	Bacteria	Gammaproteobacteria			Colwellia			cellular organisms; Bacteria; Pseudomonadati; Pseudomonadota; Gammaproteobacteria; Alteromonadales; Colwelliaceae	cellular organisms	Bacteria	Pseudomonadati	Pseudomonadota	Gammaproteobacteria	Alteromonadales	Colwelliaceae	NA	NA	NA	NA	NA	NA	NA	NA	NA	NA	NA	NA	NA	NA	NA	NA	NA	NA	NA	NA	NA	NA	NA	NA	NA	NA
Apprill et al. 2014	Humpback Whale Populations Share a Core Skin Bacterial Community: Towards a Health Index for Marine Mammals?	https://journals.plos.org/plosone/article?id=10.1371/journal.pone.0090785&utm_source=nationaltribune&utm_medium=nationaltribune&utm_campaign=news	humpback whales	skin-associated bacteria	skin	Southeast Alaska & Hawaiian Islands	DNA	Escherichia	Bacteria	Gammaproteobacteria			Escherichia			cellular organisms; Bacteria; Pseudomonadati; Pseudomonadota; Gammaproteobacteria; Enterobacterales; Enterobacteriaceae	cellular organisms	Bacteria	Pseudomonadati	Pseudomonadota	Gammaproteobacteria	Enterobacterales	Enterobacteriaceae	NA	NA	NA	NA	NA	NA	NA	NA	NA	NA	NA	NA	NA	NA	NA	NA	NA	NA	NA	NA	NA	NA	NA	NA	NA	NA
Apprill et al. 2014	Humpback Whale Populations Share a Core Skin Bacterial Community: Towards a Health Index for Marine Mammals?	https://journals.plos.org/plosone/article?id=10.1371/journal.pone.0090785&utm_source=nationaltribune&utm_medium=nationaltribune&utm_campaign=news	humpback whales	skin-associated bacteria	skin	Southeast Alaska & Hawaiian Islands	DNA	Moraxellaceae	Bacteria	Gammaproteobacteria			Pseudomonadales	Moraxellaceae		cellular organisms; Bacteria; Pseudomonadati; Pseudomonadota; Gammaproteobacteria; Moraxellales	cellular organisms	Bacteria	Pseudomonadati	Pseudomonadota	Gammaproteobacteria	Moraxellales	NA	NA	NA	NA	NA	NA	NA	NA	NA	NA	NA	NA	NA	NA	NA	NA	NA	NA	NA	NA	NA	NA	NA	NA	NA	NA	NA
Apprill et al. 2014	Humpback Whale Populations Share a Core Skin Bacterial Community: Towards a Health Index for Marine Mammals?	https://journals.plos.org/plosone/article?id=10.1371/journal.pone.0090785&utm_source=nationaltribune&utm_medium=nationaltribune&utm_campaign=news	humpback whales	skin-associated bacteria	skin	Southeast Alaska & Hawaiian Islands	DNA	Escherichia-Shigella	Bacteria	Gammaproteobacteria			Escherichia-Shigella			cellular organisms; Bacteria; Pseudomonadati; Pseudomonadota; Gammaproteobacteria; Enterobacterales; Enterobacteriaceae	cellular organisms	Bacteria	Pseudomonadati	Pseudomonadota	Gammaproteobacteria	Enterobacterales	Enterobacteriaceae	NA	NA	NA	NA	NA	NA	NA	NA	NA	NA	NA	NA	NA	NA	NA	NA	NA	NA	NA	NA	NA	NA	NA	NA	NA	NA
Glaeser et al. 2021	A Preliminary Comparison on Faecal Microbiomes of Free-Ranging Large Baleen (Balaenoptera musculus, B. physalus, B. borealis) and Toothed (Physeter macrocephalus) Whales	https://link.springer.com/article/10.1007/s00248-021-01729-4#MOESM1	baleen whales (blue, fin, sei) & toothed (sperm)	gut bacteria/fungi?	feces	Azores Archipelago (Portugal)	16S rRNA	WCHB1-41	Bacteria	Kiritimatiellaeota	Kiritimatiellae	WCHB1-41				NA	NA	NA	NA	NA	NA	NA	NA	NA	NA	NA	NA	NA	NA	NA	NA	NA	NA	NA	NA	NA	NA	NA	NA	NA	NA	NA	NA	NA	NA	NA	NA	NA	NA
Glaeser et al. 2021	A Preliminary Comparison on Faecal Microbiomes of Free-Ranging Large Baleen (Balaenoptera musculus, B. physalus, B. borealis) and Toothed (Physeter macrocephalus) Whales	https://link.springer.com/article/10.1007/s00248-021-01729-4#MOESM1	baleen whales (blue, fin, sei) & toothed (sperm)	gut bacteria/fungi?	feces	Azores Archipelago (Portugal)	16S rRNA	Oligosphaeraceae	Bacteria	Lentisphaerae	Oligosphaeria	Oligosphaerales	Oligosphaeraceae			cellular organisms; Bacteria; Pseudomonadati; PVC group; Lentisphaerota; Oligosphaeria; Oligosphaerales	cellular organisms	Bacteria	Pseudomonadati	PVC group	Lentisphaerota	Oligosphaeria	Oligosphaerales	NA	NA	NA	NA	NA	NA	NA	NA	NA	NA	NA	NA	NA	NA	NA	NA	NA	NA	NA	NA	NA	NA	NA	NA	NA	NA
Glaeser et al. 2021	A Preliminary Comparison on Faecal Microbiomes of Free-Ranging Large Baleen (Balaenoptera musculus, B. physalus, B. borealis) and Toothed (Physeter macrocephalus) Whales	https://link.springer.com/article/10.1007/s00248-021-01729-4#MOESM1	baleen whales (blue, fin, sei) & toothed (sperm)	gut bacteria/fungi?	feces	Azores Archipelago (Portugal)	16S rRNA	vadinBE97	Bacteria	Lentisphaerae	Lentisphaeria	Victivallales	vadinBE97			NA	NA	NA	NA	NA	NA	NA	NA	NA	NA	NA	NA	NA	NA	NA	NA	NA	NA	NA	NA	NA	NA	NA	NA	NA	NA	NA	NA	NA	NA	NA	NA	NA	NA
Glaeser et al. 2021	A Preliminary Comparison on Faecal Microbiomes of Free-Ranging Large Baleen (Balaenoptera musculus, B. physalus, B. borealis) and Toothed (Physeter macrocephalus) Whales	https://link.springer.com/article/10.1007/s00248-021-01729-4#MOESM1	baleen whales (blue, fin, sei) & toothed (sperm)	gut bacteria/fungi?	feces	Azores Archipelago (Portugal)	16S rRNA	Victivallaceae	Bacteria	Lentisphaerae	Lentisphaeria	Victivallales	Victivallaceae			cellular organisms; Bacteria; Pseudomonadati; PVC group; Lentisphaerota; Lentisphaeria; Victivallales	cellular organisms	Bacteria	Pseudomonadati	PVC group	Lentisphaerota	Lentisphaeria	Victivallales	NA	NA	NA	NA	NA	NA	NA	NA	NA	NA	NA	NA	NA	NA	NA	NA	NA	NA	NA	NA	NA	NA	NA	NA	NA	NA
Glaeser et al. 2021	A Preliminary Comparison on Faecal Microbiomes of Free-Ranging Large Baleen (Balaenoptera musculus, B. physalus, B. borealis) and Toothed (Physeter macrocephalus) Whales	https://link.springer.com/article/10.1007/s00248-021-01729-4#MOESM1	baleen whales (blue, fin, sei) & toothed (sperm)	gut bacteria/fungi?	feces	Azores Archipelago (Portugal)	16S rRNA	Victivallales	Bacteria	Lentisphaerae	Lentisphaeria	Victivallales				cellular organisms; Bacteria; Pseudomonadati; PVC group; Lentisphaerota; Lentisphaeria	cellular organisms	Bacteria	Pseudomonadati	PVC group	Lentisphaerota	Lentisphaeria	NA	NA	NA	NA	NA	NA	NA	NA	NA	NA	NA	NA	NA	NA	NA	NA	NA	NA	NA	NA	NA	NA	NA	NA	NA	NA	NA
Glaeser et al. 2021	A Preliminary Comparison on Faecal Microbiomes of Free-Ranging Large Baleen (Balaenoptera musculus, B. physalus, B. borealis) and Toothed (Physeter macrocephalus) Whales	https://link.springer.com/article/10.1007/s00248-021-01729-4#MOESM1	baleen whales (blue, fin, sei) & toothed (sperm)	gut bacteria/fungi?	feces	Azores Archipelago (Portugal)	16S rRNA	Marinimicrobia(SAR406clade)	Bacteria	Marinimicrobia(SAR406clade)						NA	NA	NA	NA	NA	NA	NA	NA	NA	NA	NA	NA	NA	NA	NA	NA	NA	NA	NA	NA	NA	NA	NA	NA	NA	NA	NA	NA	NA	NA	NA	NA	NA	NA
Apprill et al. 2017	Extensive Core Microbiome in Drone-Captured Whale Blow Supports a Framework for Health Monitoring	https://journals.asm.org/doi/full/10.1128/msystems.00119-17#tab8	humpback whales	respiratory bacteriome	blow samples	Race Point Channel, north of Cape Cod, MA, and coastal waters surrounding Vancouver Island, in both British Columbia and Washington State	SSU rRNA	Thermoplasmata	Archaea	Methanobacteriota	Thermoplasmata					cellular organisms; Archaea; Methanobacteriati; Thermoplasmatota	cellular organisms	Archaea	Methanobacteriati	Thermoplasmatota	NA	NA	NA	NA	NA	NA	NA	NA	NA	NA	NA	NA	NA	NA	NA	NA	NA	NA	NA	NA	NA	NA	NA	NA	NA	NA	NA	NA	NA
Reidy et al. 2022	Fine-scale diversity of prey detected in humpback whale feces	https://onlinelibrary.wiley.com/doi/full/10.1002/ece3.9680	humpback whales	prey	feces	Vancouver Island	DNA & microscopy	Haminoea vesicula	Animalia	Mollusca	Gastropoda	Cephalaspidea	Haminoeidae		Haminoea vesicula	cellular organisms; Eukaryota; Opisthokonta; Metazoa; Eumetazoa; Bilateria; Protostomia; Spiralia; Lophotrochozoa; Mollusca; Gastropoda; Heterobranchia; Euthyneura; Tectipleura; Cephalaspidea; Bulloidea; Haminoeidae; Haminoea	cellular organisms	Eukaryota	Opisthokonta	Metazoa	Eumetazoa	Bilateria	Protostomia	Spiralia	Lophotrochozoa	Mollusca	Gastropoda	Heterobranchia	Euthyneura	Tectipleura	Cephalaspidea	Bulloidea	Haminoeidae	Haminoea	NA	NA	NA	NA	NA	NA	NA	NA	NA	NA	NA	NA	NA	NA	NA
Reidy et al. 2022	Fine-scale diversity of prey detected in humpback whale feces	https://onlinelibrary.wiley.com/doi/full/10.1002/ece3.9680	humpback whales	prey	feces	Vancouver Island	DNA & microscopy	Gastropoda	Animalia	Mollusca	Gastropoda					cellular organisms; Eukaryota; Opisthokonta; Metazoa; Eumetazoa; Bilateria; Protostomia; Spiralia; Lophotrochozoa; Mollusca	cellular organisms	Eukaryota	Opisthokonta	Metazoa	Eumetazoa	Bilateria	Protostomia	Spiralia	Lophotrochozoa	Mollusca	NA	NA	NA	NA	NA	NA	NA	NA	NA	NA	NA	NA	NA	NA	NA	NA	NA	NA	NA	NA	NA	NA	NA
Reidy et al. 2022	Fine-scale diversity of prey detected in humpback whale feces	https://onlinelibrary.wiley.com/doi/full/10.1002/ece3.9680	humpback whales	prey	feces	Vancouver Island	DNA & microscopy	Cephalopoda	Animalia	Mollusca	Cephalopoda					cellular organisms; Eukaryota; Opisthokonta; Metazoa; Eumetazoa; Bilateria; Protostomia; Spiralia; Lophotrochozoa; Mollusca	cellular organisms	Eukaryota	Opisthokonta	Metazoa	Eumetazoa	Bilateria	Protostomia	Spiralia	Lophotrochozoa	Mollusca	NA	NA	NA	NA	NA	NA	NA	NA	NA	NA	NA	NA	NA	NA	NA	NA	NA	NA	NA	NA	NA	NA	NA
Reidy et al. 2022	Fine-scale diversity of prey detected in humpback whale feces	https://onlinelibrary.wiley.com/doi/full/10.1002/ece3.9680	humpback whales	prey	feces	Vancouver Island	DNA & microscopy	Bivalvia	Animalia	Mollusca	Bivalvia					cellular organisms; Eukaryota; Opisthokonta; Metazoa; Eumetazoa; Bilateria; Protostomia; Spiralia; Lophotrochozoa; Mollusca	cellular organisms	Eukaryota	Opisthokonta	Metazoa	Eumetazoa	Bilateria	Protostomia	Spiralia	Lophotrochozoa	Mollusca	NA	NA	NA	NA	NA	NA	NA	NA	NA	NA	NA	NA	NA	NA	NA	NA	NA	NA	NA	NA	NA	NA	NA
Apprill et al. 2017	Extensive Core Microbiome in Drone-Captured Whale Blow Supports a Framework for Health Monitoring	https://journals.asm.org/doi/full/10.1128/msystems.00119-17#tab1	humpback whales	respiratory bacteriome	blow samples	Race Point Channel, north of Cape Cod, MA, and coastal waters surrounding Vancouver Island, in both British Columbia and Washington State	SSU rRNA	Mollicutes	Bacteria	Mycoplasmatota	Mollicutes					cellular organisms; Bacteria; Bacillati; Mycoplasmatota	cellular organisms	Bacteria	Bacillati	Mycoplasmatota	NA	NA	NA	NA	NA	NA	NA	NA	NA	NA	NA	NA	NA	NA	NA	NA	NA	NA	NA	NA	NA	NA	NA	NA	NA	NA	NA	NA	NA
Jo et al. 2017	Dolphin Morbillivirus in a Fin Whale (Balaenoptera physalus) in Denmark, 2016	https://meridian.allenpress.com/jwd/article/53/4/921/194448/Dolphin-Morbillivirus-in-a-Fin-Whale-Balaenoptera	fin whales	virus	brain	Denmark	visual	cetacean morbillivirus	Orthornavirae	Negarnaviricota	Monjiviricetes	Mononegavirales	Paramyxoviridae		cetacean morbillivirus	Viruses; Riboviria; Orthornavirae; Negarnaviricota; Haploviricotina; Monjiviricetes; Mononegavirales; Paramyxoviridae; Orthoparamyxovirinae; Morbillivirus	Viruses	Riboviria	Orthornavirae	Negarnaviricota	Haploviricotina	Monjiviricetes	Mononegavirales	Paramyxoviridae	Orthoparamyxovirinae	Morbillivirus	NA	NA	NA	NA	NA	NA	NA	NA	NA	NA	NA	NA	NA	NA	NA	NA	NA	NA	NA	NA	NA	NA	NA
Reidy et al. 2022	Fine-scale diversity of prey detected in humpback whale feces	https://onlinelibrary.wiley.com/doi/full/10.1002/ece3.9680	humpback whales	prey	feces	Vancouver Island	DNA & microscopy	Anisakis simplex	Animalia	Nematoda	Chromadorea	Rhabditida	Anisakidae		Anisakis simplex	cellular organisms; Eukaryota; Opisthokonta; Metazoa; Eumetazoa; Bilateria; Protostomia; Ecdysozoa; Nematoda; Chromadorea; Rhabditida; Spirurina; Ascaridomorpha; Ascaridoidea; Anisakidae; Anisakis; Anisakis simplex complex	cellular organisms	Eukaryota	Opisthokonta	Metazoa	Eumetazoa	Bilateria	Protostomia	Ecdysozoa	Nematoda	Chromadorea	Rhabditida	Spirurina	Ascaridomorpha	Ascaridoidea	Anisakidae	Anisakis	Anisakis simplex complex	NA	NA	NA	NA	NA	NA	NA	NA	NA	NA	NA	NA	NA	NA	NA	NA
Reidy et al. 2022	Fine-scale diversity of prey detected in humpback whale feces	https://onlinelibrary.wiley.com/doi/full/10.1002/ece3.9680	humpback whales	prey	feces	Vancouver Island	DNA & microscopy	Nematoda	Animalia	Nematoda						cellular organisms; Eukaryota; Opisthokonta; Metazoa; Eumetazoa; Bilateria; Protostomia; Ecdysozoa	cellular organisms	Eukaryota	Opisthokonta	Metazoa	Eumetazoa	Bilateria	Protostomia	Ecdysozoa	NA	NA	NA	NA	NA	NA	NA	NA	NA	NA	NA	NA	NA	NA	NA	NA	NA	NA	NA	NA	NA	NA	NA	NA	NA
Measures 1993	Annotated List of Metazoan Parasites Reported from the Blue Whale, Balaenoptera musculus	https://www.researchgate.net/publication/265906993_Annotated_List_of_Metazoan_Parasites_Reported_from_the_Blue_Whale_Balaenoptera_musculus	blue whales	parasites	skin	All - review	visual	Anisakis simplex	Animalia	Nematoda	Chromadorea	Rhabditida	Anisakidae	Anisakis	Anisakis simplex	cellular organisms; Eukaryota; Opisthokonta; Metazoa; Eumetazoa; Bilateria; Protostomia; Ecdysozoa; Nematoda; Chromadorea; Rhabditida; Spirurina; Ascaridomorpha; Ascaridoidea; Anisakidae; Anisakis; Anisakis simplex complex	cellular organisms	Eukaryota	Opisthokonta	Metazoa	Eumetazoa	Bilateria	Protostomia	Ecdysozoa	Nematoda	Chromadorea	Rhabditida	Spirurina	Ascaridomorpha	Ascaridoidea	Anisakidae	Anisakis	Anisakis simplex complex	NA	NA	NA	NA	NA	NA	NA	NA	NA	NA	NA	NA	NA	NA	NA	NA
Measures 1993	Annotated List of Metazoan Parasites Reported from the Blue Whale, Balaenoptera musculus	https://www.researchgate.net/publication/265906993_Annotated_List_of_Metazoan_Parasites_Reported_from_the_Blue_Whale_Balaenoptera_musculus	blue whales	parasites	skin	All - review	visual	Anisakis	Animalia	Nematoda	Chromadorea	Rhabditida	Anisakidae	Anisakis		cellular organisms; Eukaryota; Opisthokonta; Metazoa; Eumetazoa; Bilateria; Protostomia; Ecdysozoa; Nematoda; Chromadorea; Rhabditida; Spirurina; Ascaridomorpha; Ascaridoidea; Anisakidae	cellular organisms	Eukaryota	Opisthokonta	Metazoa	Eumetazoa	Bilateria	Protostomia	Ecdysozoa	Nematoda	Chromadorea	Rhabditida	Spirurina	Ascaridomorpha	Ascaridoidea	Anisakidae	NA	NA	NA	NA	NA	NA	NA	NA	NA	NA	NA	NA	NA	NA	NA	NA	NA	NA
Measures 1993	Annotated List of Metazoan Parasites Reported from the Blue Whale, Balaenoptera musculus	https://www.researchgate.net/publication/265906993_Annotated_List_of_Metazoan_Parasites_Reported_from_the_Blue_Whale_Balaenoptera_musculus	blue whales	parasites	skin	All - review	visual	Crassicauda crassicauda	Animalia	Nematoda	Chromadorea	Rhabditida	Tetrameridae		Crassicauda crassicauda	cellular organisms; Eukaryota; Opisthokonta; Metazoa; Eumetazoa; Bilateria; Protostomia; Ecdysozoa; Nematoda; Chromadorea; Rhabditida; Spirurina; Spiruromorpha; Habronematoidea; Tetrameridae	cellular organisms	Eukaryota	Opisthokonta	Metazoa	Eumetazoa	Bilateria	Protostomia	Ecdysozoa	Nematoda	Chromadorea	Rhabditida	Spirurina	Spiruromorpha	Habronematoidea	Tetrameridae	NA	NA	NA	NA	NA	NA	NA	NA	NA	NA	NA	NA	NA	NA	NA	NA	NA	NA
Measures 1993	Annotated List of Metazoan Parasites Reported from the Blue Whale, Balaenoptera musculus	https://www.researchgate.net/publication/265906993_Annotated_List_of_Metazoan_Parasites_Reported_from_the_Blue_Whale_Balaenoptera_musculus	blue whales	parasites	skin	All - review	visual	Crassicauda tortilis	Animalia	Nematoda	Chromadorea	Rhabditida	Tetrameridae		Crassicauda tortilis	cellular organisms; Eukaryota; Opisthokonta; Metazoa; Eumetazoa; Bilateria; Protostomia; Ecdysozoa; Nematoda; Chromadorea; Rhabditida; Spirurina; Spiruromorpha; Habronematoidea; Tetrameridae	cellular organisms	Eukaryota	Opisthokonta	Metazoa	Eumetazoa	Bilateria	Protostomia	Ecdysozoa	Nematoda	Chromadorea	Rhabditida	Spirurina	Spiruromorpha	Habronematoidea	Tetrameridae	NA	NA	NA	NA	NA	NA	NA	NA	NA	NA	NA	NA	NA	NA	NA	NA	NA	NA
Measures 1993	Annotated List of Metazoan Parasites Reported from the Blue Whale, Balaenoptera musculus	https://www.researchgate.net/publication/265906993_Annotated_List_of_Metazoan_Parasites_Reported_from_the_Blue_Whale_Balaenoptera_musculus	blue whales	parasites	skin	All - review	visual	Crassicauda boopis	Animalia	Nematoda	Chromadorea	Rhabditida	Tetrameridae		Crassicauda boopis	cellular organisms; Eukaryota; Opisthokonta; Metazoa; Eumetazoa; Bilateria; Protostomia; Ecdysozoa; Nematoda; Chromadorea; Rhabditida; Spirurina; Spiruromorpha; Habronematoidea; Tetrameridae; Crassicauda	cellular organisms	Eukaryota	Opisthokonta	Metazoa	Eumetazoa	Bilateria	Protostomia	Ecdysozoa	Nematoda	Chromadorea	Rhabditida	Spirurina	Spiruromorpha	Habronematoidea	Tetrameridae	Crassicauda	NA	NA	NA	NA	NA	NA	NA	NA	NA	NA	NA	NA	NA	NA	NA	NA	NA
Measures 1993	Annotated List of Metazoan Parasites Reported from the Blue Whale, Balaenoptera musculus	https://www.researchgate.net/publication/265906993_Annotated_List_of_Metazoan_Parasites_Reported_from_the_Blue_Whale_Balaenoptera_musculus	blue whales	parasites	skin	All - review	visual	Pseudoterranova decipiens	Animalia	Nematoda	Chromadorea	Rhabditida	Anisakidae		Pseudoterranova decipiens	cellular organisms; Eukaryota; Opisthokonta; Metazoa; Eumetazoa; Bilateria; Protostomia; Ecdysozoa; Nematoda; Chromadorea; Rhabditida; Spirurina; Ascaridomorpha; Ascaridoidea; Anisakidae; Pseudoterranova	cellular organisms	Eukaryota	Opisthokonta	Metazoa	Eumetazoa	Bilateria	Protostomia	Ecdysozoa	Nematoda	Chromadorea	Rhabditida	Spirurina	Ascaridomorpha	Ascaridoidea	Anisakidae	Pseudoterranova	NA	NA	NA	NA	NA	NA	NA	NA	NA	NA	NA	NA	NA	NA	NA	NA	NA
Measures 1993	Annotated List of Metazoan Parasites Reported from the Blue Whale, Balaenoptera musculus	https://www.researchgate.net/publication/265906993_Annotated_List_of_Metazoan_Parasites_Reported_from_the_Blue_Whale_Balaenoptera_musculus	blue whales	parasites	skin	All - review	visual	Odontobius ceti	Animalia	Nematoda	Chromadorea	Monhysterida	Monhysteridae		Odontobius ceti	NA	NA	NA	NA	NA	NA	NA	NA	NA	NA	NA	NA	NA	NA	NA	NA	NA	NA	NA	NA	NA	NA	NA	NA	NA	NA	NA	NA	NA	NA	NA	NA	NA	NA
Jo et al. 2017	Dolphin Morbillivirus in a Fin Whale (Balaenoptera physalus) in Denmark, 2016	https://meridian.allenpress.com/jwd/article/53/4/921/194448/Dolphin-Morbillivirus-in-a-Fin-Whale-Balaenoptera	fin whales	parasites	pelvis	Denmark	visual	Crassicauda	Animalia	Nematoda	Chromadorea	Rhabditida	Tetrameridae	Crassicauda		cellular organisms; Eukaryota; Opisthokonta; Metazoa; Eumetazoa; Bilateria; Protostomia; Ecdysozoa; Nematoda; Chromadorea; Rhabditida; Spirurina; Spiruromorpha; Habronematoidea; Tetrameridae	cellular organisms	Eukaryota	Opisthokonta	Metazoa	Eumetazoa	Bilateria	Protostomia	Ecdysozoa	Nematoda	Chromadorea	Rhabditida	Spirurina	Spiruromorpha	Habronematoidea	Tetrameridae	NA	NA	NA	NA	NA	NA	NA	NA	NA	NA	NA	NA	NA	NA	NA	NA	NA	NA
Ten et al. 2022	Epibiotic Fauna on Cetaceans Worldwide: A Systematic Review of Records and Indicator Potential	https://www.frontiersin.org/journals/marine-science/articles/10.3389/fmars.2022.846558/full	humpback whales	commensal/parasite (can inpact drag)	skin	All - review		Odontobius ceti	Animalia	Nematoda	Chromadorea	Monhysterida	Monhysteridae		Odontobius ceti	NA	NA	NA	NA	NA	NA	NA	NA	NA	NA	NA	NA	NA	NA	NA	NA	NA	NA	NA	NA	NA	NA	NA	NA	NA	NA	NA	NA	NA	NA	NA	NA	NA	NA
Glaeser et al. 2021	A Preliminary Comparison on Faecal Microbiomes of Free-Ranging Large Baleen (Balaenoptera musculus, B. physalus, B. borealis) and Toothed (Physeter macrocephalus) Whales	https://link.springer.com/article/10.1007/s00248-021-01729-4#MOESM1	baleen whales (blue, fin, sei) & toothed (sperm)	gut bacteria/fungi?	feces	Azores Archipelago (Portugal)	16S rRNA	Saccharimonadaceae	Bacteria	Patescibacteria	Saccharimonadia	Saccharimonadales	Saccharimonadaceae			cellular organisms; Bacteria; Bacteria incertae sedis; Bacteria candidate phyla; Candidatus Saccharimonadota; Candidatus Saccharimonadia; Candidatus Saccharimonadales	cellular organisms	Bacteria	Bacteria incertae sedis	Bacteria candidate phyla	Candidatus Saccharimonadota	Candidatus Saccharimonadia	Candidatus Saccharimonadales	NA	NA	NA	NA	NA	NA	NA	NA	NA	NA	NA	NA	NA	NA	NA	NA	NA	NA	NA	NA	NA	NA	NA	NA	NA	NA
Glaeser et al. 2021	A Preliminary Comparison on Faecal Microbiomes of Free-Ranging Large Baleen (Balaenoptera musculus, B. physalus, B. borealis) and Toothed (Physeter macrocephalus) Whales	https://link.springer.com/article/10.1007/s00248-021-01729-4#MOESM1	baleen whales (blue, fin, sei) & toothed (sperm)	gut bacteria/fungi?	feces	Azores Archipelago (Portugal)	16S rRNA	Pirellulaceae	Bacteria	Planctomycetes	Planctomycetacia	Pirellulales	Pirellulaceae			cellular organisms; Bacteria; Pseudomonadati; PVC group; Planctomycetota; Planctomycetia; Pirellulales	cellular organisms	Bacteria	Pseudomonadati	PVC group	Planctomycetota	Planctomycetia	Pirellulales	NA	NA	NA	NA	NA	NA	NA	NA	NA	NA	NA	NA	NA	NA	NA	NA	NA	NA	NA	NA	NA	NA	NA	NA	NA	NA
Glaeser et al. 2021	A Preliminary Comparison on Faecal Microbiomes of Free-Ranging Large Baleen (Balaenoptera musculus, B. physalus, B. borealis) and Toothed (Physeter macrocephalus) Whales	https://link.springer.com/article/10.1007/s00248-021-01729-4#MOESM1	baleen whales (blue, fin, sei) & toothed (sperm)	gut bacteria/fungi?	feces	Azores Archipelago (Portugal)	16S rRNA	L21-RPul-D3	Bacteria	Planctomycetes	Phycisphaerae	MSBL9	L21-RPul-D3			NA	NA	NA	NA	NA	NA	NA	NA	NA	NA	NA	NA	NA	NA	NA	NA	NA	NA	NA	NA	NA	NA	NA	NA	NA	NA	NA	NA	NA	NA	NA	NA	NA	NA
Glaeser et al. 2021	A Preliminary Comparison on Faecal Microbiomes of Free-Ranging Large Baleen (Balaenoptera musculus, B. physalus, B. borealis) and Toothed (Physeter macrocephalus) Whales	https://link.springer.com/article/10.1007/s00248-021-01729-4#MOESM1	baleen whales (blue, fin, sei) & toothed (sperm)	gut bacteria/fungi?	feces	Azores Archipelago (Portugal)	16S rRNA	Rubinisphaeraceae	Bacteria	Planctomycetes	Planctomycetacia	Planctomycetales	Rubinisphaeraceae			NA	NA	NA	NA	NA	NA	NA	NA	NA	NA	NA	NA	NA	NA	NA	NA	NA	NA	NA	NA	NA	NA	NA	NA	NA	NA	NA	NA	NA	NA	NA	NA	NA	NA
Glaeser et al. 2021	A Preliminary Comparison on Faecal Microbiomes of Free-Ranging Large Baleen (Balaenoptera musculus, B. physalus, B. borealis) and Toothed (Physeter macrocephalus) Whales	https://link.springer.com/article/10.1007/s00248-021-01729-4#MOESM1	baleen whales (blue, fin, sei) & toothed (sperm)	gut bacteria/fungi?	feces	Azores Archipelago (Portugal)	16S rRNA	OM190	Bacteria	Planctomycetes	OM190					NA	NA	NA	NA	NA	NA	NA	NA	NA	NA	NA	NA	NA	NA	NA	NA	NA	NA	NA	NA	NA	NA	NA	NA	NA	NA	NA	NA	NA	NA	NA	NA	NA	NA
Measures 1993	Annotated List of Metazoan Parasites Reported from the Blue Whale, Balaenoptera musculus	https://www.researchgate.net/publication/265906993_Annotated_List_of_Metazoan_Parasites_Reported_from_the_Blue_Whale_Balaenoptera_musculus	blue whales	parasites	skin	All - review	visual	Diplogonoporus balaenopterae	Animalia	Platyhelminthes	Cestoda	Diphyllobothriidea	Diphyllobothriidae		Diplogonoporus balaenopterae	cellular organisms; Eukaryota; Opisthokonta; Metazoa; Eumetazoa; Bilateria; Protostomia; Spiralia; Lophotrochozoa; Platyhelminthes; Cestoda; Eucestoda; Diphyllobothriidea; Diphyllobothriidae; Diplogonoporus	cellular organisms	Eukaryota	Opisthokonta	Metazoa	Eumetazoa	Bilateria	Protostomia	Spiralia	Lophotrochozoa	Platyhelminthes	Cestoda	Eucestoda	Diphyllobothriidea	Diphyllobothriidae	Diplogonoporus	NA	NA	NA	NA	NA	NA	NA	NA	NA	NA	NA	NA	NA	NA	NA	NA	NA	NA
Measures 1993	Annotated List of Metazoan Parasites Reported from the Blue Whale, Balaenoptera musculus	https://www.researchgate.net/publication/265906993_Annotated_List_of_Metazoan_Parasites_Reported_from_the_Blue_Whale_Balaenoptera_musculus	blue whales	parasites	skin	All - review	visual	Priapocephalus grandis	Animalia	Platyhelminthes	Cestoda	Tetrabothriidea	Tetrabothriidae		Priapocephalus grandis	cellular organisms; Eukaryota; Opisthokonta; Metazoa; Eumetazoa; Bilateria; Protostomia; Spiralia; Lophotrochozoa; Platyhelminthes; Cestoda; Eucestoda; Tetrabothriidea; Tetrabothriidae	cellular organisms	Eukaryota	Opisthokonta	Metazoa	Eumetazoa	Bilateria	Protostomia	Spiralia	Lophotrochozoa	Platyhelminthes	Cestoda	Eucestoda	Tetrabothriidea	Tetrabothriidae	NA	NA	NA	NA	NA	NA	NA	NA	NA	NA	NA	NA	NA	NA	NA	NA	NA	NA	NA
Measures 1993	Annotated List of Metazoan Parasites Reported from the Blue Whale, Balaenoptera musculus	https://www.researchgate.net/publication/265906993_Annotated_List_of_Metazoan_Parasites_Reported_from_the_Blue_Whale_Balaenoptera_musculus	blue whales	parasites	skin	All - review	visual	Tetrabothrius affinis	Animalia	Platyhelminthes	Cestoda	Tetrabothriidea	Tetrabothriidae		Tetrabothrius affinis	cellular organisms; Eukaryota; Opisthokonta; Metazoa; Eumetazoa; Bilateria; Protostomia; Spiralia; Lophotrochozoa; Platyhelminthes; Cestoda; Eucestoda; Tetrabothriidea; Tetrabothriidae	cellular organisms	Eukaryota	Opisthokonta	Metazoa	Eumetazoa	Bilateria	Protostomia	Spiralia	Lophotrochozoa	Platyhelminthes	Cestoda	Eucestoda	Tetrabothriidea	Tetrabothriidae	NA	NA	NA	NA	NA	NA	NA	NA	NA	NA	NA	NA	NA	NA	NA	NA	NA	NA	NA
Measures 1993	Annotated List of Metazoan Parasites Reported from the Blue Whale, Balaenoptera musculus	https://www.researchgate.net/publication/265906993_Annotated_List_of_Metazoan_Parasites_Reported_from_the_Blue_Whale_Balaenoptera_musculus	blue whales	parasites	skin	All - review	visual	Tetrabothrius wilsoni	Animalia	Platyhelminthes	Cestoda	Tetrabothriidea	Tetrabothriidae		Tetrabothrius wilsoni	cellular organisms; Eukaryota; Opisthokonta; Metazoa; Eumetazoa; Bilateria; Protostomia; Spiralia; Lophotrochozoa; Platyhelminthes; Cestoda; Eucestoda; Tetrabothriidea; Tetrabothriidae	cellular organisms	Eukaryota	Opisthokonta	Metazoa	Eumetazoa	Bilateria	Protostomia	Spiralia	Lophotrochozoa	Platyhelminthes	Cestoda	Eucestoda	Tetrabothriidea	Tetrabothriidae	NA	NA	NA	NA	NA	NA	NA	NA	NA	NA	NA	NA	NA	NA	NA	NA	NA	NA	NA
Measures 1993	Annotated List of Metazoan Parasites Reported from the Blue Whale, Balaenoptera musculus	https://www.researchgate.net/publication/265906993_Annotated_List_of_Metazoan_Parasites_Reported_from_the_Blue_Whale_Balaenoptera_musculus	blue whales	parasites	skin	All - review	visual	Tetrabothrius schaeferi	Animalia	Platyhelminthes	Cestoda	Tetrabothriidea	Tetrabothriidae		Tetrabothrius schaeferi	cellular organisms; Eukaryota; Opisthokonta; Metazoa; Eumetazoa; Bilateria; Protostomia; Spiralia; Lophotrochozoa; Platyhelminthes; Cestoda; Eucestoda; Tetrabothriidea; Tetrabothriidae	cellular organisms	Eukaryota	Opisthokonta	Metazoa	Eumetazoa	Bilateria	Protostomia	Spiralia	Lophotrochozoa	Platyhelminthes	Cestoda	Eucestoda	Tetrabothriidea	Tetrabothriidae	NA	NA	NA	NA	NA	NA	NA	NA	NA	NA	NA	NA	NA	NA	NA	NA	NA	NA	NA
Measures 1993	Annotated List of Metazoan Parasites Reported from the Blue Whale, Balaenoptera musculus	https://www.researchgate.net/publication/265906993_Annotated_List_of_Metazoan_Parasites_Reported_from_the_Blue_Whale_Balaenoptera_musculus	blue whales	parasites	skin	All - review	visual	Tetrabothrius	Animalia	Platyhelminthes	Cestoda	Tetrabothriidea	Tetrabothriidae	Tetrabothrius		cellular organisms; Eukaryota; Opisthokonta; Metazoa; Eumetazoa; Bilateria; Protostomia; Spiralia; Lophotrochozoa; Platyhelminthes; Cestoda; Eucestoda; Tetrabothriidea; Tetrabothriidae	cellular organisms	Eukaryota	Opisthokonta	Metazoa	Eumetazoa	Bilateria	Protostomia	Spiralia	Lophotrochozoa	Platyhelminthes	Cestoda	Eucestoda	Tetrabothriidea	Tetrabothriidae	NA	NA	NA	NA	NA	NA	NA	NA	NA	NA	NA	NA	NA	NA	NA	NA	NA	NA	NA
Measures 1993	Annotated List of Metazoan Parasites Reported from the Blue Whale, Balaenoptera musculus	https://www.researchgate.net/publication/265906993_Annotated_List_of_Metazoan_Parasites_Reported_from_the_Blue_Whale_Balaenoptera_musculus	blue whales	parasites	skin	All - review	visual	Ogmogaster antarctica	Animalia	Platyhelminthes	Trematoda	Plagiorchiida	Notocotylidae		Ogmogaster antarctica	cellular organisms; Eukaryota; Opisthokonta; Metazoa; Eumetazoa; Bilateria; Protostomia; Spiralia; Lophotrochozoa; Platyhelminthes; Trematoda; Digenea; Plagiorchiida; Pronocephalata; Pronocephaloidea; Notocotylidae; Ogmogaster	cellular organisms	Eukaryota	Opisthokonta	Metazoa	Eumetazoa	Bilateria	Protostomia	Spiralia	Lophotrochozoa	Platyhelminthes	Trematoda	Digenea	Plagiorchiida	Pronocephalata	Pronocephaloidea	Notocotylidae	Ogmogaster	NA	NA	NA	NA	NA	NA	NA	NA	NA	NA	NA	NA	NA	NA	NA	NA
Measures 1993	Annotated List of Metazoan Parasites Reported from the Blue Whale, Balaenoptera musculus	https://www.researchgate.net/publication/265906993_Annotated_List_of_Metazoan_Parasites_Reported_from_the_Blue_Whale_Balaenoptera_musculus	blue whales	parasites	skin	All - review	visual	Ogmogaster plicata	Animalia	Platyhelminthes	Trematoda	Plagiorchiida	Notocotylidae		Ogmogaster plicata	cellular organisms; Eukaryota; Opisthokonta; Metazoa; Eumetazoa; Bilateria; Protostomia; Spiralia; Lophotrochozoa; Platyhelminthes; Trematoda; Digenea; Plagiorchiida; Pronocephalata; Pronocephaloidea; Notocotylidae	cellular organisms	Eukaryota	Opisthokonta	Metazoa	Eumetazoa	Bilateria	Protostomia	Spiralia	Lophotrochozoa	Platyhelminthes	Trematoda	Digenea	Plagiorchiida	Pronocephalata	Pronocephaloidea	Notocotylidae	NA	NA	NA	NA	NA	NA	NA	NA	NA	NA	NA	NA	NA	NA	NA	NA	NA
Rausch & Rice 1970	Ogmogaster trilineatus sp. n. (Trematoda: Notocotylidae) from the fin whale, Balaenoptera physalus L.	https://bionames.org/bionames-archive/issn/0018-0130/37/196.pdf	fin whales	parasites	skin	California	visual	Ogmogaster	Animalia	Platyhelminthes	Trematoda	Plagiorchiida	Notocotylidae	Ogmogaster		cellular organisms; Eukaryota; Opisthokonta; Metazoa; Eumetazoa; Bilateria; Protostomia; Spiralia; Lophotrochozoa; Platyhelminthes; Trematoda; Digenea; Plagiorchiida; Pronocephalata; Pronocephaloidea; Notocotylidae	cellular organisms	Eukaryota	Opisthokonta	Metazoa	Eumetazoa	Bilateria	Protostomia	Spiralia	Lophotrochozoa	Platyhelminthes	Trematoda	Digenea	Plagiorchiida	Pronocephalata	Pronocephaloidea	Notocotylidae	NA	NA	NA	NA	NA	NA	NA	NA	NA	NA	NA	NA	NA	NA	NA	NA	NA
Apprill et al. 2010	Humpback whales harbour a combination of specific and variable skin bacteria	https://enviromicro-journals.onlinelibrary.wiley.com/doi/full/10.1111/j.1758-2229.2010.00213.x?casa_token=DQt3e5j5484AAAAA%3AEnO4U5VpJ6uh9w6HFfFu8NoP8wkmHkBsOJt7aYC0UhZVNZHIvbqzTTMkjnxyYUhB6xubkVS8t0s1rJ8pmg	humpback whales	skin-associated bacteria	skin	Hawaiian Islands	DNA	Epsilonproteobacteria	Bacteria	Proteobacteria	Epsilonproteobacteria					cellular organisms; Bacteria; Pseudomonadati; Campylobacterota	cellular organisms	Bacteria	Pseudomonadati	Campylobacterota	NA	NA	NA	NA	NA	NA	NA	NA	NA	NA	NA	NA	NA	NA	NA	NA	NA	NA	NA	NA	NA	NA	NA	NA	NA	NA	NA	NA	NA
Apprill et al. 2010	Humpback whales harbour a combination of specific and variable skin bacteria	https://enviromicro-journals.onlinelibrary.wiley.com/doi/full/10.1111/j.1758-2229.2010.00213.x?casa_token=DQt3e5j5484AAAAA%3AEnO4U5VpJ6uh9w6HFfFu8NoP8wkmHkBsOJt7aYC0UhZVNZHIvbqzTTMkjnxyYUhB6xubkVS8t0s1rJ8pmg	humpback whales	skin-associated bacteria	skin	Hawaiian Islands	DNA	Gammaproteobacteria	Bacteria	Proteobacteria	Gammaproteobacteria					cellular organisms; Bacteria; Pseudomonadati; Pseudomonadota	cellular organisms	Bacteria	Pseudomonadati	Pseudomonadota	NA	NA	NA	NA	NA	NA	NA	NA	NA	NA	NA	NA	NA	NA	NA	NA	NA	NA	NA	NA	NA	NA	NA	NA	NA	NA	NA	NA	NA
Apprill et al. 2014	Humpback Whale Populations Share a Core Skin Bacterial Community: Towards a Health Index for Marine Mammals?	https://journals.plos.org/plosone/article?id=10.1371/journal.pone.0090785&utm_source=nationaltribune&utm_medium=nationaltribune&utm_campaign=news	humpback whales	skin-associated bacteria	skin	Southeast Alaska & Hawaiian Islands	DNA	Proteobacteria	Bacteria	Proteobacteria			Incertae Sedis (humpback-specific)			NA	NA	NA	NA	NA	NA	NA	NA	NA	NA	NA	NA	NA	NA	NA	NA	NA	NA	NA	NA	NA	NA	NA	NA	NA	NA	NA	NA	NA	NA	NA	NA	NA	NA
Apprill et al. 2017	Extensive Core Microbiome in Drone-Captured Whale Blow Supports a Framework for Health Monitoring	https://journals.asm.org/doi/full/10.1128/msystems.00119-17#tab1	humpback whales	respiratory bacteriome	blow samples	Race Point Channel, north of Cape Cod, MA, and coastal waters surrounding Vancouver Island, in both British Columbia and Washington State	SSU rRNA	Acinetobacter	Bacteria	Proteobacteria	Gammaproteobacteria	Pseudomonadales	Moraxellaceae	Acinetobacter		cellular organisms; Bacteria; Pseudomonadati; Pseudomonadota; Gammaproteobacteria; Moraxellales; Moraxellaceae	cellular organisms	Bacteria	Pseudomonadati	Pseudomonadota	Gammaproteobacteria	Moraxellales	Moraxellaceae	NA	NA	NA	NA	NA	NA	NA	NA	NA	NA	NA	NA	NA	NA	NA	NA	NA	NA	NA	NA	NA	NA	NA	NA	NA	NA
Apprill et al. 2017	Extensive Core Microbiome in Drone-Captured Whale Blow Supports a Framework for Health Monitoring	https://journals.asm.org/doi/full/10.1128/msystems.00119-17#tab1	humpback whales	respiratory bacteriome	blow samples	Race Point Channel, north of Cape Cod, MA, and coastal waters surrounding Vancouver Island, in both British Columbia and Washington State	SSU rRNA	Actinobacillus	Bacteria	Proteobacteria	Alphaproteobacteria	Pasteurellales	Pasteurellaceae	Actinobacillus		cellular organisms; Bacteria; Pseudomonadati; Pseudomonadota; Gammaproteobacteria; Pasteurellales; Pasteurellaceae	cellular organisms	Bacteria	Pseudomonadati	Pseudomonadota	Gammaproteobacteria	Pasteurellales	Pasteurellaceae	NA	NA	NA	NA	NA	NA	NA	NA	NA	NA	NA	NA	NA	NA	NA	NA	NA	NA	NA	NA	NA	NA	NA	NA	NA	NA
Apprill et al. 2017	Extensive Core Microbiome in Drone-Captured Whale Blow Supports a Framework for Health Monitoring	https://journals.asm.org/doi/full/10.1128/msystems.00119-17#tab1	humpback whales	respiratory bacteriome	blow samples	Race Point Channel, north of Cape Cod, MA, and coastal waters surrounding Vancouver Island, in both British Columbia and Washington State	SSU rRNA	Arcobacter	Bacteria	Proteobacteria	Epsilonproteobacteria	Campylobacterales	Campylobacteraceae	Arcobacter		cellular organisms; Bacteria; Pseudomonadati; Campylobacterota; Epsilonproteobacteria; Campylobacterales; Arcobacteraceae	cellular organisms	Bacteria	Pseudomonadati	Campylobacterota	Epsilonproteobacteria	Campylobacterales	Arcobacteraceae	NA	NA	NA	NA	NA	NA	NA	NA	NA	NA	NA	NA	NA	NA	NA	NA	NA	NA	NA	NA	NA	NA	NA	NA	NA	NA
Apprill et al. 2017	Extensive Core Microbiome in Drone-Captured Whale Blow Supports a Framework for Health Monitoring	https://journals.asm.org/doi/full/10.1128/msystems.00119-17#tab1	humpback whales	respiratory bacteriome	blow samples	Race Point Channel, north of Cape Cod, MA, and coastal waters surrounding Vancouver Island, in both British Columbia and Washington State	SSU rRNA	Balneatrix	Bacteria	Proteobacteria	Beta-proteobacteria	Burkholderiales	Alcaligenaceae	Balneatrix		cellular organisms; Bacteria; Pseudomonadati; Pseudomonadota; Gammaproteobacteria; Oceanospirillales; Balneatrichaceae	cellular organisms	Bacteria	Pseudomonadati	Pseudomonadota	Gammaproteobacteria	Oceanospirillales	Balneatrichaceae	NA	NA	NA	NA	NA	NA	NA	NA	NA	NA	NA	NA	NA	NA	NA	NA	NA	NA	NA	NA	NA	NA	NA	NA	NA	NA
Apprill et al. 2017	Extensive Core Microbiome in Drone-Captured Whale Blow Supports a Framework for Health Monitoring	https://journals.asm.org/doi/full/10.1128/msystems.00119-17#tab1	humpback whales	respiratory bacteriome	blow samples	Race Point Channel, north of Cape Cod, MA, and coastal waters surrounding Vancouver Island, in both British Columbia and Washington State	SSU rRNA	Campylobacter	Bacteria	Proteobacteria	Epsilon-proteobacteria	Campylobacterales	Campylobacteraceae	Campylobacter		cellular organisms; Bacteria; Pseudomonadati; Campylobacterota; Epsilonproteobacteria; Campylobacterales; Campylobacteraceae	cellular organisms	Bacteria	Pseudomonadati	Campylobacterota	Epsilonproteobacteria	Campylobacterales	Campylobacteraceae	NA	NA	NA	NA	NA	NA	NA	NA	NA	NA	NA	NA	NA	NA	NA	NA	NA	NA	NA	NA	NA	NA	NA	NA	NA	NA
Apprill et al. 2017	Extensive Core Microbiome in Drone-Captured Whale Blow Supports a Framework for Health Monitoring	https://journals.asm.org/doi/full/10.1128/msystems.00119-17#tab1	humpback whales	respiratory bacteriome	blow samples	Race Point Channel, north of Cape Cod, MA, and coastal waters surrounding Vancouver Island, in both British Columbia and Washington State	SSU rRNA	Escherichia-Shigella	Bacteria	Proteobacteria	Gamma-proteobacteria	Enterobacteriales	Enterobacteriaceae	Escherichia-Shigella		cellular organisms; Bacteria; Pseudomonadati; Pseudomonadota; Gammaproteobacteria; Enterobacterales; Enterobacteriaceae	cellular organisms	Bacteria	Pseudomonadati	Pseudomonadota	Gammaproteobacteria	Enterobacterales	Enterobacteriaceae	NA	NA	NA	NA	NA	NA	NA	NA	NA	NA	NA	NA	NA	NA	NA	NA	NA	NA	NA	NA	NA	NA	NA	NA	NA	NA
Apprill et al. 2017	Extensive Core Microbiome in Drone-Captured Whale Blow Supports a Framework for Health Monitoring	https://journals.asm.org/doi/full/10.1128/msystems.00119-17#tab1	humpback whales	respiratory bacteriome	blow samples	Race Point Channel, north of Cape Cod, MA, and coastal waters surrounding Vancouver Island, in both British Columbia and Washington State	SSU rRNA	Haemophilus	Bacteria	Proteobacteria	Gamma-proteobacteria	Pasteurellales	Pasteurellaceae	Haemophilus		cellular organisms; Bacteria; Pseudomonadati; Pseudomonadota; Gammaproteobacteria; Pasteurellales; Pasteurellaceae	cellular organisms	Bacteria	Pseudomonadati	Pseudomonadota	Gammaproteobacteria	Pasteurellales	Pasteurellaceae	NA	NA	NA	NA	NA	NA	NA	NA	NA	NA	NA	NA	NA	NA	NA	NA	NA	NA	NA	NA	NA	NA	NA	NA	NA	NA
Apprill et al. 2017	Extensive Core Microbiome in Drone-Captured Whale Blow Supports a Framework for Health Monitoring	https://journals.asm.org/doi/full/10.1128/msystems.00119-17#tab1	humpback whales	respiratory bacteriome	blow samples	Race Point Channel, north of Cape Cod, MA, and coastal waters surrounding Vancouver Island, in both British Columbia and Washington State	SSU rRNA	Helicobacter	Bacteria	Proteobacteria	Epsilon-proteobacteria	Campylobacterales	Helicobacteraceae	Helicobacter		cellular organisms; Bacteria; Pseudomonadati; Campylobacterota; Epsilonproteobacteria; Campylobacterales; Helicobacteraceae	cellular organisms	Bacteria	Pseudomonadati	Campylobacterota	Epsilonproteobacteria	Campylobacterales	Helicobacteraceae	NA	NA	NA	NA	NA	NA	NA	NA	NA	NA	NA	NA	NA	NA	NA	NA	NA	NA	NA	NA	NA	NA	NA	NA	NA	NA
Apprill et al. 2017	Extensive Core Microbiome in Drone-Captured Whale Blow Supports a Framework for Health Monitoring	https://journals.asm.org/doi/full/10.1128/msystems.00119-17#tab1	humpback whales	respiratory bacteriome	blow samples	Race Point Channel, north of Cape Cod, MA, and coastal waters surrounding Vancouver Island, in both British Columbia and Washington State	SSU rRNA	Moraxella	Bacteria	Proteobacteria	Gamma-proteobacteria	Pseudomonadales	Moraxellaceae	Moraxella		cellular organisms; Bacteria; Pseudomonadati; Pseudomonadota; Gammaproteobacteria; Moraxellales; Moraxellaceae	cellular organisms	Bacteria	Pseudomonadati	Pseudomonadota	Gammaproteobacteria	Moraxellales	Moraxellaceae	NA	NA	NA	NA	NA	NA	NA	NA	NA	NA	NA	NA	NA	NA	NA	NA	NA	NA	NA	NA	NA	NA	NA	NA	NA	NA
Apprill et al. 2017	Extensive Core Microbiome in Drone-Captured Whale Blow Supports a Framework for Health Monitoring	https://journals.asm.org/doi/full/10.1128/msystems.00119-17#tab1	humpback whales	respiratory bacteriome	blow samples	Race Point Channel, north of Cape Cod, MA, and coastal waters surrounding Vancouver Island, in both British Columbia and Washington State	SSU rRNA	Neisseria	Bacteria	Proteobacteria	Beta-proteobacteria	Neisseriales	Neisseriaceae	Neisseria		cellular organisms; Bacteria; Pseudomonadati; Pseudomonadota; Betaproteobacteria; Neisseriales; Neisseriaceae	cellular organisms	Bacteria	Pseudomonadati	Pseudomonadota	Betaproteobacteria	Neisseriales	Neisseriaceae	NA	NA	NA	NA	NA	NA	NA	NA	NA	NA	NA	NA	NA	NA	NA	NA	NA	NA	NA	NA	NA	NA	NA	NA	NA	NA
Apprill et al. 2017	Extensive Core Microbiome in Drone-Captured Whale Blow Supports a Framework for Health Monitoring	https://journals.asm.org/doi/full/10.1128/msystems.00119-17#tab1	humpback whales	respiratory bacteriome	blow samples	Race Point Channel, north of Cape Cod, MA, and coastal waters surrounding Vancouver Island, in both British Columbia and Washington State	SSU rRNA	Pseudoalteromonas	Bacteria	Proteobacteria	Gamma-proteobacteria	Alteromonadales	Pseudoalteromonadaceae	Pseudoalteromonas		cellular organisms; Bacteria; Pseudomonadati; Pseudomonadota; Gammaproteobacteria; Alteromonadales; Pseudoalteromonadaceae	cellular organisms	Bacteria	Pseudomonadati	Pseudomonadota	Gammaproteobacteria	Alteromonadales	Pseudoalteromonadaceae	NA	NA	NA	NA	NA	NA	NA	NA	NA	NA	NA	NA	NA	NA	NA	NA	NA	NA	NA	NA	NA	NA	NA	NA	NA	NA
Apprill et al. 2017	Extensive Core Microbiome in Drone-Captured Whale Blow Supports a Framework for Health Monitoring	https://journals.asm.org/doi/full/10.1128/msystems.00119-17#tab1	humpback whales	respiratory bacteriome	blow samples	Race Point Channel, north of Cape Cod, MA, and coastal waters surrounding Vancouver Island, in both British Columbia and Washington State	SSU rRNA	Pseudomonas	Bacteria	Proteobacteria	Gamma-proteobacteria	Pseudomonadales	Pseudomonadaceae	Pseudomonas		cellular organisms; Bacteria; Pseudomonadati; Pseudomonadota; Gammaproteobacteria; Pseudomonadales; Pseudomonadaceae	cellular organisms	Bacteria	Pseudomonadati	Pseudomonadota	Gammaproteobacteria	Pseudomonadales	Pseudomonadaceae	NA	NA	NA	NA	NA	NA	NA	NA	NA	NA	NA	NA	NA	NA	NA	NA	NA	NA	NA	NA	NA	NA	NA	NA	NA	NA
Apprill et al. 2017	Extensive Core Microbiome in Drone-Captured Whale Blow Supports a Framework for Health Monitoring	https://journals.asm.org/doi/full/10.1128/msystems.00119-17#tab1	humpback whales	respiratory bacteriome	blow samples	Race Point Channel, north of Cape Cod, MA, and coastal waters surrounding Vancouver Island, in both British Columbia and Washington State	SSU rRNA	Psychrobacter	Bacteria	Proteobacteria	Gamma-proteobacteria	Pseudomonadales	Moraxellaceae	Psychrobacter		cellular organisms; Bacteria; Pseudomonadati; Pseudomonadota; Gammaproteobacteria; Moraxellales; Moraxellaceae	cellular organisms	Bacteria	Pseudomonadati	Pseudomonadota	Gammaproteobacteria	Moraxellales	Moraxellaceae	NA	NA	NA	NA	NA	NA	NA	NA	NA	NA	NA	NA	NA	NA	NA	NA	NA	NA	NA	NA	NA	NA	NA	NA	NA	NA
Apprill et al. 2017	Extensive Core Microbiome in Drone-Captured Whale Blow Supports a Framework for Health Monitoring	https://journals.asm.org/doi/full/10.1128/msystems.00119-17#tab1	humpback whales	respiratory bacteriome	blow samples	Race Point Channel, north of Cape Cod, MA, and coastal waters surrounding Vancouver Island, in both British Columbia and Washington State	SSU rRNA	Sphingomonas	Bacteria	Proteobacteria	Alpha-proteobacteria	Sphingomonadales	Sphingomonadaceae	Sphingomonas		cellular organisms; Bacteria; Pseudomonadati; Pseudomonadota; Alphaproteobacteria; Sphingomonadales; Sphingomonadaceae	cellular organisms	Bacteria	Pseudomonadati	Pseudomonadota	Alphaproteobacteria	Sphingomonadales	Sphingomonadaceae	NA	NA	NA	NA	NA	NA	NA	NA	NA	NA	NA	NA	NA	NA	NA	NA	NA	NA	NA	NA	NA	NA	NA	NA	NA	NA
Apprill et al. 2017	Extensive Core Microbiome in Drone-Captured Whale Blow Supports a Framework for Health Monitoring	https://journals.asm.org/doi/full/10.1128/msystems.00119-17#tab1	humpback whales	respiratory bacteriome	blow samples	Race Point Channel, north of Cape Cod, MA, and coastal waters surrounding Vancouver Island, in both British Columbia and Washington State	SSU rRNA	Vibrio	Bacteria	Proteobacteria	Gamma-proteobacteria	Vibrionales	Vibrionaceae	Vibrio		cellular organisms; Bacteria; Pseudomonadati; Pseudomonadota; Gammaproteobacteria; Vibrionales; Vibrionaceae	cellular organisms	Bacteria	Pseudomonadati	Pseudomonadota	Gammaproteobacteria	Vibrionales	Vibrionaceae	NA	NA	NA	NA	NA	NA	NA	NA	NA	NA	NA	NA	NA	NA	NA	NA	NA	NA	NA	NA	NA	NA	NA	NA	NA	NA
Apprill et al. 2017	Extensive Core Microbiome in Drone-Captured Whale Blow Supports a Framework for Health Monitoring	https://journals.asm.org/doi/full/10.1128/msystems.00119-17#tab1	humpback whales	respiratory bacteriome	blow samples	Race Point Channel, north of Cape Cod, MA, and coastal waters surrounding Vancouver Island, in both British Columbia and Washington State	SSU rRNA	Gammaproteobacteria	Bacteria	Proteobacteria	Gammaproteobacteria					cellular organisms; Bacteria; Pseudomonadati; Pseudomonadota	cellular organisms	Bacteria	Pseudomonadati	Pseudomonadota	NA	NA	NA	NA	NA	NA	NA	NA	NA	NA	NA	NA	NA	NA	NA	NA	NA	NA	NA	NA	NA	NA	NA	NA	NA	NA	NA	NA	NA
Apprill et al. 2017	Extensive Core Microbiome in Drone-Captured Whale Blow Supports a Framework for Health Monitoring	https://journals.asm.org/doi/full/10.1128/msystems.00119-17#tab7	humpback whales	respiratory bacteriome	blow samples	Race Point Channel, north of Cape Cod, MA, and coastal waters surrounding Vancouver Island, in both British Columbia and Washington State	SSU rRNA	Epsilonproteobacteria	Bacteria	Proteobacteria	Epsilonproteobacteria					cellular organisms; Bacteria; Pseudomonadati; Campylobacterota	cellular organisms	Bacteria	Pseudomonadati	Campylobacterota	NA	NA	NA	NA	NA	NA	NA	NA	NA	NA	NA	NA	NA	NA	NA	NA	NA	NA	NA	NA	NA	NA	NA	NA	NA	NA	NA	NA	NA
Guass et al. 2016	Analysis of the microbial diversity in faecal material of the endangered blue whale, Balaenoptera musculus	https://link.springer.com/article/10.1007/s10482-016-0698-1	blue whales	gut bacteria/fungi	feces	California	bacterial and fungal tag-encoded FLX-Titanium amplicon pyrosequencing	Phocoenobacter	Bacteria	Proteobacteria	Gammaproteobacteria	Pasteurellales	Pasteurellaceae	Phocoenobacter		cellular organisms; Bacteria; Pseudomonadati; Pseudomonadota; Gammaproteobacteria; Pasteurellales; Pasteurellaceae	cellular organisms	Bacteria	Pseudomonadati	Pseudomonadota	Gammaproteobacteria	Pasteurellales	Pasteurellaceae	NA	NA	NA	NA	NA	NA	NA	NA	NA	NA	NA	NA	NA	NA	NA	NA	NA	NA	NA	NA	NA	NA	NA	NA	NA	NA
Guass et al. 2016	Analysis of the microbial diversity in faecal material of the endangered blue whale, Balaenoptera musculus	https://link.springer.com/article/10.1007/s10482-016-0698-1	blue whales	gut bacteria/fungi	feces	California	bacterial and fungal tag-encoded FLX-Titanium amplicon pyrosequencing	Photobacterium	Bacteria	Proteobacteria	Gammaproteobacteria	Vibrionales	Vibrionaceae	Photobacterium		cellular organisms; Bacteria; Pseudomonadati; Pseudomonadota; Gammaproteobacteria; Vibrionales; Vibrionaceae	cellular organisms	Bacteria	Pseudomonadati	Pseudomonadota	Gammaproteobacteria	Vibrionales	Vibrionaceae	NA	NA	NA	NA	NA	NA	NA	NA	NA	NA	NA	NA	NA	NA	NA	NA	NA	NA	NA	NA	NA	NA	NA	NA	NA	NA
Herwig & Staley 1986	Anaerobic bacteria from the digestive tract of North Atlantic fin whales (Balaenoptera physalus)	https://academic.oup.com/femsec/article/2/6/361/524858	fin whales	gut bacteria/fungi?	digestive tract content	North Atlantic	cultures	Escherichia coli	Bacteria	Proteobacteria	Gammaproteobacteria	Enterobacterales	Enterobacteriaceae	Escherichia	Escherichia coli	cellular organisms; Bacteria; Pseudomonadati; Pseudomonadota; Gammaproteobacteria; Enterobacterales; Enterobacteriaceae; Escherichia	cellular organisms	Bacteria	Pseudomonadati	Pseudomonadota	Gammaproteobacteria	Enterobacterales	Enterobacteriaceae	Escherichia	NA	NA	NA	NA	NA	NA	NA	NA	NA	NA	NA	NA	NA	NA	NA	NA	NA	NA	NA	NA	NA	NA	NA	NA	NA
Herwig & Staley 1986	Anaerobic bacteria from the digestive tract of North Atlantic fin whales (Balaenoptera physalus)	https://academic.oup.com/femsec/article/2/6/361/524858	fin whales	gut bacteria/fungi?	digestive tract content	North Atlantic	cultures	Hafnia alvei	Bacteria	Proteobacteria	Gammaproteobacteria	Enterobacterales	Hafniaceae	Hafnia	Hafnia alvei	cellular organisms; Bacteria; Pseudomonadati; Pseudomonadota; Gammaproteobacteria; Enterobacterales; Hafniaceae; Hafnia	cellular organisms	Bacteria	Pseudomonadati	Pseudomonadota	Gammaproteobacteria	Enterobacterales	Hafniaceae	Hafnia	NA	NA	NA	NA	NA	NA	NA	NA	NA	NA	NA	NA	NA	NA	NA	NA	NA	NA	NA	NA	NA	NA	NA	NA	NA
Herwig & Staley 1986	Anaerobic bacteria from the digestive tract of North Atlantic fin whales (Balaenoptera physalus)	https://academic.oup.com/femsec/article/2/6/361/524858	fin whales	gut bacteria/fungi?	digestive tract content	North Atlantic	cultures	Morganella morganii	Bacteria	Proteobacteria	Gammaproteobacteria	Enterobacterales	Morganellaceae	Morganella	Morganella morganii	cellular organisms; Bacteria; Pseudomonadati; Pseudomonadota; Gammaproteobacteria; Enterobacterales; Morganellaceae; Morganella	cellular organisms	Bacteria	Pseudomonadati	Pseudomonadota	Gammaproteobacteria	Enterobacterales	Morganellaceae	Morganella	NA	NA	NA	NA	NA	NA	NA	NA	NA	NA	NA	NA	NA	NA	NA	NA	NA	NA	NA	NA	NA	NA	NA	NA	NA
Herwig & Staley 1986	Anaerobic bacteria from the digestive tract of North Atlantic fin whales (Balaenoptera physalus)	https://academic.oup.com/femsec/article/2/6/361/524858	fin whales	gut bacteria/fungi?	digestive tract content	North Atlantic	cultures	Proteus vulgaris	Bacteria	Proteobacteria	Gammaproteobacteria	Enterobacterales	Enterobacteriaceae	Proteus	Proteus vulgaris	cellular organisms; Bacteria; Pseudomonadati; Pseudomonadota; Gammaproteobacteria; Enterobacterales; Morganellaceae; Proteus	cellular organisms	Bacteria	Pseudomonadati	Pseudomonadota	Gammaproteobacteria	Enterobacterales	Morganellaceae	Proteus	NA	NA	NA	NA	NA	NA	NA	NA	NA	NA	NA	NA	NA	NA	NA	NA	NA	NA	NA	NA	NA	NA	NA	NA	NA
Herwig & Staley 1986	Anaerobic bacteria from the digestive tract of North Atlantic fin whales (Balaenoptera physalus)	https://academic.oup.com/femsec/article/2/6/361/524858	fin whales	gut bacteria/fungi?	digestive tract content	North Atlantic	cultures	Serratia	Bacteria	Proteobacteria	Gammaproteobacteria	Enterobacterales	Enterobacteriaceae	Serratia		cellular organisms; Eukaryota; Opisthokonta; Metazoa; Eumetazoa; Bilateria; Protostomia; Ecdysozoa; Panarthropoda; Arthropoda; Mandibulata; Pancrustacea; Hexapoda; Insecta; Dicondylia; Pterygota; Neoptera; Endopterygota; Coleoptera; Polyphaga; Elateriformia; Elateroidea; Lampyridae; Luciolinae	cellular organisms	Eukaryota	Opisthokonta	Metazoa	Eumetazoa	Bilateria	Protostomia	Ecdysozoa	Panarthropoda	Arthropoda	Mandibulata	Pancrustacea	Hexapoda	Insecta	Dicondylia	Pterygota	Neoptera	Endopterygota	Coleoptera	Polyphaga	Elateriformia	Elateroidea	Lampyridae	Luciolinae	NA	NA	NA	NA	NA	NA	NA	NA	NA
Herwig & Staley 1986	Anaerobic bacteria from the digestive tract of North Atlantic fin whales (Balaenoptera physalus)	https://academic.oup.com/femsec/article/2/6/361/524858	fin whales	gut bacteria/fungi?	digestive tract content	North Atlantic	cultures	Vibrio alginolyticus	Bacteria	Proteobacteria	Gammaproteobacteria	Vibrionales	Vibrionaceae	Vibrio	Vibrio alginolyticus	cellular organisms; Bacteria; Pseudomonadati; Pseudomonadota; Gammaproteobacteria; Vibrionales; Vibrionaceae; Vibrio; Vibrio harveyi group	cellular organisms	Bacteria	Pseudomonadati	Pseudomonadota	Gammaproteobacteria	Vibrionales	Vibrionaceae	Vibrio	Vibrio harveyi group	NA	NA	NA	NA	NA	NA	NA	NA	NA	NA	NA	NA	NA	NA	NA	NA	NA	NA	NA	NA	NA	NA	NA	NA
Herwig & Staley 1986	Anaerobic bacteria from the digestive tract of North Atlantic fin whales (Balaenoptera physalus)	https://academic.oup.com/femsec/article/2/6/361/524858	fin whales	gut bacteria/fungi?	digestive tract content	North Atlantic	cultures	Vibrio parahaemolyticus	Bacteria	Proteobacteria	Gammaproteobacteria	Vibrionales	Vibrionaceae	Vibrio	Vibrio parahaemolyticus	cellular organisms; Bacteria; Pseudomonadati; Pseudomonadota; Gammaproteobacteria; Vibrionales; Vibrionaceae; Vibrio; Vibrio harveyi group	cellular organisms	Bacteria	Pseudomonadati	Pseudomonadota	Gammaproteobacteria	Vibrionales	Vibrionaceae	Vibrio	Vibrio harveyi group	NA	NA	NA	NA	NA	NA	NA	NA	NA	NA	NA	NA	NA	NA	NA	NA	NA	NA	NA	NA	NA	NA	NA	NA
Herwig & Staley 1986	Anaerobic bacteria from the digestive tract of North Atlantic fin whales (Balaenoptera physalus)	https://academic.oup.com/femsec/article/2/6/361/524858	fin whales	gut bacteria/fungi?	digestive tract content	North Atlantic	cultures	Photobacterium damselae	Bacteria	Proteobacteria	Gammaproteobacteria	Vibrionales	Vibrionaceae	Photobacterium	Photobacterium damselae	cellular organisms; Bacteria; Pseudomonadati; Pseudomonadota; Gammaproteobacteria; Vibrionales; Vibrionaceae; Photobacterium	cellular organisms	Bacteria	Pseudomonadati	Pseudomonadota	Gammaproteobacteria	Vibrionales	Vibrionaceae	Photobacterium	NA	NA	NA	NA	NA	NA	NA	NA	NA	NA	NA	NA	NA	NA	NA	NA	NA	NA	NA	NA	NA	NA	NA	NA	NA
Domínguez-Sánchez et al. 2022	Common core respiratory bacteriome of the blue whale Balaenoptera musculus, in the Gulf of California	https://www.biorxiv.org/content/10.1101/2022.12.29.522252v2.abstract	blue whales	respiratory bacteriome	blow samples	Gulf of California	16S rRNA	Psychrobacter	Bacteria	Proteobacteria	Gammaproteobacteria	Pseudomonadales	Moraxellaceae	Psychrobacter		cellular organisms; Bacteria; Pseudomonadati; Pseudomonadota; Gammaproteobacteria; Moraxellales; Moraxellaceae	cellular organisms	Bacteria	Pseudomonadati	Pseudomonadota	Gammaproteobacteria	Moraxellales	Moraxellaceae	NA	NA	NA	NA	NA	NA	NA	NA	NA	NA	NA	NA	NA	NA	NA	NA	NA	NA	NA	NA	NA	NA	NA	NA	NA	NA
Domínguez-Sánchez et al. 2022	Common core respiratory bacteriome of the blue whale Balaenoptera musculus, in the Gulf of California	https://www.biorxiv.org/content/10.1101/2022.12.29.522252v2.abstract	blue whales	respiratory bacteriome	blow samples	Gulf of California	16S rRNA	Gammaproteobacteria	Bacteria	Proteobacteria	Gammaproteobacteria					cellular organisms; Bacteria; Pseudomonadati; Pseudomonadota	cellular organisms	Bacteria	Pseudomonadati	Pseudomonadota	NA	NA	NA	NA	NA	NA	NA	NA	NA	NA	NA	NA	NA	NA	NA	NA	NA	NA	NA	NA	NA	NA	NA	NA	NA	NA	NA	NA	NA
Glaeser et al. 2021	A Preliminary Comparison on Faecal Microbiomes of Free-Ranging Large Baleen (Balaenoptera musculus, B. physalus, B. borealis) and Toothed (Physeter macrocephalus) Whales	https://link.springer.com/article/10.1007/s00248-021-01729-4#MOESM1	baleen whales (blue, fin, sei) & toothed (sperm)	gut bacteria/fungi?	feces	Azores Archipelago (Portugal)	16S rRNA	Burkholderiaceae	Bacteria	Proteobacteria	Gammaproteobacteria	Betaproteobacteriales	Burkholderiaceae			cellular organisms; Bacteria; Pseudomonadati; Pseudomonadota; Betaproteobacteria; Burkholderiales	cellular organisms	Bacteria	Pseudomonadati	Pseudomonadota	Betaproteobacteria	Burkholderiales	NA	NA	NA	NA	NA	NA	NA	NA	NA	NA	NA	NA	NA	NA	NA	NA	NA	NA	NA	NA	NA	NA	NA	NA	NA	NA	NA
Glaeser et al. 2021	A Preliminary Comparison on Faecal Microbiomes of Free-Ranging Large Baleen (Balaenoptera musculus, B. physalus, B. borealis) and Toothed (Physeter macrocephalus) Whales	https://link.springer.com/article/10.1007/s00248-021-01729-4#MOESM1	baleen whales (blue, fin, sei) & toothed (sperm)	gut bacteria/fungi?	feces	Azores Archipelago (Portugal)	16S rRNA	Pasteurellaceae	Bacteria	Proteobacteria	Gammaproteobacteria	Pasteurellales	Pasteurellaceae			cellular organisms; Bacteria; Pseudomonadati; Pseudomonadota; Gammaproteobacteria; Pasteurellales	cellular organisms	Bacteria	Pseudomonadati	Pseudomonadota	Gammaproteobacteria	Pasteurellales	NA	NA	NA	NA	NA	NA	NA	NA	NA	NA	NA	NA	NA	NA	NA	NA	NA	NA	NA	NA	NA	NA	NA	NA	NA	NA	NA
Glaeser et al. 2021	A Preliminary Comparison on Faecal Microbiomes of Free-Ranging Large Baleen (Balaenoptera musculus, B. physalus, B. borealis) and Toothed (Physeter macrocephalus) Whales	https://link.springer.com/article/10.1007/s00248-021-01729-4#MOESM1	baleen whales (blue, fin, sei) & toothed (sperm)	gut bacteria/fungi?	feces	Azores Archipelago (Portugal)	16S rRNA	Rhodospirillales	Bacteria	Proteobacteria	Alphaproteobacteria	Rhodospirillales	Rhodospirillales (uncultured)			cellular organisms; Bacteria; Pseudomonadati; Pseudomonadota; Alphaproteobacteria	cellular organisms	Bacteria	Pseudomonadati	Pseudomonadota	Alphaproteobacteria	NA	NA	NA	NA	NA	NA	NA	NA	NA	NA	NA	NA	NA	NA	NA	NA	NA	NA	NA	NA	NA	NA	NA	NA	NA	NA	NA	NA
Glaeser et al. 2021	A Preliminary Comparison on Faecal Microbiomes of Free-Ranging Large Baleen (Balaenoptera musculus, B. physalus, B. borealis) and Toothed (Physeter macrocephalus) Whales	https://link.springer.com/article/10.1007/s00248-021-01729-4#MOESM1	baleen whales (blue, fin, sei) & toothed (sperm)	gut bacteria/fungi?	feces	Azores Archipelago (Portugal)	16S rRNA	Sphingomonadaceae	Bacteria	Proteobacteria	Alphaproteobacteria	Sphingomonadales	Sphingomonadaceae			cellular organisms; Bacteria; Pseudomonadati; Pseudomonadota; Alphaproteobacteria; Sphingomonadales	cellular organisms	Bacteria	Pseudomonadati	Pseudomonadota	Alphaproteobacteria	Sphingomonadales	NA	NA	NA	NA	NA	NA	NA	NA	NA	NA	NA	NA	NA	NA	NA	NA	NA	NA	NA	NA	NA	NA	NA	NA	NA	NA	NA
Glaeser et al. 2021	A Preliminary Comparison on Faecal Microbiomes of Free-Ranging Large Baleen (Balaenoptera musculus, B. physalus, B. borealis) and Toothed (Physeter macrocephalus) Whales	https://link.springer.com/article/10.1007/s00248-021-01729-4#MOESM1	baleen whales (blue, fin, sei) & toothed (sperm)	gut bacteria/fungi?	feces	Azores Archipelago (Portugal)	16S rRNA	Desulfovibrionaceae	Bacteria	Proteobacteria	Deltaproteobacteria	Desulfovibrionales	Desulfovibrionaceae			cellular organisms; Bacteria; Pseudomonadati; Thermodesulfobacteriota; Desulfovibrionia; Desulfovibrionales	cellular organisms	Bacteria	Pseudomonadati	Thermodesulfobacteriota	Desulfovibrionia	Desulfovibrionales	NA	NA	NA	NA	NA	NA	NA	NA	NA	NA	NA	NA	NA	NA	NA	NA	NA	NA	NA	NA	NA	NA	NA	NA	NA	NA	NA
Glaeser et al. 2021	A Preliminary Comparison on Faecal Microbiomes of Free-Ranging Large Baleen (Balaenoptera musculus, B. physalus, B. borealis) and Toothed (Physeter macrocephalus) Whales	https://link.springer.com/article/10.1007/s00248-021-01729-4#MOESM1	baleen whales (blue, fin, sei) & toothed (sperm)	gut bacteria/fungi?	feces	Azores Archipelago (Portugal)	16S rRNA	Caulobacteraceae	Bacteria	Proteobacteria	Alphaproteobacteria	Caulobacterales	Caulobacteraceae			cellular organisms; Bacteria; Pseudomonadati; Pseudomonadota; Alphaproteobacteria; Caulobacterales	cellular organisms	Bacteria	Pseudomonadati	Pseudomonadota	Alphaproteobacteria	Caulobacterales	NA	NA	NA	NA	NA	NA	NA	NA	NA	NA	NA	NA	NA	NA	NA	NA	NA	NA	NA	NA	NA	NA	NA	NA	NA	NA	NA
Glaeser et al. 2021	A Preliminary Comparison on Faecal Microbiomes of Free-Ranging Large Baleen (Balaenoptera musculus, B. physalus, B. borealis) and Toothed (Physeter macrocephalus) Whales	https://link.springer.com/article/10.1007/s00248-021-01729-4#MOESM1	baleen whales (blue, fin, sei) & toothed (sperm)	gut bacteria/fungi?	feces	Azores Archipelago (Portugal)	16S rRNA	Enterobacteriaceae	Bacteria	Proteobacteria	Gammaproteobacteria	Enterobacteriales	Enterobacteriaceae			cellular organisms; Bacteria; Pseudomonadati; Pseudomonadota; Gammaproteobacteria; Enterobacterales	cellular organisms	Bacteria	Pseudomonadati	Pseudomonadota	Gammaproteobacteria	Enterobacterales	NA	NA	NA	NA	NA	NA	NA	NA	NA	NA	NA	NA	NA	NA	NA	NA	NA	NA	NA	NA	NA	NA	NA	NA	NA	NA	NA
Glaeser et al. 2021	A Preliminary Comparison on Faecal Microbiomes of Free-Ranging Large Baleen (Balaenoptera musculus, B. physalus, B. borealis) and Toothed (Physeter macrocephalus) Whales	https://link.springer.com/article/10.1007/s00248-021-01729-4#MOESM1	baleen whales (blue, fin, sei) & toothed (sperm)	gut bacteria/fungi?	feces	Azores Archipelago (Portugal)	16S rRNA	Xanthobacteraceae	Bacteria	Proteobacteria	Alphaproteobacteria	Rhizobiales	Xanthobacteraceae			cellular organisms; Bacteria; Pseudomonadati; Pseudomonadota; Alphaproteobacteria; Hyphomicrobiales	cellular organisms	Bacteria	Pseudomonadati	Pseudomonadota	Alphaproteobacteria	Hyphomicrobiales	NA	NA	NA	NA	NA	NA	NA	NA	NA	NA	NA	NA	NA	NA	NA	NA	NA	NA	NA	NA	NA	NA	NA	NA	NA	NA	NA
Glaeser et al. 2021	A Preliminary Comparison on Faecal Microbiomes of Free-Ranging Large Baleen (Balaenoptera musculus, B. physalus, B. borealis) and Toothed (Physeter macrocephalus) Whales	https://link.springer.com/article/10.1007/s00248-021-01729-4#MOESM1	baleen whales (blue, fin, sei) & toothed (sperm)	gut bacteria/fungi?	feces	Azores Archipelago (Portugal)	16S rRNA	Vibrionaceae	Bacteria	Proteobacteria	Gammaproteobacteria	Vibrionales	Vibrionaceae			cellular organisms; Bacteria; Pseudomonadati; Pseudomonadota; Gammaproteobacteria; Vibrionales	cellular organisms	Bacteria	Pseudomonadati	Pseudomonadota	Gammaproteobacteria	Vibrionales	NA	NA	NA	NA	NA	NA	NA	NA	NA	NA	NA	NA	NA	NA	NA	NA	NA	NA	NA	NA	NA	NA	NA	NA	NA	NA	NA
Glaeser et al. 2021	A Preliminary Comparison on Faecal Microbiomes of Free-Ranging Large Baleen (Balaenoptera musculus, B. physalus, B. borealis) and Toothed (Physeter macrocephalus) Whales	https://link.springer.com/article/10.1007/s00248-021-01729-4#MOESM1	baleen whales (blue, fin, sei) & toothed (sperm)	gut bacteria/fungi?	feces	Azores Archipelago (Portugal)	16S rRNA	Rhizobiaceae	Bacteria	Proteobacteria	Alphaproteobacteria	Rhizobiales	Rhizobiaceae			cellular organisms; Bacteria; Pseudomonadati; Pseudomonadota; Alphaproteobacteria; Hyphomicrobiales	cellular organisms	Bacteria	Pseudomonadati	Pseudomonadota	Alphaproteobacteria	Hyphomicrobiales	NA	NA	NA	NA	NA	NA	NA	NA	NA	NA	NA	NA	NA	NA	NA	NA	NA	NA	NA	NA	NA	NA	NA	NA	NA	NA	NA
Glaeser et al. 2021	A Preliminary Comparison on Faecal Microbiomes of Free-Ranging Large Baleen (Balaenoptera musculus, B. physalus, B. borealis) and Toothed (Physeter macrocephalus) Whales	https://link.springer.com/article/10.1007/s00248-021-01729-4#MOESM1	baleen whales (blue, fin, sei) & toothed (sperm)	gut bacteria/fungi?	feces	Azores Archipelago (Portugal)	16S rRNA	0319-6G20	Bacteria	Proteobacteria	Deltaproteobacteria	Oligoflexales	0319-6G20			NA	NA	NA	NA	NA	NA	NA	NA	NA	NA	NA	NA	NA	NA	NA	NA	NA	NA	NA	NA	NA	NA	NA	NA	NA	NA	NA	NA	NA	NA	NA	NA	NA	NA
Glaeser et al. 2021	A Preliminary Comparison on Faecal Microbiomes of Free-Ranging Large Baleen (Balaenoptera musculus, B. physalus, B. borealis) and Toothed (Physeter macrocephalus) Whales	https://link.springer.com/article/10.1007/s00248-021-01729-4#MOESM1	baleen whales (blue, fin, sei) & toothed (sperm)	gut bacteria/fungi?	feces	Azores Archipelago (Portugal)	16S rRNA	Beijerinckiaceae	Bacteria	Proteobacteria	Alphaproteobacteria	Rhizobiales	Beijerinckiaceae			cellular organisms; Bacteria; Pseudomonadati; Pseudomonadota; Alphaproteobacteria; Hyphomicrobiales	cellular organisms	Bacteria	Pseudomonadati	Pseudomonadota	Alphaproteobacteria	Hyphomicrobiales	NA	NA	NA	NA	NA	NA	NA	NA	NA	NA	NA	NA	NA	NA	NA	NA	NA	NA	NA	NA	NA	NA	NA	NA	NA	NA	NA
Glaeser et al. 2021	A Preliminary Comparison on Faecal Microbiomes of Free-Ranging Large Baleen (Balaenoptera musculus, B. physalus, B. borealis) and Toothed (Physeter macrocephalus) Whales	https://link.springer.com/article/10.1007/s00248-021-01729-4#MOESM1	baleen whales (blue, fin, sei) & toothed (sperm)	gut bacteria/fungi?	feces	Azores Archipelago (Portugal)	16S rRNA	Xanthomonadaceae	Bacteria	Proteobacteria	Gammaproteobacteria	Xanthomonadales	Xanthomonadaceae			cellular organisms; Bacteria; Pseudomonadati; Pseudomonadota; Gammaproteobacteria; Lysobacterales	cellular organisms	Bacteria	Pseudomonadati	Pseudomonadota	Gammaproteobacteria	Lysobacterales	NA	NA	NA	NA	NA	NA	NA	NA	NA	NA	NA	NA	NA	NA	NA	NA	NA	NA	NA	NA	NA	NA	NA	NA	NA	NA	NA
Glaeser et al. 2021	A Preliminary Comparison on Faecal Microbiomes of Free-Ranging Large Baleen (Balaenoptera musculus, B. physalus, B. borealis) and Toothed (Physeter macrocephalus) Whales	https://link.springer.com/article/10.1007/s00248-021-01729-4#MOESM1	baleen whales (blue, fin, sei) & toothed (sperm)	gut bacteria/fungi?	feces	Azores Archipelago (Portugal)	16S rRNA	Bacteriovoracaceae	Bacteria	Proteobacteria	Deltaproteobacteria	Bdellovibrionales	Bacteriovoracaceae			cellular organisms; Bacteria; Pseudomonadati; Bdellovibrionota; Bacteriovoracia; Bacteriovoracales	cellular organisms	Bacteria	Pseudomonadati	Bdellovibrionota	Bacteriovoracia	Bacteriovoracales	NA	NA	NA	NA	NA	NA	NA	NA	NA	NA	NA	NA	NA	NA	NA	NA	NA	NA	NA	NA	NA	NA	NA	NA	NA	NA	NA
Glaeser et al. 2021	A Preliminary Comparison on Faecal Microbiomes of Free-Ranging Large Baleen (Balaenoptera musculus, B. physalus, B. borealis) and Toothed (Physeter macrocephalus) Whales	https://link.springer.com/article/10.1007/s00248-021-01729-4#MOESM1	baleen whales (blue, fin, sei) & toothed (sperm)	gut bacteria/fungi?	feces	Azores Archipelago (Portugal)	16S rRNA	Moraxellaceae	Bacteria	Proteobacteria	Gammaproteobacteria	Pseudomonadales	Moraxellaceae			cellular organisms; Bacteria; Pseudomonadati; Pseudomonadota; Gammaproteobacteria; Moraxellales	cellular organisms	Bacteria	Pseudomonadati	Pseudomonadota	Gammaproteobacteria	Moraxellales	NA	NA	NA	NA	NA	NA	NA	NA	NA	NA	NA	NA	NA	NA	NA	NA	NA	NA	NA	NA	NA	NA	NA	NA	NA	NA	NA
Glaeser et al. 2021	A Preliminary Comparison on Faecal Microbiomes of Free-Ranging Large Baleen (Balaenoptera musculus, B. physalus, B. borealis) and Toothed (Physeter macrocephalus) Whales	https://link.springer.com/article/10.1007/s00248-021-01729-4#MOESM1	baleen whales (blue, fin, sei) & toothed (sperm)	gut bacteria/fungi?	feces	Azores Archipelago (Portugal)	16S rRNA	Pseudomonadaceae	Bacteria	Proteobacteria	Gammaproteobacteria	Pseudomonadales	Pseudomonadaceae			cellular organisms; Bacteria; Pseudomonadati; Pseudomonadota; Gammaproteobacteria; Pseudomonadales	cellular organisms	Bacteria	Pseudomonadati	Pseudomonadota	Gammaproteobacteria	Pseudomonadales	NA	NA	NA	NA	NA	NA	NA	NA	NA	NA	NA	NA	NA	NA	NA	NA	NA	NA	NA	NA	NA	NA	NA	NA	NA	NA	NA
Glaeser et al. 2021	A Preliminary Comparison on Faecal Microbiomes of Free-Ranging Large Baleen (Balaenoptera musculus, B. physalus, B. borealis) and Toothed (Physeter macrocephalus) Whales	https://link.springer.com/article/10.1007/s00248-021-01729-4#MOESM1	baleen whales (blue, fin, sei) & toothed (sperm)	gut bacteria/fungi?	feces	Azores Archipelago (Portugal)	16S rRNA	Alteromonadaceae	Bacteria	Proteobacteria	Gammaproteobacteria	Alteromonadales	Alteromonadaceae			cellular organisms; Bacteria; Pseudomonadati; Pseudomonadota; Gammaproteobacteria; Alteromonadales	cellular organisms	Bacteria	Pseudomonadati	Pseudomonadota	Gammaproteobacteria	Alteromonadales	NA	NA	NA	NA	NA	NA	NA	NA	NA	NA	NA	NA	NA	NA	NA	NA	NA	NA	NA	NA	NA	NA	NA	NA	NA	NA	NA
Glaeser et al. 2021	A Preliminary Comparison on Faecal Microbiomes of Free-Ranging Large Baleen (Balaenoptera musculus, B. physalus, B. borealis) and Toothed (Physeter macrocephalus) Whales	https://link.springer.com/article/10.1007/s00248-021-01729-4#MOESM1	baleen whales (blue, fin, sei) & toothed (sperm)	gut bacteria/fungi?	feces	Azores Archipelago (Portugal)	16S rRNA	Magnetospiraceae	Bacteria	Proteobacteria	Alphaproteobacteria	Rhodospirillales	Magnetospiraceae			cellular organisms; Bacteria; Pseudomonadati; Pseudomonadota; Alphaproteobacteria; Rhodospirillales	cellular organisms	Bacteria	Pseudomonadati	Pseudomonadota	Alphaproteobacteria	Rhodospirillales	NA	NA	NA	NA	NA	NA	NA	NA	NA	NA	NA	NA	NA	NA	NA	NA	NA	NA	NA	NA	NA	NA	NA	NA	NA	NA	NA
Glaeser et al. 2021	A Preliminary Comparison on Faecal Microbiomes of Free-Ranging Large Baleen (Balaenoptera musculus, B. physalus, B. borealis) and Toothed (Physeter macrocephalus) Whales	https://link.springer.com/article/10.1007/s00248-021-01729-4#MOESM1	baleen whales (blue, fin, sei) & toothed (sperm)	gut bacteria/fungi?	feces	Azores Archipelago (Portugal)	16S rRNA	Bradymonadales	Bacteria	Proteobacteria	Deltaproteobacteria	Bradymonadales				cellular organisms; Bacteria; delta/epsilon subdivisions; Deltaproteobacteria	cellular organisms	Bacteria	delta/epsilon subdivisions	Deltaproteobacteria	NA	NA	NA	NA	NA	NA	NA	NA	NA	NA	NA	NA	NA	NA	NA	NA	NA	NA	NA	NA	NA	NA	NA	NA	NA	NA	NA	NA	NA
Glaeser et al. 2021	A Preliminary Comparison on Faecal Microbiomes of Free-Ranging Large Baleen (Balaenoptera musculus, B. physalus, B. borealis) and Toothed (Physeter macrocephalus) Whales	https://link.springer.com/article/10.1007/s00248-021-01729-4#MOESM1	baleen whales (blue, fin, sei) & toothed (sperm)	gut bacteria/fungi?	feces	Azores Archipelago (Portugal)	16S rRNA	Rhodocyclaceae	Bacteria	Proteobacteria	Gammaproteobacteria	Betaproteobacteriales	Rhodocyclaceae			cellular organisms; Bacteria; Pseudomonadati; Pseudomonadota; Betaproteobacteria; Rhodocyclales	cellular organisms	Bacteria	Pseudomonadati	Pseudomonadota	Betaproteobacteria	Rhodocyclales	NA	NA	NA	NA	NA	NA	NA	NA	NA	NA	NA	NA	NA	NA	NA	NA	NA	NA	NA	NA	NA	NA	NA	NA	NA	NA	NA
Glaeser et al. 2021	A Preliminary Comparison on Faecal Microbiomes of Free-Ranging Large Baleen (Balaenoptera musculus, B. physalus, B. borealis) and Toothed (Physeter macrocephalus) Whales	https://link.springer.com/article/10.1007/s00248-021-01729-4#MOESM1	baleen whales (blue, fin, sei) & toothed (sperm)	gut bacteria/fungi?	feces	Azores Archipelago (Portugal)	16S rRNA	Pleomorphomonadaceae	Bacteria	Proteobacteria	Alphaproteobacteria	Rhizobiales	Pleomorphomonadaceae			cellular organisms; Bacteria; Pseudomonadati; Pseudomonadota; Alphaproteobacteria; Hyphomicrobiales	cellular organisms	Bacteria	Pseudomonadati	Pseudomonadota	Alphaproteobacteria	Hyphomicrobiales	NA	NA	NA	NA	NA	NA	NA	NA	NA	NA	NA	NA	NA	NA	NA	NA	NA	NA	NA	NA	NA	NA	NA	NA	NA	NA	NA
Glaeser et al. 2021	A Preliminary Comparison on Faecal Microbiomes of Free-Ranging Large Baleen (Balaenoptera musculus, B. physalus, B. borealis) and Toothed (Physeter macrocephalus) Whales	https://link.springer.com/article/10.1007/s00248-021-01729-4#MOESM1	baleen whales (blue, fin, sei) & toothed (sperm)	gut bacteria/fungi?	feces	Azores Archipelago (Portugal)	16S rRNA	Reyranellaceae	Bacteria	Proteobacteria	Alphaproteobacteria	Reyranellales	Reyranellaceae			cellular organisms; Bacteria; Pseudomonadati; Pseudomonadota; Alphaproteobacteria; Hyphomicrobiales	cellular organisms	Bacteria	Pseudomonadati	Pseudomonadota	Alphaproteobacteria	Hyphomicrobiales	NA	NA	NA	NA	NA	NA	NA	NA	NA	NA	NA	NA	NA	NA	NA	NA	NA	NA	NA	NA	NA	NA	NA	NA	NA	NA	NA
Glaeser et al. 2021	A Preliminary Comparison on Faecal Microbiomes of Free-Ranging Large Baleen (Balaenoptera musculus, B. physalus, B. borealis) and Toothed (Physeter macrocephalus) Whales	https://link.springer.com/article/10.1007/s00248-021-01729-4#MOESM1	baleen whales (blue, fin, sei) & toothed (sperm)	gut bacteria/fungi?	feces	Azores Archipelago (Portugal)	16S rRNA	Methylophilaceae	Bacteria	Proteobacteria	Gammaproteobacteria	Betaproteobacteriales	Methylophilaceae			cellular organisms; Bacteria; Pseudomonadati; Pseudomonadota; Betaproteobacteria; Nitrosomonadales	cellular organisms	Bacteria	Pseudomonadati	Pseudomonadota	Betaproteobacteria	Nitrosomonadales	NA	NA	NA	NA	NA	NA	NA	NA	NA	NA	NA	NA	NA	NA	NA	NA	NA	NA	NA	NA	NA	NA	NA	NA	NA	NA	NA
Glaeser et al. 2021	A Preliminary Comparison on Faecal Microbiomes of Free-Ranging Large Baleen (Balaenoptera musculus, B. physalus, B. borealis) and Toothed (Physeter macrocephalus) Whales	https://link.springer.com/article/10.1007/s00248-021-01729-4#MOESM1	baleen whales (blue, fin, sei) & toothed (sperm)	gut bacteria/fungi?	feces	Azores Archipelago (Portugal)	16S rRNA	Alphaproteobacteria	Bacteria	Proteobacteria	Alphaproteobacteria	Alphaproteobacteria (uncultured)				cellular organisms; Bacteria; Pseudomonadati; Pseudomonadota	cellular organisms	Bacteria	Pseudomonadati	Pseudomonadota	NA	NA	NA	NA	NA	NA	NA	NA	NA	NA	NA	NA	NA	NA	NA	NA	NA	NA	NA	NA	NA	NA	NA	NA	NA	NA	NA	NA	NA
Glaeser et al. 2021	A Preliminary Comparison on Faecal Microbiomes of Free-Ranging Large Baleen (Balaenoptera musculus, B. physalus, B. borealis) and Toothed (Physeter macrocephalus) Whales	https://link.springer.com/article/10.1007/s00248-021-01729-4#MOESM1	baleen whales (blue, fin, sei) & toothed (sperm)	gut bacteria/fungi?	feces	Azores Archipelago (Portugal)	16S rRNA	Hyphomicrobiaceae	Bacteria	Proteobacteria	Alphaproteobacteria	Rhizobiales	Hyphomicrobiaceae			cellular organisms; Bacteria; Pseudomonadati; Pseudomonadota; Alphaproteobacteria; Hyphomicrobiales	cellular organisms	Bacteria	Pseudomonadati	Pseudomonadota	Alphaproteobacteria	Hyphomicrobiales	NA	NA	NA	NA	NA	NA	NA	NA	NA	NA	NA	NA	NA	NA	NA	NA	NA	NA	NA	NA	NA	NA	NA	NA	NA	NA	NA
Glaeser et al. 2021	A Preliminary Comparison on Faecal Microbiomes of Free-Ranging Large Baleen (Balaenoptera musculus, B. physalus, B. borealis) and Toothed (Physeter macrocephalus) Whales	https://link.springer.com/article/10.1007/s00248-021-01729-4#MOESM1	baleen whales (blue, fin, sei) & toothed (sperm)	gut bacteria/fungi?	feces	Azores Archipelago (Portugal)	16S rRNA	Neisseriaceae	Bacteria	Proteobacteria	Gammaproteobacteria	Betaproteobacteriales	Neisseriaceae			cellular organisms; Bacteria; Pseudomonadati; Pseudomonadota; Betaproteobacteria; Neisseriales	cellular organisms	Bacteria	Pseudomonadati	Pseudomonadota	Betaproteobacteria	Neisseriales	NA	NA	NA	NA	NA	NA	NA	NA	NA	NA	NA	NA	NA	NA	NA	NA	NA	NA	NA	NA	NA	NA	NA	NA	NA	NA	NA
Glaeser et al. 2021	A Preliminary Comparison on Faecal Microbiomes of Free-Ranging Large Baleen (Balaenoptera musculus, B. physalus, B. borealis) and Toothed (Physeter macrocephalus) Whales	https://link.springer.com/article/10.1007/s00248-021-01729-4#MOESM1	baleen whales (blue, fin, sei) & toothed (sperm)	gut bacteria/fungi?	feces	Azores Archipelago (Portugal)	16S rRNA	Alcanivoracaceae	Bacteria	Proteobacteria	Gammaproteobacteria	Oceanospirillales	Alcanivoracaceae			cellular organisms; Bacteria; Pseudomonadati; Pseudomonadota; Gammaproteobacteria; Oceanospirillales	cellular organisms	Bacteria	Pseudomonadati	Pseudomonadota	Gammaproteobacteria	Oceanospirillales	NA	NA	NA	NA	NA	NA	NA	NA	NA	NA	NA	NA	NA	NA	NA	NA	NA	NA	NA	NA	NA	NA	NA	NA	NA	NA	NA
Glaeser et al. 2021	A Preliminary Comparison on Faecal Microbiomes of Free-Ranging Large Baleen (Balaenoptera musculus, B. physalus, B. borealis) and Toothed (Physeter macrocephalus) Whales	https://link.springer.com/article/10.1007/s00248-021-01729-4#MOESM1	baleen whales (blue, fin, sei) & toothed (sperm)	gut bacteria/fungi?	feces	Azores Archipelago (Portugal)	16S rRNA	Rickettsiales	Bacteria	Proteobacteria	Alphaproteobacteria	Rickettsiales	Rickettsiales (uncultured)			cellular organisms; Bacteria; Pseudomonadati; Pseudomonadota; Alphaproteobacteria	cellular organisms	Bacteria	Pseudomonadati	Pseudomonadota	Alphaproteobacteria	NA	NA	NA	NA	NA	NA	NA	NA	NA	NA	NA	NA	NA	NA	NA	NA	NA	NA	NA	NA	NA	NA	NA	NA	NA	NA	NA	NA
Glaeser et al. 2021	A Preliminary Comparison on Faecal Microbiomes of Free-Ranging Large Baleen (Balaenoptera musculus, B. physalus, B. borealis) and Toothed (Physeter macrocephalus) Whales	https://link.springer.com/article/10.1007/s00248-021-01729-4#MOESM1	baleen whales (blue, fin, sei) & toothed (sperm)	gut bacteria/fungi?	feces	Azores Archipelago (Portugal)	16S rRNA	Rhodobacteraceae	Bacteria	Proteobacteria	Alphaproteobacteria	Rhodobacterales	Rhodobacteraceae			cellular organisms; Bacteria; Pseudomonadati; Pseudomonadota; Alphaproteobacteria; Rhodobacterales	cellular organisms	Bacteria	Pseudomonadati	Pseudomonadota	Alphaproteobacteria	Rhodobacterales	NA	NA	NA	NA	NA	NA	NA	NA	NA	NA	NA	NA	NA	NA	NA	NA	NA	NA	NA	NA	NA	NA	NA	NA	NA	NA	NA
Glaeser et al. 2021	A Preliminary Comparison on Faecal Microbiomes of Free-Ranging Large Baleen (Balaenoptera musculus, B. physalus, B. borealis) and Toothed (Physeter macrocephalus) Whales	https://link.springer.com/article/10.1007/s00248-021-01729-4#MOESM1	baleen whales (blue, fin, sei) & toothed (sperm)	gut bacteria/fungi?	feces	Azores Archipelago (Portugal)	16S rRNA	Hydrogenophilaceae	Bacteria	Proteobacteria	Gammaproteobacteria	Betaproteobacteriales	Hydrogenophilaceae			cellular organisms; Bacteria; Pseudomonadati; Pseudomonadota; Hydrogenophilia; Hydrogenophilales	cellular organisms	Bacteria	Pseudomonadati	Pseudomonadota	Hydrogenophilia	Hydrogenophilales	NA	NA	NA	NA	NA	NA	NA	NA	NA	NA	NA	NA	NA	NA	NA	NA	NA	NA	NA	NA	NA	NA	NA	NA	NA	NA	NA
Glaeser et al. 2021	A Preliminary Comparison on Faecal Microbiomes of Free-Ranging Large Baleen (Balaenoptera musculus, B. physalus, B. borealis) and Toothed (Physeter macrocephalus) Whales	https://link.springer.com/article/10.1007/s00248-021-01729-4#MOESM1	baleen whales (blue, fin, sei) & toothed (sperm)	gut bacteria/fungi?	feces	Azores Archipelago (Portugal)	16S rRNA	Desulfuromonadaceae	Bacteria	Proteobacteria	Deltaproteobacteria	Desulfuromonadales	Desulfuromonadaceae			cellular organisms; Bacteria; Pseudomonadati; Thermodesulfobacteriota; Desulfuromonadia; Desulfuromonadales	cellular organisms	Bacteria	Pseudomonadati	Thermodesulfobacteriota	Desulfuromonadia	Desulfuromonadales	NA	NA	NA	NA	NA	NA	NA	NA	NA	NA	NA	NA	NA	NA	NA	NA	NA	NA	NA	NA	NA	NA	NA	NA	NA	NA	NA
Glaeser et al. 2021	A Preliminary Comparison on Faecal Microbiomes of Free-Ranging Large Baleen (Balaenoptera musculus, B. physalus, B. borealis) and Toothed (Physeter macrocephalus) Whales	https://link.springer.com/article/10.1007/s00248-021-01729-4#MOESM1	baleen whales (blue, fin, sei) & toothed (sperm)	gut bacteria/fungi?	feces	Azores Archipelago (Portugal)	16S rRNA	Succinivibrionaceae	Bacteria	Proteobacteria	Gammaproteobacteria	Aeromonadales	Succinivibrionaceae			cellular organisms; Bacteria; Pseudomonadati; Pseudomonadota; Gammaproteobacteria; Aeromonadales	cellular organisms	Bacteria	Pseudomonadati	Pseudomonadota	Gammaproteobacteria	Aeromonadales	NA	NA	NA	NA	NA	NA	NA	NA	NA	NA	NA	NA	NA	NA	NA	NA	NA	NA	NA	NA	NA	NA	NA	NA	NA	NA	NA
Glaeser et al. 2021	A Preliminary Comparison on Faecal Microbiomes of Free-Ranging Large Baleen (Balaenoptera musculus, B. physalus, B. borealis) and Toothed (Physeter macrocephalus) Whales	https://link.springer.com/article/10.1007/s00248-021-01729-4#MOESM1	baleen whales (blue, fin, sei) & toothed (sperm)	gut bacteria/fungi?	feces	Azores Archipelago (Portugal)	16S rRNA	Chromobacteriaceae	Bacteria	Proteobacteria	Gammaproteobacteria	Betaproteobacteriales	Chromobacteriaceae			cellular organisms; Bacteria; Pseudomonadati; Pseudomonadota; Betaproteobacteria; Neisseriales	cellular organisms	Bacteria	Pseudomonadati	Pseudomonadota	Betaproteobacteria	Neisseriales	NA	NA	NA	NA	NA	NA	NA	NA	NA	NA	NA	NA	NA	NA	NA	NA	NA	NA	NA	NA	NA	NA	NA	NA	NA	NA	NA
Glaeser et al. 2021	A Preliminary Comparison on Faecal Microbiomes of Free-Ranging Large Baleen (Balaenoptera musculus, B. physalus, B. borealis) and Toothed (Physeter macrocephalus) Whales	https://link.springer.com/article/10.1007/s00248-021-01729-4#MOESM1	baleen whales (blue, fin, sei) & toothed (sperm)	gut bacteria/fungi?	feces	Azores Archipelago (Portugal)	16S rRNA	Nitrosomonadaceae	Bacteria	Proteobacteria	Gammaproteobacteria	Betaproteobacteriales	Nitrosomonadaceae			cellular organisms; Bacteria; Pseudomonadati; Pseudomonadota; Betaproteobacteria; Nitrosomonadales	cellular organisms	Bacteria	Pseudomonadati	Pseudomonadota	Betaproteobacteria	Nitrosomonadales	NA	NA	NA	NA	NA	NA	NA	NA	NA	NA	NA	NA	NA	NA	NA	NA	NA	NA	NA	NA	NA	NA	NA	NA	NA	NA	NA
Glaeser et al. 2021	A Preliminary Comparison on Faecal Microbiomes of Free-Ranging Large Baleen (Balaenoptera musculus, B. physalus, B. borealis) and Toothed (Physeter macrocephalus) Whales	https://link.springer.com/article/10.1007/s00248-021-01729-4#MOESM1	baleen whales (blue, fin, sei) & toothed (sperm)	gut bacteria/fungi?	feces	Azores Archipelago (Portugal)	16S rRNA	SAR86 clade	Bacteria	Proteobacteria	Gammaproteobacteria	SAR86 clade				cellular organisms; Bacteria; Pseudomonadati; Pseudomonadota; Gammaproteobacteria; Legionellales	cellular organisms	Bacteria	Pseudomonadati	Pseudomonadota	Gammaproteobacteria	NA	NA	NA	NA	NA	NA	NA	NA	NA	NA	NA	NA	NA	NA	NA	NA	NA	NA	NA	NA	NA	NA	NA	NA	NA	NA	NA	NA
Glaeser et al. 2021	A Preliminary Comparison on Faecal Microbiomes of Free-Ranging Large Baleen (Balaenoptera musculus, B. physalus, B. borealis) and Toothed (Physeter macrocephalus) Whales	https://link.springer.com/article/10.1007/s00248-021-01729-4#MOESM1	baleen whales (blue, fin, sei) & toothed (sperm)	gut bacteria/fungi?	feces	Azores Archipelago (Portugal)	16S rRNA	Spongiibacteraceae	Bacteria	Proteobacteria	Gammaproteobacteria	Cellvibrionales	Spongiibacteraceae			cellular organisms; Bacteria; Pseudomonadati; Pseudomonadota; Gammaproteobacteria; Cellvibrionales	cellular organisms	Bacteria	Pseudomonadati	Pseudomonadota	Gammaproteobacteria	Cellvibrionales	NA	NA	NA	NA	NA	NA	NA	NA	NA	NA	NA	NA	NA	NA	NA	NA	NA	NA	NA	NA	NA	NA	NA	NA	NA	NA	NA
Glaeser et al. 2021	A Preliminary Comparison on Faecal Microbiomes of Free-Ranging Large Baleen (Balaenoptera musculus, B. physalus, B. borealis) and Toothed (Physeter macrocephalus) Whales	https://link.springer.com/article/10.1007/s00248-021-01729-4#MOESM1	baleen whales (blue, fin, sei) & toothed (sperm)	gut bacteria/fungi?	feces	Azores Archipelago (Portugal)	16S rRNA	Shewanellaceae	Bacteria	Proteobacteria	Gammaproteobacteria	Alteromonadales	Shewanellaceae			cellular organisms; Bacteria; Pseudomonadati; Pseudomonadota; Gammaproteobacteria; Alteromonadales	cellular organisms	Bacteria	Pseudomonadati	Pseudomonadota	Gammaproteobacteria	Alteromonadales	NA	NA	NA	NA	NA	NA	NA	NA	NA	NA	NA	NA	NA	NA	NA	NA	NA	NA	NA	NA	NA	NA	NA	NA	NA	NA	NA
Glaeser et al. 2021	A Preliminary Comparison on Faecal Microbiomes of Free-Ranging Large Baleen (Balaenoptera musculus, B. physalus, B. borealis) and Toothed (Physeter macrocephalus) Whales	https://link.springer.com/article/10.1007/s00248-021-01729-4#MOESM1	baleen whales (blue, fin, sei) & toothed (sperm)	gut bacteria/fungi?	feces	Azores Archipelago (Portugal)	16S rRNA	Desulfomicrobiaceae	Bacteria	Proteobacteria	Deltaproteobacteria	Desulfovibrionales	Desulfomicrobiaceae			cellular organisms; Bacteria; Pseudomonadati; Thermodesulfobacteriota; Desulfovibrionia; Desulfovibrionales	cellular organisms	Bacteria	Pseudomonadati	Thermodesulfobacteriota	Desulfovibrionia	Desulfovibrionales	NA	NA	NA	NA	NA	NA	NA	NA	NA	NA	NA	NA	NA	NA	NA	NA	NA	NA	NA	NA	NA	NA	NA	NA	NA	NA	NA
Glaeser et al. 2021	A Preliminary Comparison on Faecal Microbiomes of Free-Ranging Large Baleen (Balaenoptera musculus, B. physalus, B. borealis) and Toothed (Physeter macrocephalus) Whales	https://link.springer.com/article/10.1007/s00248-021-01729-4#MOESM1	baleen whales (blue, fin, sei) & toothed (sperm)	gut bacteria/fungi?	feces	Azores Archipelago (Portugal)	16S rRNA	Gammaproteobacteria Incertae Sedis	Bacteria	Proteobacteria	Gammaproteobacteria	Gammaproteobacteria Incertae Sedis				unclassified entries; unclassified sequences	unclassified entries	unclassified sequences	NA	NA	NA	NA	NA	NA	NA	NA	NA	NA	NA	NA	NA	NA	NA	NA	NA	NA	NA	NA	NA	NA	NA	NA	NA	NA	NA	NA	NA	NA	NA
Glaeser et al. 2021	A Preliminary Comparison on Faecal Microbiomes of Free-Ranging Large Baleen (Balaenoptera musculus, B. physalus, B. borealis) and Toothed (Physeter macrocephalus) Whales	https://link.springer.com/article/10.1007/s00248-021-01729-4#MOESM1	baleen whales (blue, fin, sei) & toothed (sperm)	gut bacteria/fungi?	feces	Azores Archipelago (Portugal)	16S rRNA	Acetobacteraceae	Bacteria	Proteobacteria	Alphaproteobacteria	Acetobacterales	Acetobacteraceae			cellular organisms; Bacteria; Pseudomonadati; Pseudomonadota; Alphaproteobacteria; Acetobacterales	cellular organisms	Bacteria	Pseudomonadati	Pseudomonadota	Alphaproteobacteria	Acetobacterales	NA	NA	NA	NA	NA	NA	NA	NA	NA	NA	NA	NA	NA	NA	NA	NA	NA	NA	NA	NA	NA	NA	NA	NA	NA	NA	NA
Glaeser et al. 2021	A Preliminary Comparison on Faecal Microbiomes of Free-Ranging Large Baleen (Balaenoptera musculus, B. physalus, B. borealis) and Toothed (Physeter macrocephalus) Whales	https://link.springer.com/article/10.1007/s00248-021-01729-4#MOESM1	baleen whales (blue, fin, sei) & toothed (sperm)	gut bacteria/fungi?	feces	Azores Archipelago (Portugal)	16S rRNA	Coxiellaceae	Bacteria	Proteobacteria	Gammaproteobacteria	Coxiellales	Coxiellaceae			cellular organisms; Bacteria; Pseudomonadati; Pseudomonadota; Gammaproteobacteria; Legionellales	cellular organisms	Bacteria	Pseudomonadati	Pseudomonadota	Gammaproteobacteria	Legionellales	NA	NA	NA	NA	NA	NA	NA	NA	NA	NA	NA	NA	NA	NA	NA	NA	NA	NA	NA	NA	NA	NA	NA	NA	NA	NA	NA
Glaeser et al. 2021	A Preliminary Comparison on Faecal Microbiomes of Free-Ranging Large Baleen (Balaenoptera musculus, B. physalus, B. borealis) and Toothed (Physeter macrocephalus) Whales	https://link.springer.com/article/10.1007/s00248-021-01729-4#MOESM1	baleen whales (blue, fin, sei) & toothed (sperm)	gut bacteria/fungi?	feces	Azores Archipelago (Portugal)	16S rRNA	Clade I	Bacteria	Proteobacteria	Alphaproteobacteria	SAR11 clade	Clade I			NA	NA	NA	NA	NA	NA	NA	NA	NA	NA	NA	NA	NA	NA	NA	NA	NA	NA	NA	NA	NA	NA	NA	NA	NA	NA	NA	NA	NA	NA	NA	NA	NA	NA
Glaeser et al. 2021	A Preliminary Comparison on Faecal Microbiomes of Free-Ranging Large Baleen (Balaenoptera musculus, B. physalus, B. borealis) and Toothed (Physeter macrocephalus) Whales	https://link.springer.com/article/10.1007/s00248-021-01729-4#MOESM1	baleen whales (blue, fin, sei) & toothed (sperm)	gut bacteria/fungi?	feces	Azores Archipelago (Portugal)	16S rRNA	Ectothiorhodospiraceae	Bacteria	Proteobacteria	Gammaproteobacteria	Ectothiorhodospirales	Ectothiorhodospiraceae			cellular organisms; Bacteria; Pseudomonadati; Pseudomonadota; Gammaproteobacteria; Chromatiales	cellular organisms	Bacteria	Pseudomonadati	Pseudomonadota	Gammaproteobacteria	Chromatiales	NA	NA	NA	NA	NA	NA	NA	NA	NA	NA	NA	NA	NA	NA	NA	NA	NA	NA	NA	NA	NA	NA	NA	NA	NA	NA	NA
Glaeser et al. 2021	A Preliminary Comparison on Faecal Microbiomes of Free-Ranging Large Baleen (Balaenoptera musculus, B. physalus, B. borealis) and Toothed (Physeter macrocephalus) Whales	https://link.springer.com/article/10.1007/s00248-021-01729-4#MOESM1	baleen whales (blue, fin, sei) & toothed (sperm)	gut bacteria/fungi?	feces	Azores Archipelago (Portugal)	16S rRNA	Bdellovibrionaceae	Bacteria	Proteobacteria	Deltaproteobacteria	Bdellovibrionales	Bdellovibrionaceae			cellular organisms; Bacteria; Pseudomonadati; Bdellovibrionota; Bdellovibrionia; Bdellovibrionales	cellular organisms	Bacteria	Pseudomonadati	Bdellovibrionota	Bdellovibrionia	Bdellovibrionales	NA	NA	NA	NA	NA	NA	NA	NA	NA	NA	NA	NA	NA	NA	NA	NA	NA	NA	NA	NA	NA	NA	NA	NA	NA	NA	NA
Glaeser et al. 2021	A Preliminary Comparison on Faecal Microbiomes of Free-Ranging Large Baleen (Balaenoptera musculus, B. physalus, B. borealis) and Toothed (Physeter macrocephalus) Whales	https://link.springer.com/article/10.1007/s00248-021-01729-4#MOESM1	baleen whales (blue, fin, sei) & toothed (sperm)	gut bacteria/fungi?	feces	Azores Archipelago (Portugal)	16S rRNA	Micavibrionales	Bacteria	Proteobacteria	Alphaproteobacteria	Micavibrionales	Micavibrionales (uncultured)			NA	NA	NA	NA	NA	NA	NA	NA	NA	NA	NA	NA	NA	NA	NA	NA	NA	NA	NA	NA	NA	NA	NA	NA	NA	NA	NA	NA	NA	NA	NA	NA	NA	NA
Apprill et al. 2010	Humpback whales harbour a combination of specific and variable skin bacteria	https://enviromicro-journals.onlinelibrary.wiley.com/doi/full/10.1111/j.1758-2229.2010.00213.x?casa_token=DQt3e5j5484AAAAA%3AEnO4U5VpJ6uh9w6HFfFu8NoP8wkmHkBsOJt7aYC0UhZVNZHIvbqzTTMkjnxyYUhB6xubkVS8t0s1rJ8pmg	humpback whales	skin-associated bacteria	skin	Hawaiian Islands	DNA	Alphaproteobacteria	Bacteria	Pseudomonadota	Alphaproteobacteria					cellular organisms; Bacteria; Pseudomonadati; Pseudomonadota	cellular organisms	Bacteria	Pseudomonadati	Pseudomonadota	NA	NA	NA	NA	NA	NA	NA	NA	NA	NA	NA	NA	NA	NA	NA	NA	NA	NA	NA	NA	NA	NA	NA	NA	NA	NA	NA	NA	NA
Apprill et al. 2010	Humpback whales harbour a combination of specific and variable skin bacteria	https://enviromicro-journals.onlinelibrary.wiley.com/doi/full/10.1111/j.1758-2229.2010.00213.x?casa_token=DQt3e5j5484AAAAA%3AEnO4U5VpJ6uh9w6HFfFu8NoP8wkmHkBsOJt7aYC0UhZVNZHIvbqzTTMkjnxyYUhB6xubkVS8t0s1rJ8pmg	humpback whales	skin-associated bacteria	skin	Hawaiian Islands	DNA	Betaproteobacteria	Bacteria	Pseudomonadota	Betaproteobacteria					cellular organisms; Bacteria; Pseudomonadati; Pseudomonadota	cellular organisms	Bacteria	Pseudomonadati	Pseudomonadota	NA	NA	NA	NA	NA	NA	NA	NA	NA	NA	NA	NA	NA	NA	NA	NA	NA	NA	NA	NA	NA	NA	NA	NA	NA	NA	NA	NA	NA
Apprill et al. 2017	Extensive Core Microbiome in Drone-Captured Whale Blow Supports a Framework for Health Monitoring	https://journals.asm.org/doi/full/10.1128/msystems.00119-17#tab1	humpback whales	respiratory bacteriome	blow samples	Race Point Channel, north of Cape Cod, MA, and coastal waters surrounding Vancouver Island, in both British Columbia and Washington State	SSU rRNA	Alphaproteobacteria	Bacteria	Pseudomonadota	Alphaproteobacteria					cellular organisms; Bacteria; Pseudomonadati; Pseudomonadota	cellular organisms	Bacteria	Pseudomonadati	Pseudomonadota	NA	NA	NA	NA	NA	NA	NA	NA	NA	NA	NA	NA	NA	NA	NA	NA	NA	NA	NA	NA	NA	NA	NA	NA	NA	NA	NA	NA	NA
Apprill et al. 2017	Extensive Core Microbiome in Drone-Captured Whale Blow Supports a Framework for Health Monitoring	https://journals.asm.org/doi/full/10.1128/msystems.00119-17#tab6	humpback whales	respiratory bacteriome	blow samples	Race Point Channel, north of Cape Cod, MA, and coastal waters surrounding Vancouver Island, in both British Columbia and Washington State	SSU rRNA	Betaproteobacteria	Bacteria	Pseudomonadota	Betaproteobacteria					cellular organisms; Bacteria; Pseudomonadati; Pseudomonadota	cellular organisms	Bacteria	Pseudomonadati	Pseudomonadota	NA	NA	NA	NA	NA	NA	NA	NA	NA	NA	NA	NA	NA	NA	NA	NA	NA	NA	NA	NA	NA	NA	NA	NA	NA	NA	NA	NA	NA
Apprill et al. 2017	Extensive Core Microbiome in Drone-Captured Whale Blow Supports a Framework for Health Monitoring	https://journals.asm.org/doi/full/10.1128/msystems.00119-17#tab9	humpback whales	respiratory bacteriome	blow samples	Race Point Channel, north of Cape Cod, MA, and coastal waters surrounding Vancouver Island, in both British Columbia and Washington State	SSU rRNA	Deltaproteobacteria	Bacteria	Pseudomonadota	Deltaproteobacteria					cellular organisms; Bacteria; delta/epsilon subdivisions	cellular organisms	Bacteria	delta/epsilon subdivisions	NA	NA	NA	NA	NA	NA	NA	NA	NA	NA	NA	NA	NA	NA	NA	NA	NA	NA	NA	NA	NA	NA	NA	NA	NA	NA	NA	NA	NA	NA
Herwig & Staley 1986	Anaerobic bacteria from the digestive tract of North Atlantic fin whales (Balaenoptera physalus)	https://academic.oup.com/femsec/article/2/6/361/524858	fin whales	gut bacteria/fungi?	digestive tract content	North Atlantic	cultures	Citrobacter freundii	Bacteria	Pseudomonadota	Gammaproteobacteria	Enterobacterales	Enterobacteriaceae	Citrobacter	Citrobacter freundii	cellular organisms; Bacteria; Pseudomonadati; Pseudomonadota; Gammaproteobacteria; Enterobacterales; Enterobacteriaceae; Citrobacter; Citrobacter freundii complex	cellular organisms	Bacteria	Pseudomonadati	Pseudomonadota	Gammaproteobacteria	Enterobacterales	Enterobacteriaceae	Citrobacter	Citrobacter freundii complex	NA	NA	NA	NA	NA	NA	NA	NA	NA	NA	NA	NA	NA	NA	NA	NA	NA	NA	NA	NA	NA	NA	NA	NA
Herwig & Staley 1986	Anaerobic bacteria from the digestive tract of North Atlantic fin whales (Balaenoptera physalus)	https://academic.oup.com/femsec/article/2/6/361/524858	fin whales	gut bacteria/fungi?	digestive tract content	North Atlantic	cultures	Enterobacter cloacae	Bacteria	Pseudomonadota	Gammaproteobacteria	Enterobacterales	Enterobacteriaceae	Enterobacter	Enterobacter cloacae	cellular organisms; Bacteria; Pseudomonadati; Pseudomonadota; Gammaproteobacteria; Enterobacterales; Enterobacteriaceae; Enterobacter; Enterobacter cloacae complex	cellular organisms	Bacteria	Pseudomonadati	Pseudomonadota	Gammaproteobacteria	Enterobacterales	Enterobacteriaceae	Enterobacter	Enterobacter cloacae complex	NA	NA	NA	NA	NA	NA	NA	NA	NA	NA	NA	NA	NA	NA	NA	NA	NA	NA	NA	NA	NA	NA	NA	NA
Reidy et al. 2022	Fine-scale diversity of prey detected in humpback whale feces	https://onlinelibrary.wiley.com/doi/full/10.1002/ece3.9680	humpback whales	prey	feces	Vancouver Island	DNA & microscopy	Foraminifera	Chromista	Retaria	Foraminifera					cellular organisms; Eukaryota; Sar; Rhizaria; Retaria	cellular organisms	Eukaryota	Sar	Rhizaria	Retaria	NA	NA	NA	NA	NA	NA	NA	NA	NA	NA	NA	NA	NA	NA	NA	NA	NA	NA	NA	NA	NA	NA	NA	NA	NA	NA	NA	NA
Glaeser et al. 2021	A Preliminary Comparison on Faecal Microbiomes of Free-Ranging Large Baleen (Balaenoptera musculus, B. physalus, B. borealis) and Toothed (Physeter macrocephalus) Whales	https://link.springer.com/article/10.1007/s00248-021-01729-4#MOESM1	baleen whales (blue, fin, sei) & toothed (sperm)	gut bacteria/fungi?	feces	Azores Archipelago (Portugal)	16S rRNA	Spirochaetaceae	Bacteria	Spirochaetes	Spirochaetia	Spirochaetales	Spirochaetaceae			cellular organisms; Bacteria; Pseudomonadati; Spirochaetota; Spirochaetia; Spirochaetales	cellular organisms	Bacteria	Pseudomonadati	Spirochaetota	Spirochaetia	Spirochaetales	NA	NA	NA	NA	NA	NA	NA	NA	NA	NA	NA	NA	NA	NA	NA	NA	NA	NA	NA	NA	NA	NA	NA	NA	NA	NA	NA
Glaeser et al. 2021	A Preliminary Comparison on Faecal Microbiomes of Free-Ranging Large Baleen (Balaenoptera musculus, B. physalus, B. borealis) and Toothed (Physeter macrocephalus) Whales	https://link.springer.com/article/10.1007/s00248-021-01729-4#MOESM1	baleen whales (blue, fin, sei) & toothed (sperm)	gut bacteria/fungi?	feces	Azores Archipelago (Portugal)	16S rRNA	MVP-15	Bacteria	Spirochaetes	MVP-15					NA	NA	NA	NA	NA	NA	NA	NA	NA	NA	NA	NA	NA	NA	NA	NA	NA	NA	NA	NA	NA	NA	NA	NA	NA	NA	NA	NA	NA	NA	NA	NA	NA	NA
Glaeser et al. 2021	A Preliminary Comparison on Faecal Microbiomes of Free-Ranging Large Baleen (Balaenoptera musculus, B. physalus, B. borealis) and Toothed (Physeter macrocephalus) Whales	https://link.springer.com/article/10.1007/s00248-021-01729-4#MOESM1	baleen whales (blue, fin, sei) & toothed (sperm)	gut bacteria/fungi?	feces	Azores Archipelago (Portugal)	16S rRNA	Synergistaceae	Bacteria	Synergistetes	Synergistia	Synergistales	Synergistaceae			cellular organisms; Bacteria; Thermotogati; Synergistota; Synergistia; Synergistales	cellular organisms	Bacteria	Thermotogati	Synergistota	Synergistia	Synergistales	NA	NA	NA	NA	NA	NA	NA	NA	NA	NA	NA	NA	NA	NA	NA	NA	NA	NA	NA	NA	NA	NA	NA	NA	NA	NA	NA
Apprill et al. 2017	Extensive Core Microbiome in Drone-Captured Whale Blow Supports a Framework for Health Monitoring	https://journals.asm.org/doi/full/10.1128/msystems.00119-17#tab1	humpback whales	respiratory bacteriome	blow samples	Race Point Channel, north of Cape Cod, MA, and coastal waters surrounding Vancouver Island, in both British Columbia and Washington State	SSU rRNA	Mycoplasma	Bacteria	Tenericutes	Mollicutes	Mycoplasmatales	Mycoplasmataceae	Mycoplasma		cellular organisms; Bacteria; Bacillati; Mycoplasmatota; Mollicutes; Mycoplasmatales; Mycoplasmataceae	cellular organisms	Bacteria	Bacillati	Mycoplasmatota	Mollicutes	Mycoplasmatales	Mycoplasmataceae	NA	NA	NA	NA	NA	NA	NA	NA	NA	NA	NA	NA	NA	NA	NA	NA	NA	NA	NA	NA	NA	NA	NA	NA	NA	NA
Domínguez-Sánchez et al. 2022	Common core respiratory bacteriome of the blue whale Balaenoptera musculus, in the Gulf of California	https://www.biorxiv.org/content/10.1101/2022.12.29.522252v2.abstract	blue whales	respiratory bacteriome	blow samples	Gulf of California	16S rRNA	Mycoplasma	Bacteria	Tenericutes	Mollicutes	Mycoplasmatales	Mycoplasmataceae	Mycoplasma		cellular organisms; Bacteria; Bacillati; Mycoplasmatota; Mollicutes; Mycoplasmatales; Mycoplasmataceae	cellular organisms	Bacteria	Bacillati	Mycoplasmatota	Mollicutes	Mycoplasmatales	Mycoplasmataceae	NA	NA	NA	NA	NA	NA	NA	NA	NA	NA	NA	NA	NA	NA	NA	NA	NA	NA	NA	NA	NA	NA	NA	NA	NA	NA
Glaeser et al. 2021	A Preliminary Comparison on Faecal Microbiomes of Free-Ranging Large Baleen (Balaenoptera musculus, B. physalus, B. borealis) and Toothed (Physeter macrocephalus) Whales	https://link.springer.com/article/10.1007/s00248-021-01729-4#MOESM1	baleen whales (blue, fin, sei) & toothed (sperm)	gut bacteria/fungi?	feces	Azores Archipelago (Portugal)	16S rRNA	Izimaplasmatales	Bacteria	Tenericutes	Mollicutes	Izimaplasmatales				NA	NA	NA	NA	NA	NA	NA	NA	NA	NA	NA	NA	NA	NA	NA	NA	NA	NA	NA	NA	NA	NA	NA	NA	NA	NA	NA	NA	NA	NA	NA	NA	NA	NA
Glaeser et al. 2021	A Preliminary Comparison on Faecal Microbiomes of Free-Ranging Large Baleen (Balaenoptera musculus, B. physalus, B. borealis) and Toothed (Physeter macrocephalus) Whales	https://link.springer.com/article/10.1007/s00248-021-01729-4#MOESM1	baleen whales (blue, fin, sei) & toothed (sperm)	gut bacteria/fungi?	feces	Azores Archipelago (Portugal)	16S rRNA	Mollicutes RF39	Bacteria	Tenericutes	Mollicutes	Mollicutes RF39				cellular organisms; Bacteria; Bacillati; Mycoplasmatota	cellular organisms	Bacteria	Bacillati	Mycoplasmatota	NA	NA	NA	NA	NA	NA	NA	NA	NA	NA	NA	NA	NA	NA	NA	NA	NA	NA	NA	NA	NA	NA	NA	NA	NA	NA	NA	NA	NA
Glaeser et al. 2021	A Preliminary Comparison on Faecal Microbiomes of Free-Ranging Large Baleen (Balaenoptera musculus, B. physalus, B. borealis) and Toothed (Physeter macrocephalus) Whales	https://link.springer.com/article/10.1007/s00248-021-01729-4#MOESM1	baleen whales (blue, fin, sei) & toothed (sperm)	gut bacteria/fungi?	feces	Azores Archipelago (Portugal)	16S rRNA	Anaeroplasmataceae	Bacteria	Tenericutes	Mollicutes	Anaeroplasmatales	Anaeroplasmataceae			cellular organisms; Bacteria; Bacillati; Mycoplasmatota; Mollicutes; Anaeroplasmatales	cellular organisms	Bacteria	Bacillati	Mycoplasmatota	Mollicutes	Anaeroplasmatales	NA	NA	NA	NA	NA	NA	NA	NA	NA	NA	NA	NA	NA	NA	NA	NA	NA	NA	NA	NA	NA	NA	NA	NA	NA	NA	NA
Glaeser et al. 2021	A Preliminary Comparison on Faecal Microbiomes of Free-Ranging Large Baleen (Balaenoptera musculus, B. physalus, B. borealis) and Toothed (Physeter macrocephalus) Whales	https://link.springer.com/article/10.1007/s00248-021-01729-4#MOESM1	baleen whales (blue, fin, sei) & toothed (sperm)	gut bacteria/fungi?	feces	Azores Archipelago (Portugal)	16S rRNA	Mycoplasmataceae	Bacteria	Tenericutes	Mollicutes	Mycoplasmatales	Mycoplasmataceae			cellular organisms; Bacteria; Bacillati; Mycoplasmatota; Mollicutes; Mycoplasmatales	cellular organisms	Bacteria	Bacillati	Mycoplasmatota	Mollicutes	Mycoplasmatales	NA	NA	NA	NA	NA	NA	NA	NA	NA	NA	NA	NA	NA	NA	NA	NA	NA	NA	NA	NA	NA	NA	NA	NA	NA	NA	NA
Glaeser et al. 2021	A Preliminary Comparison on Faecal Microbiomes of Free-Ranging Large Baleen (Balaenoptera musculus, B. physalus, B. borealis) and Toothed (Physeter macrocephalus) Whales	https://link.springer.com/article/10.1007/s00248-021-01729-4#MOESM1	baleen whales (blue, fin, sei) & toothed (sperm)	gut bacteria/fungi?	feces	Azores Archipelago (Portugal)	16S rRNA	Acholeplasmataceae	Bacteria	Tenericutes	Mollicutes	Acholeplasmatales	Acholeplasmataceae			cellular organisms; Bacteria; Bacillati; Mycoplasmatota; Mollicutes; Acholeplasmatales	cellular organisms	Bacteria	Bacillati	Mycoplasmatota	Mollicutes	Acholeplasmatales	NA	NA	NA	NA	NA	NA	NA	NA	NA	NA	NA	NA	NA	NA	NA	NA	NA	NA	NA	NA	NA	NA	NA	NA	NA	NA	NA
Glaeser et al. 2021	A Preliminary Comparison on Faecal Microbiomes of Free-Ranging Large Baleen (Balaenoptera musculus, B. physalus, B. borealis) and Toothed (Physeter macrocephalus) Whales	https://link.springer.com/article/10.1007/s00248-021-01729-4#MOESM1	baleen whales (blue, fin, sei) & toothed (sperm)	gut bacteria/fungi?	feces	Azores Archipelago (Portugal)	16S rRNA	EMP-G18	Bacteria	Tenericutes	Mollicutes	EMP-G18				NA	NA	NA	NA	NA	NA	NA	NA	NA	NA	NA	NA	NA	NA	NA	NA	NA	NA	NA	NA	NA	NA	NA	NA	NA	NA	NA	NA	NA	NA	NA	NA	NA	NA
Apprill et al. 2017	Extensive Core Microbiome in Drone-Captured Whale Blow Supports a Framework for Health Monitoring	https://journals.asm.org/doi/full/10.1128/msystems.00119-17#tab5	humpback whales	respiratory bacteriome	blow samples	Race Point Channel, north of Cape Cod, MA, and coastal waters surrounding Vancouver Island, in both British Columbia and Washington State	SSU rRNA	Marine group I	Archaea	Thermoproteota	Marine group I					cellular organisms; Archaea; Thermoproteati; Nitrososphaerota; Nitrososphaerota incertae sedis	cellular organisms	Archaea	Thermoproteati	Nitrososphaerota	Nitrososphaerota incertae sedis	NA	NA	NA	NA	NA	NA	NA	NA	NA	NA	NA	NA	NA	NA	NA	NA	NA	NA	NA	NA	NA	NA	NA	NA	NA	NA	NA	NA
Glaeser et al. 2021	A Preliminary Comparison on Faecal Microbiomes of Free-Ranging Large Baleen (Balaenoptera musculus, B. physalus, B. borealis) and Toothed (Physeter macrocephalus) Whales	https://link.springer.com/article/10.1007/s00248-021-01729-4#MOESM1	baleen whales (blue, fin, sei) & toothed (sperm)	gut bacteria/fungi?	feces	Azores Archipelago (Portugal)	16S rRNA	Pedosphaeraceae	Bacteria	Verrucomicrobia	Verrucomicrobiae	Pedosphaerales	Pedosphaeraceae			NA	NA	NA	NA	NA	NA	NA	NA	NA	NA	NA	NA	NA	NA	NA	NA	NA	NA	NA	NA	NA	NA	NA	NA	NA	NA	NA	NA	NA	NA	NA	NA	NA	NA
Glaeser et al. 2021	A Preliminary Comparison on Faecal Microbiomes of Free-Ranging Large Baleen (Balaenoptera musculus, B. physalus, B. borealis) and Toothed (Physeter macrocephalus) Whales	https://link.springer.com/article/10.1007/s00248-021-01729-4#MOESM1	baleen whales (blue, fin, sei) & toothed (sperm)	gut bacteria/fungi?	feces	Azores Archipelago (Portugal)	16S rRNA	Akkermansiaceae	Bacteria	Verrucomicrobia	Verrucomicrobiae	Verrucomicrobiales	Akkermansiaceae			cellular organisms; Bacteria; Pseudomonadati; PVC group; Verrucomicrobiota; Verrucomicrobiia; Verrucomicrobiales	cellular organisms	Bacteria	Pseudomonadati	PVC group	Verrucomicrobiota	Verrucomicrobiia	Verrucomicrobiales	NA	NA	NA	NA	NA	NA	NA	NA	NA	NA	NA	NA	NA	NA	NA	NA	NA	NA	NA	NA	NA	NA	NA	NA	NA	NA
Glaeser et al. 2021	A Preliminary Comparison on Faecal Microbiomes of Free-Ranging Large Baleen (Balaenoptera musculus, B. physalus, B. borealis) and Toothed (Physeter macrocephalus) Whales	https://link.springer.com/article/10.1007/s00248-021-01729-4#MOESM1	baleen whales (blue, fin, sei) & toothed (sperm)	gut bacteria/fungi?	feces	Azores Archipelago (Portugal)	16S rRNA	LD1-PB3	Bacteria	Verrucomicrobia	Verrucomicrobiae	LD1-PB3				NA	NA	NA	NA	NA	NA	NA	NA	NA	NA	NA	NA	NA	NA	NA	NA	NA	NA	NA	NA	NA	NA	NA	NA	NA	NA	NA	NA	NA	NA	NA	NA	NA	NA
Glaeser et al. 2021	A Preliminary Comparison on Faecal Microbiomes of Free-Ranging Large Baleen (Balaenoptera musculus, B. physalus, B. borealis) and Toothed (Physeter macrocephalus) Whales	https://link.springer.com/article/10.1007/s00248-021-01729-4#MOESM1	baleen whales (blue, fin, sei) & toothed (sperm)	gut bacteria/fungi?	feces	Azores Archipelago (Portugal)	16S rRNA	Rubritaleaceae	Bacteria	Verrucomicrobia	Verrucomicrobiae	Verrucomicrobiales	Rubritaleaceae			cellular organisms; Bacteria; Pseudomonadati; PVC group; Verrucomicrobiota; Verrucomicrobiia; Verrucomicrobiales	cellular organisms	Bacteria	Pseudomonadati	PVC group	Verrucomicrobiota	Verrucomicrobiia	Verrucomicrobiales	NA	NA	NA	NA	NA	NA	NA	NA	NA	NA	NA	NA	NA	NA	NA	NA	NA	NA	NA	NA	NA	NA	NA	NA	NA	NA
Apprill et al. 2017	Extensive Core Microbiome in Drone-Captured Whale Blow Supports a Framework for Health Monitoring	https://journals.asm.org/doi/full/10.1128/msystems.00119-17#tab11	humpback whales	respiratory bacteriome	blow samples	Race Point Channel, north of Cape Cod, MA, and coastal waters surrounding Vancouver Island, in both British Columbia and Washington State	SSU rRNA	Verrucomicrobiia	Bacteria	Verrucomicrobiota	Verrucomicrobiia					cellular organisms; Bacteria; Pseudomonadati; PVC group; Verrucomicrobiota	cellular organisms	Bacteria	Pseudomonadati	PVC group	Verrucomicrobiota	NA	NA	NA	NA	NA	NA	NA	NA	NA	NA	NA	NA	NA	NA	NA	NA	NA	NA	NA	NA	NA	NA	NA	NA	NA	NA	NA	NA
