# Supplementary material for: Microbial and small zooplankton communities predict density of baleen whales in the southern California Current Ecosystem
Source: PLoS One. 2026 May 6;21(5):e0334209. doi: 10.1371/journal.pone.0334209 (PMC13148692; doi:10.1371/journal.pone.0334209)
Supplement: S5 Table — (a) per-species sample size of detections before and after truncation for line transect analysis; (b) list of all line transect detection function models fitted for each species, with corresponding AIC values and delta AIC (i.e., the difference in AIC between that model and the lowest-AIC model for that species). (XLSX) [file pone.0334209.s005.xlsx]

## Sheet: stbl5a-detection-fn-sampsize
Species	Truncation distance	Sample size before truncation	Sample size after truncation	Percent truncated
blue whale	2400	157	143	9
fin whale	2400	253	231	9
humpback whale	2400	215	198	8

## Sheet: stbl5b-detection-fn-selection
species	key function	adjustment term	number of adjustment terms	covariate(s)	AIC	Delta_AIC
blue whale	uniform	cosine	1		2169.44	0
blue whale	half normal		0		2170.04	0.6
blue whale	uniform	cosine	2		2170.32	0.88
blue whale	half normal		0	sea_state	2170.46	1.02
blue whale	hazard rate		0		2170.79	1.35
blue whale	half normal		0	group_size	2170.86	1.42
blue whale	hazard rate		0	group_size	2171.11	1.67
blue whale	half normal		0	swell	2171.96	2.52
blue whale	half normal	cosine	1		2172.03	2.59
blue whale	hazard rate		0	observer_height	2172.36	2.92
blue whale	hazard rate		0	swell	2172.77	3.33
blue whale	hazard rate	simple polynomial	1		2172.79	3.35
blue whale	half normal		0	observer_height	2173.13	3.69
blue whale	uniform		0		2226	56.56
blue whale	hazard rate		0	sea_state	2231.98	62.54
blue whale	half normal		0	observer_height	1028.07	5.29
blue whale	hazard rate		0	swell	1028.58	5.79
blue whale	hazard rate		0	sea_state	1028.65	5.86
blue whale	hazard rate		0	group_size + observer_height	1029.38	6.6
blue whale	hazard rate		0	observer_height	1030.3	7.51
blue whale	uniform		0		1047.57	24.78
fin whale	half normal		0	sea_state + group_size + observer_height	3484.1	0
fin whale	half normal		0	sea_state + group_size + observer_height + swell	3484.69	0.58
fin whale	half normal		0	sea_state + group_size	3485.89	1.78
fin whale	half normal		0	sea_state + group_size + swell	3486.18	2.07
fin whale	hazard rate		0	sea_state + group_size + observer_height	3491.66	7.55
fin whale	hazard rate		0	sea_state + group_size + observer_height + swell	3492.08	7.98
fin whale	hazard rate		0	sea_state + group_size	3492.27	8.16
fin whale	hazard rate		0	sea_state + observer_height	3492.61	8.5
fin whale	half normal		0	sea_state	3492.88	8.77
fin whale	half normal		0	sea_state + swell	3492.89	8.78
fin whale	hazard rate		0	sea_state	3493.08	8.98
fin whale	hazard rate		0	sea_state + group_size + swell	3493.31	9.2
fin whale	hazard rate		0	sea_state + swell	3494.32	10.21
fin whale	half normal		0	sea_state + observer_height	3494.65	10.54
fin whale	hazard rate		0	swell	3496.12	12.01
fin whale	half normal		0	swell	3496.49	12.38
fin whale	half normal	cosine	1		3500.99	16.89
fin whale	hazard rate		0	group_size	3501.12	17.01
fin whale	half normal		0	group_size	3501.86	17.76
fin whale	hazard rate		0		3502.39	18.28
fin whale	hazard rate		0	observer_height	3502.57	18.47
fin whale	uniform	cosine	2		3503.53	19.43
fin whale	uniform	cosine	3		3503.55	19.45
fin whale	hazard rate	simple polynomial	1		3503.57	19.47
fin whale	half normal		0		3503.67	19.56
fin whale	uniform	cosine	1		3505.52	21.42
fin whale	half normal		0	observer_height	3507.21	23.1
fin whale	uniform		0		3595.85	111.74
humpback whale	half normal		0	swell + observer_height + sea_state	3044.17	0
humpback whale	uniform	cosine	1		3044.53	0.36
humpback whale	uniform	cosine	2		3045.23	1.06
humpback whale	half normal		0	swell + observer_height	3045.59	1.42
humpback whale	half normal		0	sea_state + swell + observer_height + group_size	3045.95	1.77
humpback whale	half normal		0	swell	3045.95	1.78
humpback whale	hazard rate		0		3046.13	1.96
humpback whale	half normal		0	swell + sea_state	3046.14	1.97
humpback whale	hazard rate		0	group_size	3046.38	2.21
humpback whale	half normal		0	swell + group_size	3046.75	2.58
humpback whale	half normal		0		3046.77	2.6
humpback whale	hazard rate		0	swell	3047.21	3.04
humpback whale	half normal		0	swell + observer_height + group_size	3047.37	3.19
humpback whale	half normal	cosine	1		3047.39	3.22
humpback whale	half normal		0	group_size	3047.82	3.64
humpback whale	hazard rate		0	sea_state	3047.94	3.77
humpback whale	hazard rate	simple polynomial	1		3048.13	3.96
humpback whale	hazard rate		0	observer_height	3048.21	4.04
humpback whale	half normal		0	sea_state	3048.7	4.53
humpback whale	half normal		0	observer_height	3049.06	4.88
humpback whale	uniform		0		3082.16	37.98
